# Supplementary material for: Nucleoporin Nup358 drives the differentiation of myeloid-biased multipotent progenitors by modulating HDAC3 nuclear translocation
Source: Sci Adv. 2024 Jun 5;10(23):eadn8963. doi: 10.1126/sciadv.adn8963 (PMC11152124; doi:10.1126/sciadv.adn8963)
Supplement: Supplementary file 2 — Tables S1 to S5 [file sciadv.adn8963_tables_s1_to_s5.zip]

Archive with 5 entries (5 files):
- adn8963_table_s1.xlsx
- adn8963_table_s2.xlsx
- adn8963_table_s3.xlsx
- adn8963_table_s4.xlsx
- adn8963_table_s5.xlsx
