# Supplementary material for: Nucleoporin Nup358 drives the differentiation of myeloid-biased multipotent progenitors by modulating HDAC3 nuclear translocation
Source: Sci Adv. 2024 Jun 5;10(23):eadn8963. doi: 10.1126/sciadv.adn8963 (PMC11152124; doi:10.1126/sciadv.adn8963)
Supplement: Supplementary file 2 — Tables S1 to S5 [file sciadv.adn8963_tables_s1_to_s5.zip › adn8963_table_s1.xlsx]

## Sheet: Quality control
Sample name	# of reads	% Q30	% of aligned reads	estimatedCellNumber	meanReadsPerCell	medianGenesPerCell
Nup358fl/fl #1	171604901	92	89	9263	18525	2161
Nup358KO #1	156352016	92	84	4992	31320	648
Nup358fl/fl #2	241877727	88	66	6941	34847	647
Nup358KO #2	202394268	93	88	4610	43903	3324
