# Supplementary material for: Nucleoporin Nup358 drives the differentiation of myeloid-biased multipotent progenitors by modulating HDAC3 nuclear translocation
Source: Sci Adv. 2024 Jun 5;10(23):eadn8963. doi: 10.1126/sciadv.adn8963 (PMC11152124; doi:10.1126/sciadv.adn8963)
Supplement: Supplementary file 2 — Tables S1 to S5 [file sciadv.adn8963_tables_s1_to_s5.zip › adn8963_table_s2.xlsx]

## Sheet: Cluster 1
FeatureID	FeatureName	Cluster 1 Average	Cluster 1 Log2 Fold Change	Cluster 1 P-Value	Cluster 2 Average	Cluster 2 Log2 Fold Change	Cluster 2 P-Value	Cluster 3 Average	Cluster 3 Log2 Fold Change	Cluster 3 P-Value	Cluster 4 Average	Cluster 4 Log2 Fold Change	Cluster 4 P-Value	Cluster 5 Average	Cluster 5 Log2 Fold Change	Cluster 5 P-Value	Cluster 6 Average	Cluster 6 Log2 Fold Change	Cluster 6 P-Value	Cluster 7 Average	Cluster 7 Log2 Fold Change	Cluster 7 P-Value	Cluster 8 Average	Cluster 8 Log2 Fold Change	Cluster 8 P-Value	Cluster 9 Average	Cluster 9 Log2 Fold Change	Cluster 9 P-Value	Cluster 10 Average	Cluster 10 Log2 Fold Change	Cluster 10 P-Value	Cluster 11 Average	Cluster 11 Log2 Fold Change	Cluster 11 P-Value	Cluster 12 Average	Cluster 12 Log2 Fold Change	Cluster 12 P-Value	Cluster 13 Average	Cluster 13 Log2 Fold Change	Cluster 13 P-Value	Cluster 14 Average	Cluster 14 Log2 Fold Change	Cluster 14 P-Value	Cluster 15 Average	Cluster 15 Log2 Fold Change	Cluster 15 P-Value
ENSMUSG00000076615	Ighg3	1.19959	4.36943	0.00115126	0	-6.50687	1	0	-9.0572	0.00436263	0.000259331	-8.66985	6.25955e-12	0.000232068	-8.3663	2.33204e-05	0.00035159	-7.68834	0.0252483	0	-10.148	4.02569e-08	0.335145	1.79731	1	0.000756082	-6.92924	0.00449868	0	-5.07382	1	0.000470805	-7.23002	0.154831	5.46759	6.88136	5.38677e-09	0.00291053	-4.51571	1	0.0930653	-0.0308229	1	0	-4.61487	1
ENSMUSG00000076934	Iglv1	0.0970016	1.65588	0.0211422	0.00551082	-2.35034	1	0	-7.4892	3.77315e-19	0.00641845	-2.70857	4.20282e-22	0	-8.38374	2.48072e-34	0.00175795	-4.23921	7.74949e-14	0.000516818	-5.99148	4.27943e-34	0.0109525	-1.35019	1	0.0210191	-0.715525	0.19933	0	-3.50582	1	0.00423724	-2.98665	6.29376e-07	2.57208	8.23536	1.33947e-139	0	-4.53315	0.223648	0.0853099	1.42687	0.753594	0	-3.04687	1
ENSMUSG00000067149	Jchain	1.61669	1.21293	0.229553	0.209411	-1.81106	1	0.00524194	-7.18927	5.09793e-44	0.0869409	-3.44616	3.62762e-54	0.00162447	-8.9322	2.05932e-93	0.0515079	-3.95236	1.1443e-23	0.035247	-4.60684	2.51264e-52	0.148953	-2.28378	1	0.137456	-2.54366	1.1226e-14	0.00590707	-6.37659	1	0.209273	-1.87644	1.27212e-05	61.3606	8.78174	4.99603e-258	0.00291053	-7.40393	0.000154693	3.04401	2.07584	0.108522	0.121741	-2.5475	1
ENSMUSG00000076609	Igkc	18.8359	1.16574	0.274572	3.5137	-1.33268	1	0.0877017	-6.76119	1.48712e-45	0.462647	-4.64555	2.88972e-87	0.0261076	-8.6043	4.89221e-108	0.439312	-4.45264	2.03046e-30	0.376554	-4.78016	7.47715e-59	1.91887	-2.20126	1	0.737029	-3.72432	1.86615e-27	0.0767919	-6.7922	1	2.98984	-1.62127	8.37402e-05	751.575	8.94231	7.07268e-279	0.151347	-5.85997	0.00130343	55.5212	2.69109	0.0112369	4.6505	-0.921466	1
ENSMUSG00000022312	Eif3h	1.17926	0.00240568	1	1.12641	-0.0648539	1	1.23549	0.0758955	0.946211	1.18618	0.0145474	1	1.17078	-0.0093339	1	1.27645	0.129192	1	1.16439	-0.0188964	1	1.20039	0.0277232	1	1.10736	-0.0987735	0.953893	1.36158	0.209949	1	1.21515	0.0490877	1	0.371088	-1.67108	0.366311	1.15984	-0.0220688	1	1.08576	-0.117677	1	1.05915	-0.15348	1
ENSMUSG00000073940	Hbb-bt	0.48547	0.00402042	1	0.976518	1.03385	1	0.357057	-0.472765	0.346815	0.463361	-0.0850483	0.930043	0.477015	-0.0255874	1	0.23996	-1.08574	0.0410658	0.0214996	-4.72652	1.77968e-41	0.0262859	-4.10178	1	0.758955	0.751169	0.0330293	0.339657	-0.506282	1	0.619814	0.386438	0.798035	8.62864	4.41085	9.60412e-19	0.0291053	-4.00394	0.210677	0.131843	-1.84559	1	0.182611	-1.38519	1
ENSMUSG00000062328	Rpl17	10.394	0.00587045	1	10.8486	0.067618	1	11.0184	0.0984425	0.877124	11.1164	0.139875	0.578262	9.40524	-0.159654	0.769919	11.0547	0.1051	1	8.61887	-0.308936	0.174586	7.83758	-0.406419	1	11.5876	0.184071	0.668679	10.4998	0.0171299	1	11.1162	0.110892	1	3.8794	-1.42618	0.336757	10.0733	-0.0412905	1	8.91876	-0.220392	1	6.97575	-0.575996	1
ENSMUSG00000008668	Rps18	15.7096	0.0062907	1	15.8436	0.0177183	1	17.0928	0.140091	0.742511	16.6896	0.127213	0.634227	14.5806	-0.117078	0.891109	16.6325	0.0982795	1	13.1603	-0.291481	0.207738	11.8308	-0.407969	1	16.4924	0.0862641	0.948642	19.3752	0.307123	1	17.053	0.134557	1	4.89904	-1.68599	0.255937	16.2247	0.0518621	1	14.0218	-0.163125	1	10.5631	-0.573146	1
ENSMUSG00000040385	Ppp1ca	1.20882	0.00650232	1	1.2719	0.0806605	1	0.833872	-0.568047	0.0503139	1.27487	0.112447	0.694103	1.20014	-0.00471353	1	1.12913	-0.101199	1	1.39675	0.259265	0.237478	1.40192	0.221069	1	1.03674	-0.239336	0.574117	0.88606	-0.443327	1	1.26411	0.0762896	1	0.464711	-1.3786	0.495385	2.05483	0.782419	0.780556	1.12454	-0.0989096	1	1.09161	-0.141801	1
ENSMUSG00000014195	Dnajc7	0.312253	0.00730326	1	0.311913	0.00761686	1	0.293952	-0.0878197	0.972006	0.308669	-0.0145363	1	0.303893	-0.0385952	1	0.281272	-0.158634	1	0.278668	-0.186246	0.513193	0.256288	-0.272118	1	0.317554	0.0340761	1	0.310121	0.00514267	1	0.334036	0.111619	1	0.362577	0.227835	0.927152	0.39001	0.33389	1	0.899631	1.54453	0.230503	1.5664	2.35405	0.00695799
ENSMUSG00000036371	Serbp1	3.26849	0.00751097	1	3.27563	0.00989783	1	2.40766	-0.466298	0.121894	3.67732	0.243307	0.22269	2.85258	-0.217656	0.588743	2.89921	-0.18145	1	3.45245	0.103558	0.772486	3.15212	-0.0471011	1	3.50263	0.121011	0.852202	2.28899	-0.511006	1	3.71206	0.206462	0.960715	0.592379	-2.46611	0.149122	3.28307	0.0128137	1	1.91947	-0.76541	1	1.92756	-0.759351	1
ENSMUSG00000028367	Txn1	1.9077	0.00770293	1	1.85384	-0.034816	1	1.13428	-0.792942	0.00419504	2.27401	0.361666	0.0375561	1.77775	-0.109054	0.913664	1.65159	-0.219485	1	1.66074	-0.22595	0.372998	1.67135	-0.185655	1	2.30771	0.320763	0.314911	1.14893	-0.727545	1	2.11532	0.169079	1	0.966871	-0.979499	0.768418	2.2251	0.231461	1	0.849221	-1.16228	1	2.01278	0.0825116	1
ENSMUSG00000078348	Sf3b5	0.837909	0.00823788	1	0.869608	0.062578	1	0.493751	-0.806128	0.00368244	0.856572	0.053306	0.92951	0.875475	0.0831854	0.957175	0.722166	-0.226257	1	1.13917	0.554584	0.00188392	1.0821	0.37981	1	0.65643	-0.381076	0.265803	0.505054	-0.721553	1	0.909359	0.135811	1	0.241718	-1.78793	0.326512	0.768379	-0.117809	1	0.453693	-0.873355	1	0.551892	-0.591841	1
ENSMUSG00000021546	Hnrnpk	1.38897	0.00863224	1	1.32921	-0.0561516	1	1.2625	-0.140211	0.811026	1.50691	0.171472	0.465336	1.29807	-0.103368	0.931414	1.34026	-0.0474232	1	1.25535	-0.16201	0.588593	1.14344	-0.274403	1	1.52804	0.164968	0.730784	1.14893	-0.267133	1	1.49433	0.122804	1	0.454497	-1.60963	0.392099	1.62262	0.234894	1	1.23312	-0.164914	1	1.28234	-0.108439	1
ENSMUSG00000022285	Ywhaz	0.876248	0.0096198	1	0.882834	0.0205037	1	0.940324	0.121295	0.805064	0.883348	0.0279782	1	0.872459	0.00344225	1	0.78721	-0.159524	1	0.695327	-0.378283	0.0807582	0.661529	-0.397353	1	1.09481	0.376417	0.20003	0.874246	0.00653052	1	0.928427	0.0998561	1	0.355768	-1.29508	0.545152	1.04633	0.268352	1	1.23312	0.503586	1	1.0632	0.289143	1
ENSMUSG00000021377	Dek	0.98064	0.00967557	1	0.97762	0.00497745	1	0.49113	-1.05011	0.000114575	1.05088	0.148099	0.54709	1.04117	0.11214	0.870997	0.872822	-0.174092	1	0.995495	0.0369428	1	0.898102	-0.118022	1	1.1184	0.225167	0.551759	0.490287	-0.990373	1	1.12522	0.224555	0.922354	0.19746	-2.30408	0.187799	1.16712	0.263439	1	0.608802	-0.677157	1	1.05103	0.109504	1
ENSMUSG00000035530	Eif1	4.46254	0.00990943	1	4.60705	0.0556533	1	4.40363	-0.0101456	1	4.61753	0.0799329	0.832978	4.61211	0.0672151	0.99407	4.12151	-0.115195	1	4.21558	-0.0854167	0.875278	4.15755	-0.0951451	1	4.1332	-0.112506	0.918455	4.57207	0.0419713	1	4.77961	0.11734	1	3.33809	-0.413971	1	4.87222	0.136741	1	5.64596	0.3465	1	4.196	-0.0835538	1
ENSMUSG00000020460	Rps27a	18.7019	0.0100303	1	18.415	-0.013711	1	18.8272	0.0214208	1	19.3431	0.0793762	0.834805	17.4493	-0.104173	0.928184	19.9332	0.112994	1	17.9545	-0.0576996	0.981394	16.685	-0.158428	1	19.0635	0.042394	1	19.9866	0.1027	1	18.9087	0.0278028	1	5.94932	-1.65367	0.26209	17.9187	-0.054001	1	14.5531	-0.358106	1	14.7306	-0.340741	1
ENSMUSG00000031708	Tecr	0.825438	0.0119042	1	0.805682	-0.0235761	1	0.720969	-0.199001	0.641138	0.757702	-0.148328	0.573936	0.837881	0.0384648	1	0.955094	0.24677	0.974434	1.11829	0.552633	0.00195961	1.13029	0.468597	1	0.592315	-0.515161	0.0832234	0.92741	0.180793	1	0.716329	-0.20656	1	0.371088	-1.14557	0.64193	0.484603	-0.761495	1	0.434305	-0.910747	1	0.592472	-0.464684	1
ENSMUSG00000062647	Rpl7a	5.34617	0.0150418	1	5.32676	0.00863534	1	4.93549	-0.109088	0.90166	5.62231	0.118615	0.667121	5.17314	-0.0378571	1	5.33907	0.0142589	1	5.58401	0.092887	0.818044	5.63176	0.088211	1	4.8796	-0.130491	0.867296	5.02396	-0.0784687	1	5.25512	-0.0107611	1	1.7482	-1.60804	0.275686	5.56201	0.0712509	1	3.29994	-0.687237	1	3.73339	-0.508996	1
ENSMUSG00000025982	Sf3b1	1.02637	0.0160662	1	1.07792	0.0874336	1	1.08105	0.0986677	0.879008	0.975151	-0.0776177	0.846678	1.12646	0.175993	0.663706	0.983924	-0.0500206	1	0.998182	-0.0292809	1	1.04925	0.0475262	1	0.96839	-0.0764918	1	1.15779	0.189879	1	1.032	0.0251668	1	0.377897	-1.43075	0.469994	1.14529	0.175516	1	1.14005	0.167124	1	1.14842	0.177626	1
ENSMUSG00000028478	Clta	1.24301	0.0164033	1	1.24545	0.0187434	1	1.05948	-0.232132	0.547924	1.22191	-0.0117369	1	1.21592	-0.0184708	1	1.14882	-0.10748	1	1.65743	0.529199	0.00324664	1.73268	0.498249	1	0.996365	-0.336088	0.356159	1.2139	-0.0190888	1	1.04424	-0.251651	0.931601	0.314914	-1.96996	0.27292	1.15984	-0.0851801	1	1.12454	-0.129698	1	1.47306	0.260219	1
ENSMUSG00000026728	Vim	1.03053	0.017206	1	0.997459	-0.0308949	1	0.950808	-0.10804	0.906138	1.0088	-0.0188987	1	1.13481	0.18303	0.645398	1.01979	0.00164389	1	1.03932	0.0343835	1	1.12372	0.14229	1	1.02404	0.00840738	1	1.03964	0.0293213	1	0.886525	-0.214473	1	0.275762	-1.88907	0.296571	0.845508	-0.271298	1	1.38822	0.447137	1	1.87075	0.879042	1
ENSMUSG00000028820	Sfpq	1.35525	0.0175089	1	1.424	0.0893436	1	1.30343	-0.0426914	1	1.33809	-0.00181672	1	1.52631	0.222086	0.518931	1.23267	-0.13156	1	1.12718	-0.291356	0.210085	1.09525	-0.292514	1	1.55148	0.240182	0.517104	1.26411	-0.0847251	1	1.38534	0.052362	1	0.400026	-1.7495	0.337431	1.67501	0.325947	1	1.3572	0.0177412	1	1.29451	-0.050625	1
ENSMUSG00000028081	Rps3a1	18.7038	0.0181104	1	19.4422	0.0735728	1	19.8037	0.109496	0.840404	19.0703	0.0619524	0.889477	18.1302	-0.0314063	1	20.4609	0.163485	1	16.9845	-0.142953	0.657431	16.2118	-0.192505	1	18.402	-0.00625981	1	20.2494	0.129356	1	18.4708	-0.000330319	1	5.71952	-1.70299	0.250597	17.0455	-0.119113	1	15.5652	-0.253126	1	13.9312	-0.4138	1
ENSMUSG00000015575	Atp6v0e	0.669773	0.0181457	1	0.675627	0.030951	1	0.643146	-0.0447962	1	0.622525	-0.117101	0.700354	0.621477	-0.105128	0.927611	0.644992	-0.0408543	1	0.836935	0.412636	0.0309523	0.865244	0.39046	1	0.569935	-0.239744	0.575047	0.705895	0.095267	1	0.677488	0.0364244	1	0.369386	-0.843385	0.893531	0.491879	-0.430249	1	0.779422	0.238579	1	1.1119	0.751869	1
ENSMUSG00000021957	Tkt	1.78391	0.019404	1	1.76126	-0.000119396	1	1.34738	-0.415693	0.18191	1.64948	-0.124645	0.667574	1.63364	-0.125076	0.865145	1.8302	0.0617321	1	2.6459	0.731661	1.36624e-05	2.74031	0.642364	1	1.48358	-0.274434	0.489775	1.58605	-0.152982	1	1.50399	-0.24306	0.949453	0.285976	-2.6277	0.116458	1.40142	-0.333117	1	0.445938	-1.9788	1	1.07538	-0.713893	1
ENSMUSG00000090553	Snrpe	1.76959	0.0196988	1	1.64443	-0.0884456	1	1.31754	-0.437435	0.154821	2.00249	0.271356	0.158697	1.72519	-0.0203002	1	1.59165	-0.146808	1	1.70136	-0.0444768	1	1.43696	-0.284004	1	1.79539	0.0450348	1	1.29365	-0.435748	1	1.81919	0.0635401	1	0.394919	-2.1516	0.223987	2.41574	0.473425	1	1.01209	-0.789453	1	1.28234	-0.448205	1
ENSMUSG00000022336	Eif3e	1.28458	0.0208791	1	1.25977	-0.00830282	1	1.56714	0.33769	0.230552	1.30969	0.064912	0.877603	1.15256	-0.15747	0.771668	1.36856	0.123587	1	1.05069	-0.315437	0.164591	1.01639	-0.319773	1	1.36957	0.126997	0.835731	1.68056	0.408839	1	1.33402	0.0804471	1	0.280869	-2.17769	0.221879	1.24134	-0.0298609	1	1.10515	-0.198091	1	1.07132	-0.242924	1
ENSMUSG00000040274	Cdk6	1.66011	0.0211109	1	1.683	0.0403425	1	1.67379	0.0352457	1	1.65953	0.0269488	1	1.89019	0.245135	0.458963	1.67146	0.0335078	1	1.45815	-0.195997	0.472003	1.35811	-0.271762	1	1.56131	-0.0760565	1	1.43246	-0.194462	1	1.9263	0.254284	0.853472	0.25874	-2.66588	0.108429	1.09872	-0.580435	1	0.17062	-3.24046	0.862677	0.543776	-1.58861	1
ENSMUSG00000073409	H2-Q6	0.261904	0.0217265	1	0.241374	-0.0950883	1	0.328226	0.380355	0.173586	0.217385	-0.325087	0.0986638	0.273956	0.0988307	0.918051	0.213767	-0.298417	0.94474	0.164348	-0.748382	0.000149842	0.157715	-0.700076	1	0.345378	0.479073	0.0709813	0.25105	-0.0295349	1	0.3717	0.573034	0.100266	0.253633	-0.0202212	1	0.270679	0.0730992	1	1.10127	2.11084	0.0205255	0.645227	1.33191	0.529117
ENSMUSG00000050552	Lamtor4	0.737212	0.021795	1	0.663503	-0.132283	1	0.591735	-0.319714	0.342315	0.721525	-0.0136698	1	0.675549	-0.121795	0.878409	0.651496	-0.172705	1	1.11984	0.779508	3.06736e-06	1.3121	0.860575	1	0.54196	-0.46694	0.131237	0.682267	-0.0894751	1	0.585681	-0.331787	0.760691	0.257038	-1.5013	0.437184	0.355084	-1.03773	1	0.395528	-0.871819	1	0.856244	0.238752	1
ENSMUSG00000000740	Rpl13	26.5854	0.021821	1	27.434	0.0664948	1	28.8196	0.150705	0.707565	25.9206	-0.0199774	1	25.9836	-0.0134035	1	29.2154	0.174793	1	25.5748	-0.0407751	1	24.5817	-0.0950875	1	25.0975	-0.0689499	1	31.3311	0.256086	1	26.543	0.0204931	1	8.40905	-1.65063	0.26209	22.7734	-0.205778	1	22.801	-0.20601	1	18.1313	-0.537818	1
ENSMUSG00000035227	Spcs2	0.963087	0.0223138	1	0.917001	-0.049843	1	0.770565	-0.324021	0.336082	0.911356	-0.0773716	0.846678	0.829062	-0.224392	0.571919	0.870536	-0.136456	1	1.42404	0.729121	1.57939e-05	1.45887	0.625479	1	0.74958	-0.376484	0.273971	0.880153	-0.108428	1	0.750462	-0.360738	0.676641	1.80437	0.938886	0.347444	0.766923	-0.309612	1	0.690234	-0.458264	1	0.872476	-0.120681	1
ENSMUSG00000024353	Mzb1	0.110397	0.0224401	1	0.0374736	-1.51632	1	0.00322581	-5.11239	3.6882e-29	0.0342318	-1.97228	1.38168e-23	0.00278481	-5.44879	7.44363e-54	0.0107235	-3.45241	2.05622e-20	0.000516818	-7.70809	3.5249e-78	0.00219049	-4.65263	0.673937	0.0424918	-1.45963	2.88084e-06	0	-5.21995	1	0.0153011	-2.90301	2.62674e-12	5.6327	6.66788	8.44618e-117	2.33133	4.79733	9.17121e-42	1.73334	4.08125	1.84712e-10	0.125799	0.245745	1
ENSMUSG00000007815	Rhoa	0.88872	0.0232951	1	0.899366	0.0403447	1	0.789315	-0.161152	0.749084	0.899167	0.0528147	0.931737	0.889051	0.0267543	1	0.798109	-0.145714	1	0.831147	-0.0878255	0.871413	0.860863	-0.023231	1	0.918942	0.0794934	0.966306	0.829943	-0.0758813	1	0.91595	0.0710209	1	0.512373	-0.775636	0.963248	1.2166	0.481505	1	1.51619	0.795635	1	1.33509	0.611141	1
ENSMUSG00000036781	Rps27l	1.46149	0.0240455	1	1.24875	-0.206754	1	0.878428	-0.759978	0.00636721	1.789	0.439809	0.00737024	1.04013	-0.531675	0.0373088	1.30387	-0.155117	1	1.57454	0.15694	0.561996	1.32306	-0.12182	1	1.56539	0.138053	0.799434	0.794501	-0.858442	1	1.54589	0.112404	1	0.69962	-1.04556	0.715408	1.49892	0.0598693	1	0.651457	-1.14269	1	1.10378	-0.383507	1
ENSMUSG00000032249	Anp32a	0.985259	0.0244459	1	0.924716	-0.0688079	1	0.85363	-0.198475	0.642056	1.02144	0.102171	0.736776	0.938946	-0.0533225	1	1.00695	0.0607679	1	0.91022	-0.107235	0.799194	0.784196	-0.306942	1	1.04657	0.124727	0.843281	0.791547	-0.292629	1	1.07955	0.16776	1	0.233207	-2.05793	0.253452	1.14093	0.23785	1	0.7484	-0.372659	1	0.689865	-0.4897	1
ENSMUSG00000000568	Hnrnpd	1.12845	0.0246149	1	1.09996	-0.0134302	1	0.657662	-0.806201	0.00362956	1.22366	0.191672	0.388956	1.05544	-0.0843428	0.977521	1.03912	-0.104644	1	1.20935	0.148284	0.597513	1.0821	-0.0372148	1	1.18236	0.102608	0.902998	0.620242	-0.840593	1	1.27047	0.210479	0.953483	0.257038	-2.11418	0.237199	1.24862	0.171431	1	0.771667	-0.524712	1	0.633053	-0.809284	1
ENSMUSG00000027593	Raly	0.855924	0.0249973	1	0.968802	0.206061	1	0.650606	-0.400329	0.206127	0.839975	-0.00419126	1	0.884178	0.0828953	0.957175	0.915013	0.133316	1	0.896782	0.1092	0.75196	0.863054	0.0367367	1	0.835773	-0.0115952	1	0.744291	-0.177099	1	0.846271	0.00826626	1	0.185544	-2.18193	0.222618	1.02159	0.282739	1	0.473082	-0.827891	1	0.511312	-0.716025	1
ENSMUSG00000006699	Cdc42	1.05639	0.0263202	1	1.00958	-0.0405903	1	0.970162	-0.105765	0.913436	1.08861	0.0928362	0.771826	0.982923	-0.0911441	0.96084	0.986385	-0.08088	1	1.06216	0.0396339	1	1.14782	0.145904	1	1.06865	0.0472421	1	0.894921	-0.214518	1	1.02918	-0.013168	1	0.510671	-1.02805	0.727528	0.916816	-0.180765	1	1.55109	0.5806	1	1.71655	0.727174	1
ENSMUSG00000042079	Hnrnpf	1.3862	0.0265675	1	1.41408	0.0548947	1	1.08125	-0.358777	0.267704	1.46846	0.14787	0.546893	1.23263	-0.166005	0.752501	1.32092	-0.0482964	1	1.26848	-0.120807	0.745119	1.04267	-0.387733	1	1.55904	0.220958	0.560926	1.10462	-0.303714	1	1.64993	0.300033	0.728012	0.432368	-1.66136	0.371194	1.6459	0.276157	1	1.25638	-0.117679	1	1.22958	-0.14883	1
ENSMUSG00000028649	Macf1	0.395397	0.0268743	1	0.383553	-0.0166812	1	0.509073	0.430001	0.106761	0.339076	-0.257693	0.221654	0.470633	0.327523	0.247395	0.391144	0.0106845	1	0.304199	-0.411056	0.0546902	0.26724	-0.535018	1	0.466805	0.300509	0.372706	0.49324	0.350449	1	0.344158	-0.186986	1	0.154904	-1.32212	0.53093	0.22411	-0.79388	1	1.0276	1.41281	0.327442	0.507254	0.391778	1
ENSMUSG00000014769	Psmb1	1.13169	0.0269036	1	1.16499	0.0686811	1	1.03186	-0.116365	0.88476	1.13782	0.0454528	0.957855	1.07482	-0.0561973	1	1.08307	-0.0411434	1	1.25463	0.210317	0.37398	1.29458	0.221104	1	0.982907	-0.197525	0.689836	1.1312	0.0250492	1	1.12946	0.0248878	1	0.575356	-0.954889	0.792749	1.2297	0.147204	1	0.860854	-0.369102	1	0.990159	-0.16731	1
ENSMUSG00000033938	Ndufb7	0.998655	0.0269473	1	0.971007	-0.0146964	1	0.637501	-0.66553	0.0187906	1.00439	0.04605	0.95655	0.965634	-0.0262066	1	0.9565	-0.0399142	1	1.29091	0.485137	0.00827175	1.23763	0.337751	1	0.829422	-0.268746	0.507394	0.729523	-0.427545	1	0.948436	-0.0520084	1	0.478329	-1.04052	0.718241	0.99831	0.0257788	1	0.907387	-0.11218	1	0.933347	-0.0714608	1
ENSMUSG00000030795	Fus	0.913201	0.0272548	1	0.924716	0.0451035	1	1.01129	0.189846	0.593961	0.851969	-0.0981483	0.771598	0.892765	-0.00747578	1	0.932416	0.0622015	1	0.675688	-0.473975	0.021374	0.652767	-0.459436	1	1.23075	0.523728	0.0362897	0.889014	-0.01205	1	0.893587	-0.00545051	1	0.190651	-2.23444	0.20755	1.17294	0.392116	1	1.26026	0.492271	1	1.22958	0.456469	1
ENSMUSG00000058569	Tmed9	0.817585	0.0275639	1	0.810091	0.0137183	1	0.630444	-0.375609	0.240278	0.787719	-0.0363645	1	0.71384	-0.195382	0.64769	0.739393	-0.130194	1	1.14754	0.637639	0.000237222	1.13248	0.500598	1	0.687581	-0.248315	0.551467	0.77678	-0.0464726	1	0.742223	-0.121103	1	0.640041	-0.328241	1	0.679608	-0.241772	1	0.500226	-0.679111	1	0.693923	-0.208387	1
ENSMUSG00000042747	Krtcap2	1.23793	0.028445	1	1.13743	-0.0961716	1	0.849598	-0.553423	0.0580119	1.30094	0.134419	0.605094	1.00311	-0.316726	0.324424	1.17747	-0.0492478	1	1.58022	0.464211	0.0121887	1.45887	0.265675	1	1.16255	-0.0706159	1	0.92741	-0.390672	1	1.05013	-0.224401	0.985941	1.65117	0.447208	0.819633	1.14238	-0.0895723	1	0.787178	-0.626269	1	0.896825	-0.438342	1
ENSMUSG00000064370	mt-Cytb	8.93154	0.0292332	1	8.93304	0.0280282	1	10.402	0.272649	0.369759	8.80722	0.0113555	1	8.91836	0.0309133	1	10.0481	0.220592	1	5.47041	-0.777445	6.38997e-05	5.01404	-0.81136	1	9.79096	0.182049	0.681103	9.72894	0.149209	1	8.78639	0.00519874	1	22.2857	1.36744	0.113473	7.49169	-0.229057	1	12.2303	0.479549	1	8.50157	-0.0477498	1
ENSMUSG00000060126	Tpt1	11.5072	0.0300803	1	11.8879	0.0762876	1	12.1992	0.12412	0.795104	11.4246	0.0256837	1	11.1978	-0.0114748	1	11.8261	0.0760996	1	9.50986	-0.287614	0.215764	9.10807	-0.312632	1	11.9698	0.0971575	0.919332	12.0327	0.090657	1	11.8822	0.081395	1	7.67369	-0.56157	0.945513	12.5793	0.158082	1	15.8987	0.493247	1	11.9509	0.0791722	1
ENSMUSG00000040204	Pclaf	0.699335	0.0309778	1	0.654686	-0.0657261	1	0.040121	-4.20274	1.59639e-37	0.784348	0.267821	0.169949	0.679378	-0.014101	1	0.47658	-0.567972	0.225676	0.941952	0.565251	0.00156243	0.746958	0.126683	1	0.728258	0.099244	0.916742	0.082699	-3.01116	1	0.636057	-0.114778	1	0.188948	-1.85806	0.310201	1.92531	1.51974	0.0245582	0.546759	-0.322118	1	0.649285	-0.0747054	1
ENSMUSG00000059291	Rpl11	14.3798	0.0313604	1	14.6191	0.0540051	1	14.5579	0.052707	1	14.9407	0.116348	0.676376	13.2519	-0.10103	0.938453	15.0363	0.105181	1	13.5366	-0.0668901	0.945903	12.6764	-0.155061	1	13.6149	-0.0539713	1	15.193	0.106859	1	14.106	0.00301458	1	4.59264	-1.62718	0.269432	14.7986	0.0711349	1	10.6948	-0.402843	1	10.4575	-0.435458	1
ENSMUSG00000041355	Ssr2	0.706726	0.0317054	1	0.64146	-0.1102	1	0.426815	-0.745083	0.00787515	0.691896	-0.000354294	1	0.564621	-0.336597	0.281693	0.607371	-0.206189	1	1.18579	0.985821	7.49805e-10	1.26172	0.87482	1	0.490546	-0.546543	0.0610284	0.605475	-0.191028	1	0.610869	-0.192411	1	0.64685	-0.0969997	1	0.381279	-0.863985	1	0.302462	-1.18475	1	0.373339	-0.88331	1
ENSMUSG00000026701	Prdx6	1.31322	0.0317125	1	1.33913	0.0594238	1	1.35	0.0769371	0.942879	1.29737	0.0177005	1	1.1101	-0.243825	0.508188	1.3647	0.0953175	1	1.35355	0.0888181	0.839348	1.40849	0.131894	1	1.24239	-0.0551894	1	1.49154	0.214311	1	1.60332	0.345565	0.588625	0.250229	-2.36501	0.170262	0.683974	-0.917086	1	0.453693	-1.49986	1	0.633053	-1.02158	1
ENSMUSG00000030869	Ndufab1	0.889181	0.0327815	1	0.846462	-0.0398109	1	0.487097	-0.89169	0.00118677	1.0558	0.387883	0.0232391	0.682511	-0.400403	0.16433	0.749238	-0.235937	1	1.03136	0.297002	0.158602	0.854292	-0.0258844	1	0.877055	0.013177	1	0.49324	-0.817796	1	0.941845	0.123525	1	0.306403	-1.50907	0.433488	0.99831	0.200969	1	0.345117	-1.32703	1	0.519428	-0.741008	1
ENSMUSG00000002014	Ssr4	1.75481	0.0329558	1	1.55185	-0.147932	1	1.18549	-0.572878	0.04788	1.64643	-0.0797423	0.846678	1.52004	-0.202157	0.642467	1.66636	-0.0469823	1	2.54822	0.708736	2.8319e-05	2.6023	0.604222	1	1.33101	-0.405739	0.219395	1.55651	-0.143217	1	1.54542	-0.162122	1	4.22666	1.31909	0.13589	0.982302	-0.812014	1	0.957797	-0.843936	1	1.10784	-0.634157	1
ENSMUSG00000009687	Fxyd5	1.33216	0.0330743	1	1.38432	0.0883821	1	1.50282	0.225635	0.490095	1.37874	0.110389	0.703707	1.26361	-0.0513587	1	1.58198	0.312131	0.816504	1.28088	-0.0292113	1	1.25077	-0.0599681	1	1.17888	-0.160969	0.787753	1.9198	0.561025	1	0.977626	-0.441125	0.463205	0.359172	-1.86475	0.303753	0.413295	-1.6647	0.482058	0.841466	-0.631864	1	1.16871	-0.158243	1
ENSMUSG00000046434	Hnrnpa1	1.86243	0.0331857	1	1.83731	0.012165	1	1.74395	-0.0680785	1	1.94589	0.129405	0.627126	2.0104	0.167434	0.694754	1.72086	-0.090048	1	1.53516	-0.28876	0.214867	1.44792	-0.334129	1	2.00226	0.154206	0.75609	1.78984	-0.0270801	1	1.90911	0.0730763	1	0.337043	-2.44049	0.156877	1.65318	-0.142002	1	0.922898	-0.983213	1	1.3919	-0.390862	1
ENSMUSG00000003429	Rps11	15.0579	0.0339067	1	15.0423	0.0307993	1	15.7256	0.104434	0.858041	15.0434	0.0427938	0.969221	14.3286	-0.0447213	1	15.9057	0.124169	1	14.2483	-0.0551971	0.992159	14.2689	-0.0476272	1	13.9034	-0.0916516	0.969615	17.2723	0.22862	1	14.5213	-0.0208023	1	4.61817	-1.68338	0.256817	16.7675	0.188766	1	13.9559	-0.0818545	1	15.4449	0.0647217	1
ENSMUSG00000011752	Pgam1	1.33955	0.0344428	1	1.15727	-0.180392	1	0.64738	-1.07881	7.17936e-05	1.452	0.204168	0.345922	0.884062	-0.641371	0.00762965	1.23303	-0.0948201	1	2.39886	1.12087	7.36773e-13	2.45116	0.912764	1	1.00211	-0.425972	0.188148	0.909689	-0.52697	1	0.775415	-0.798692	0.0257711	0.185544	-2.81984	0.0808949	0.851329	-0.62597	1	0.302462	-2.10547	1	0.649285	-1.01126	1
ENSMUSG00000071866	Ppia	15.1549	0.035605	1	15.1415	0.0326826	1	9.3361	-0.710678	0.0109556	16.4063	0.203739	0.344001	14.342	-0.0519943	1	14.2473	-0.059877	1	16.9306	0.23459	0.300445	16.179	0.127321	1	13.5135	-0.145788	0.825832	10.5648	-0.491751	1	15.714	0.0936356	1	2.90402	-2.3616	0.0806819	17.9565	0.281192	1	8.5465	-0.798973	1	11.3057	-0.39452	1
ENSMUSG00000006005	Tpr	0.887796	0.0358004	1	0.962189	0.152989	1	0.757662	-0.210181	0.609666	0.932621	0.14313	0.567392	0.873503	0.0128644	1	0.770509	-0.186344	1	0.75321	-0.238	0.345624	0.707529	-0.293707	1	1.01406	0.256437	0.471934	0.756105	-0.196871	1	0.98916	0.205762	0.965115	0.268954	-1.69146	0.359897	0.883345	0.0277692	1	0.791055	-0.131084	1	0.714213	-0.278143	1
ENSMUSG00000051695	Pcbp1	1.03792	0.0369048	1	0.962189	-0.0747234	1	0.77359	-0.418264	0.179763	1.09464	0.152566	0.536673	0.867701	-0.256452	0.472114	0.928725	-0.137018	1	1.09524	0.135559	0.647344	1.08429	0.0991902	1	1.07651	0.0993902	0.914363	0.936271	-0.113414	1	1.18337	0.243119	0.877207	0.411941	-1.3024	0.539342	1.25735	0.315848	1	0.678601	-0.576842	1	0.827838	-0.290529	1
ENSMUSG00000015671	Psma2	0.95893	0.0379821	1	0.9677	0.0505396	1	0.634477	-0.599656	0.0374217	1.08569	0.296897	0.112074	0.773482	-0.313934	0.333799	0.868954	-0.115975	1	1.05534	0.21034	0.374751	1.07553	0.203558	1	0.895352	-0.0697802	1	0.697034	-0.423816	1	0.967974	0.0539723	1	0.379599	-1.30469	0.538942	1.29227	0.472836	1	0.666968	-0.4862	1	0.819722	-0.189145	1
ENSMUSG00000060938	Rpl26	12.9682	0.0388264	1	12.9438	0.0343803	1	13.2879	0.0795612	0.931934	13.2004	0.0857877	0.804658	12.1545	-0.0645604	1	13.6631	0.1253	1	11.6003	-0.145007	0.651613	11.1671	-0.181836	1	12.8082	0.0223769	1	14.4487	0.191183	1	13.0604	0.0516075	1	4.46156	-1.5123	0.307247	11.1037	-0.189822	1	8.93815	-0.505661	1	8.63549	-0.555627	1
ENSMUSG00000034165	Ccnd3	0.426807	0.0410825	1	0.418822	0.0138712	1	0.410888	-0.0171037	1	0.411754	-0.0173365	1	0.353207	-0.269261	0.455608	0.38042	-0.139338	1	0.2858	-0.622146	0.00185279	0.341717	-0.277916	1	0.416601	0.00459432	1	0.44303	0.0984265	1	0.502819	0.298458	0.747377	0.161713	-1.35732	0.515106	3.04587	2.98076	2.81251e-13	0.399405	-0.0488731	1	0.560008	0.437218	1
ENSMUSG00000079197	Psme2	0.92013	0.0418607	1	0.939044	0.0708342	1	0.536291	-0.788659	0.00456021	1.04277	0.304143	0.100516	0.7548	-0.282144	0.412665	0.829576	-0.119912	1	1.0448	0.270049	0.213244	1.01639	0.18527	1	0.850743	-0.0814079	1	0.537543	-0.734728	1	0.903474	0.0150288	1	0.359172	-1.32089	0.527967	0.972116	0.12107	1	0.903509	0.0146523	1	1.32292	0.565494	1
ENSMUSG00000064357	mt-Atp6	17.3162	0.0418695	1	17.4506	0.0514231	1	22.0337	0.428386	0.106981	16.2371	-0.0691387	0.881928	17.7177	0.0864586	0.953018	18.9941	0.193392	1	10.0118	-0.85602	9.89452e-06	8.95911	-0.917622	1	18.834	0.18305	0.678684	21.2359	0.333409	1	16.4556	-0.0353145	1	46.9086	1.50164	0.0573275	14.589	-0.210421	1	24.3443	0.529819	1	17.624	0.0611529	1
ENSMUSG00000025204	Ndufb8	1.06748	0.0419669	1	1.01068	-0.0389715	1	0.703025	-0.602659	0.0361778	1.15286	0.206744	0.336544	0.974917	-0.104734	0.928058	0.968454	-0.109871	1	1.25566	0.333051	0.0999159	1.18068	0.186915	1	0.900645	-0.227732	0.611945	0.812222	-0.35454	1	1.08426	0.0678125	1	0.365981	-1.50871	0.432699	1.03324	-0.00668615	1	0.546759	-0.923028	1	0.746677	-0.474825	1
ENSMUSG00000032294	Pkm	1.45687	0.042351	1	1.43832	0.0223993	1	0.99113	-0.5526	0.0583	1.50639	0.120804	0.658218	1.18204	-0.299391	0.369383	1.31899	-0.112633	1	2.04102	0.653	0.000147913	2.31754	0.715908	1	1.35475	-0.0714715	1	1.21095	-0.227619	1	0.995281	-0.540478	0.257931	0.417048	-1.77002	0.331906	1.27481	-0.153661	1	0.635946	-1.15506	1	0.860302	-0.720287	1
ENSMUSG00000031059	Ndufb11	1.0587	0.0426303	1	1.07902	0.069496	1	0.918348	-0.177723	0.700076	1.00193	-0.0511936	0.952731	1.06844	0.0634855	1	1.04158	0.0194274	1	1.16553	0.216439	0.354955	1.12372	0.127773	1	0.946766	-0.134054	0.857986	1.05441	0.0352486	1	0.962795	-0.102798	1	0.614508	-0.747782	0.986897	1.21514	0.24257	1	0.899631	-0.193914	1	1.20523	0.228156	1
ENSMUSG00000031818	Cox4i1	3.32346	0.0427397	1	3.39687	0.0731816	1	2.58327	-0.347385	0.287382	3.20748	-0.0129089	1	3.23236	0.00168582	1	3.13636	-0.0463779	1	4.15987	0.446208	0.0166221	4.26708	0.403302	1	2.76	-0.251819	0.544813	2.51346	-0.365713	1	2.95924	-0.135047	1	1.4452	-1.16827	0.622965	3.20303	-0.0131752	1	2.07846	-0.640605	1	3.40874	0.0744016	1
ENSMUSG00000001289	Pfdn5	1.425	0.0430225	1	1.46367	0.0810409	1	1.80766	0.424359	0.108153	1.27027	-0.164005	0.525329	1.46504	0.0955103	0.921187	1.49338	0.120945	1	1.30672	-0.098605	0.837731	1.36687	-0.019412	1	1.27944	-0.127107	0.877925	1.94638	0.492705	1	1.25728	-0.148966	1	0.948146	-0.550408	1	1.36067	-0.0258208	1	1.92723	0.476952	1	1.89104	0.449278	1
ENSMUSG00000028837	Psmb2	0.86701	0.0430859	1	0.818908	-0.0411727	1	0.575202	-0.59037	0.0410297	0.96964	0.278708	0.144881	0.736467	-0.223565	0.575335	0.768927	-0.144615	1	1.00397	0.306261	0.141581	1.04706	0.316159	1	0.751394	-0.183856	0.730649	0.655685	-0.361172	1	0.873342	0.0559538	1	0.28938	-1.54484	0.415749	0.880434	0.0646268	1	0.438183	-0.938898	1	0.620879	-0.43829	1
ENSMUSG00000034994	Eef2	3.07172	0.0432965	1	3.18966	0.0969461	1	2.93851	-0.0239024	1	3.06238	0.0507599	0.935186	3.08859	0.0583834	1	2.89077	-0.0501917	1	2.72177	-0.156125	0.612297	2.81697	-0.0853756	1	3.08255	0.0529617	1	2.66113	-0.168362	1	3.24196	0.12917	1	1.3703	-1.13063	0.649405	3.28162	0.137719	1	3.04789	0.0273157	1	2.68642	-0.155444	1
ENSMUSG00000015120	Ube2i	0.884562	0.0438507	1	0.965496	0.171254	1	0.649396	-0.434427	0.159183	0.964194	0.22774	0.268758	0.81479	-0.0885265	0.967002	0.759434	-0.19492	1	0.866497	0.014796	1	0.858673	-0.000156805	1	0.873124	0.0263168	1	0.714755	-0.26499	1	0.919481	0.105701	1	0.240015	-1.84201	0.311477	1.29373	0.598566	0.930647	0.721256	-0.2511	1	0.628995	-0.447866	1
ENSMUSG00000020358	Hnrnpab	1.48505	0.0446301	1	1.41849	-0.0237429	1	0.852622	-0.808595	0.00347933	1.61395	0.223188	0.281414	1.3171	-0.150302	0.790478	1.24779	-0.227775	1	1.59201	0.172318	0.506057	1.49173	0.0490427	1	1.66187	0.232612	0.539482	0.821083	-0.814224	1	1.51623	0.0787322	1	0.364279	-1.99036	0.266455	1.75796	0.289339	1	0.763911	-0.916965	1	0.998275	-0.531563	1
ENSMUSG00000016319	Slc25a5	2.28693	0.0447339	1	2.17788	-0.028273	1	1.16512	-0.989028	0.000278027	2.55163	0.276746	0.14651	1.90087	-0.257071	0.470682	2.06788	-0.112007	1	2.8363	0.431878	0.021484	2.71621	0.292115	1	2.03658	-0.138277	0.850013	1.2966	-0.779518	1	2.39804	0.120486	1	0.491947	-2.18173	0.219985	1.80016	-0.305844	1	1.03923	-1.09789	1	1.23364	-0.850715	1
ENSMUSG00000028745	Capzb	0.676702	0.0458932	1	0.623825	-0.073575	1	0.53871	-0.307599	0.367606	0.674262	0.0521429	0.933309	0.646425	-0.025631	1	0.6137	-0.106541	1	0.732021	0.189098	0.451722	0.753529	0.201718	1	0.634353	-0.0550752	1	0.596614	-0.135658	1	0.676782	0.0476249	1	0.268954	-1.28886	0.549192	0.689795	0.0733565	1	0.732889	0.16175	1	1.10784	0.75856	1
ENSMUSG00000029687	Ezh2	0.503485	0.0462742	1	0.520222	0.0940373	1	0.207863	-1.30293	1.78153e-06	0.507123	0.0733713	0.846678	0.577849	0.287102	0.345544	0.422435	-0.22884	1	0.452732	-0.128896	0.715692	0.378955	-0.363232	1	0.568876	0.249582	0.496609	0.20084	-1.26986	1	0.530597	0.129327	1	0.0817074	-2.5638	0.136566	1.57314	1.72389	0.00415362	0.244296	-0.985272	1	0.409861	-0.245414	1
ENSMUSG00000032436	Cmtm7	2.41719	0.0470273	1	2.36414	0.0129833	1	2.53206	0.122945	0.798364	2.31466	-0.0225409	1	2.49647	0.107963	0.884592	2.35249	0.00709442	1	2.78306	0.301257	0.14804	3.02069	0.368305	1	1.86359	-0.365107	0.291149	3.13961	0.422812	1	1.97196	-0.265151	0.904118	0.37279	-2.65884	0.108429	1.81617	-0.371362	1	0.64758	-1.8559	1	1.28234	-0.872784	1
ENSMUSG00000064354	mt-Co2	15.1752	0.0478041	1	15.4865	0.0756659	1	18.2768	0.346269	0.217002	14.2779	-0.0550833	0.938251	15.3421	0.0728656	0.980324	16.4258	0.178336	1	8.99883	-0.809313	3.02726e-05	8.11358	-0.864269	1	16.6857	0.207422	0.610326	18.0756	0.296846	1	14.3384	-0.0380806	1	38.5914	1.4139	0.0902328	14.5395	-0.0171844	1	22.262	0.597376	1	17.7823	0.271121	1
ENSMUSG00000035242	Oaz1	4.19417	0.0485961	1	4.23452	0.0608729	1	3.23105	-0.355119	0.272522	4.15494	0.0453464	0.957381	4.20855	0.0609444	1	3.93904	-0.0477834	1	4.41735	0.146294	0.603425	4.52118	0.154427	1	3.80234	-0.105398	0.938003	3.39066	-0.263817	1	4.25372	0.0726164	1	1.83501	-1.15406	0.461993	4.55061	0.165364	1	3.14483	-0.37326	1	4.80065	0.238623	1
ENSMUSG00000006057	Atp5g1	2.43058	0.0489182	1	2.32667	-0.0166486	1	1.08488	-1.18361	1.20118e-05	2.69789	0.271906	0.157169	1.86246	-0.385322	0.186533	1.96117	-0.286679	0.94474	3.34205	0.626463	0.000299916	3.06888	0.385137	1	1.96158	-0.290751	0.446626	1.30251	-0.857065	1	2.75585	0.247223	0.86977	0.898781	-1.39612	0.487085	2.37499	0.0130936	1	1.07413	-1.13432	1	1.20929	-0.963467	1
ENSMUSG00000031207	Msn	0.47577	0.0496892	1	0.4585	-0.00437359	1	0.51492	0.17676	0.637495	0.433797	-0.114014	0.71629	0.521804	0.212635	0.558056	0.45777	-0.00902374	1	0.370972	-0.363547	0.0981004	0.376765	-0.286188	1	0.503399	0.145331	0.78753	0.53459	0.220348	1	0.45362	-0.0227914	1	0.183842	-1.32219	0.529925	0.571918	0.318292	1	1.19046	1.37924	0.355436	0.937405	1.03207	0.90941
ENSMUSG00000024608	Rps14	13.0005	0.04985	1	13.5632	0.110026	1	13.7208	0.137932	0.749084	12.7855	0.0329285	1	12.5167	-0.00723133	1	13.2221	0.0805235	1	11.3163	-0.178584	0.528027	10.7926	-0.224298	1	13.1477	0.0727843	0.983515	13.8846	0.140448	1	12.7261	0.0188938	1	4.68115	-1.43572	0.332958	12.1514	-0.0512756	1	10.2217	-0.304481	1	10.1654	-0.312656	1
ENSMUSG00000098178	Gm42418	4.00617	0.0499633	1	4.18271	0.11139	1	4.30041	0.164845	0.676324	3.71875	-0.0782477	0.848754	3.6032	-0.120928	0.890394	3.40954	-0.201884	1	2.80343	-0.539892	0.00920372	2.54535	-0.611368	1	5.96549	0.721115	0.00141255	3.86322	-0.00695268	1	3.53339	-0.142244	1	6.97917	0.858687	0.41369	3.94231	0.0241833	1	7.46074	0.946595	1	5.66095	0.54536	1
ENSMUSG00000023272	Creld2	0.174603	0.0539566	1	0.170835	0.0254582	1	0.065121	-1.44627	6.62137e-07	0.155988	-0.149791	0.587448	0.0941035	-0.942781	4.8852e-05	0.110048	-0.665767	0.126456	0.276601	0.898698	9.40915e-08	0.315431	0.918551	1	0.14426	-0.250451	0.564782	0.082699	-0.986901	1	0.145479	-0.227167	1	1.58819	3.35666	1.67751e-15	0.181908	0.118783	1	0.217152	0.385315	1	0.162321	-0.0266961	1
ENSMUSG00000059796	Eif4a1	2.7008	0.0542407	1	2.64189	0.0201922	1	1.87399	-0.510164	0.0845441	3.0653	0.324717	0.0711812	2.20743	-0.274218	0.433154	2.34264	-0.167563	1	2.93604	0.208259	0.378611	2.78631	0.0963868	1	2.49915	-0.0664586	1	1.99068	-0.39146	1	2.7189	0.066884	1	0.686002	-1.93362	0.282698	2.61947	0.00737042	1	1.17883	-1.14756	1	1.65568	-0.657732	1
ENSMUSG00000022443	Myh9	0.478541	0.0546451	1	0.484952	0.0739564	1	0.516533	0.177763	0.635175	0.422581	-0.168137	0.512579	0.538513	0.262642	0.411059	0.423666	-0.135578	1	0.328283	-0.568098	0.00484462	0.337336	-0.449242	1	0.604866	0.445705	0.0993398	0.510962	0.151461	1	0.51765	0.178815	1	0.177033	-1.37995	0.499257	0.360905	-0.354938	1	1.04698	1.18905	0.548732	0.681749	0.568083	1
ENSMUSG00000064358	mt-Co3	14.6486	0.0552769	1	15.0776	0.0955251	1	17.6311	0.353227	0.206127	13.3309	-0.10905	0.736371	14.9909	0.101935	0.905922	15.5399	0.153978	1	9.62594	-0.636182	0.00132053	9.3074	-0.606967	1	15.8683	0.191109	0.658392	16.4453	0.218119	1	13.2894	-0.0932247	1	35.0286	1.33025	0.132036	12.5575	-0.172092	1	20.4589	0.533285	1	16.8814	0.254197	1
ENSMUSG00000028788	Ptp4a2	0.709959	0.055518	1	0.743961	0.123188	1	0.654638	-0.069167	1	0.697537	0.0373674	0.993363	0.664178	-0.0497959	1	0.660637	-0.0556231	1	0.533356	-0.418157	0.0482355	0.499432	-0.453987	1	0.834715	0.32603	0.304865	0.570032	-0.261594	1	0.832853	0.30734	0.707597	0.689406	0.0120724	1	0.601024	-0.187681	1	1.02372	0.584174	1	0.933347	0.450474	1
ENSMUSG00000038812	Trmt112	1.16402	0.0556534	1	1.18372	0.0789113	1	1.1873	0.0897827	0.90166	1.1194	-0.00356706	1	1.27904	0.223463	0.514369	1.10206	-0.0277821	1	1.10258	-0.0291035	1	1.08429	-0.0492387	1	0.94979	-0.266364	0.512367	1.45314	0.374848	1	1.20196	0.107738	1	0.248527	-2.17742	0.222618	0.899352	-0.321453	1	0.763911	-0.554145	1	0.908999	-0.303565	1
ENSMUSG00000024516	Sec11c	0.667464	0.0558012	1	0.572023	-0.170381	1	0.549799	-0.244549	0.519941	0.600417	-0.131394	0.642879	0.632385	-0.0283191	1	0.564829	-0.205223	1	0.803032	0.389658	0.045066	0.900292	0.489878	1	0.486614	-0.444399	0.161785	0.575939	-0.157031	1	0.591331	-0.129729	1	2.78656	2.16124	8.16329e-05	0.490424	-0.392931	1	0.922898	0.524079	1	0.892767	0.476031	1
ENSMUSG00000026020	Nop58	0.874862	0.0568753	1	0.824419	-0.0310813	1	0.561291	-0.627434	0.0283552	1.02592	0.395389	0.0198917	0.653155	-0.419285	0.137263	0.786682	-0.10827	1	0.788767	-0.111917	0.779074	0.635243	-0.407894	1	1.00831	0.294611	0.382357	0.516869	-0.703685	1	1.00305	0.27279	0.801099	0.165117	-2.34976	0.176141	0.905173	0.10531	1	0.39165	-1.09942	1	0.300294	-1.4782	1
ENSMUSG00000021248	Tmed10	0.868395	0.0593848	1	0.837645	0.0055053	1	0.610283	-0.485557	0.106233	0.850542	0.036517	0.997628	0.816994	-0.0358872	1	0.732362	-0.206685	1	1.08842	0.468279	0.011512	1.16972	0.490801	1	0.731131	-0.212657	0.656534	0.688174	-0.277938	1	0.742223	-0.181186	1	1.17965	0.504517	0.608494	0.695616	-0.264753	1	0.515737	-0.691704	1	0.921173	0.143359	1
ENSMUSG00000026434	Nucks1	0.931677	0.0611929	1	0.883936	-0.017011	1	0.361291	-1.38156	3.67409e-07	1.02079	0.261621	0.181487	1.19886	0.50602	0.0246592	0.582936	-0.668265	0.0776099	0.828769	-0.129769	0.709854	0.777625	-0.202353	1	0.844846	-0.0918849	0.970588	0.404634	-1.14246	1	1.18784	0.445263	0.317521	0.27406	-1.70965	0.353708	1.24279	0.480631	1	0.519615	-0.780891	1	0.600588	-0.572582	1
ENSMUSG00000017404	Rpl19	15.8575	0.0612714	1	15.9847	0.0707923	1	16.0246	0.0813283	0.925706	15.4819	0.0335892	1	14.8809	-0.0374281	1	16.2644	0.106255	1	15.0248	-0.0217108	1	14.6259	-0.0603487	1	14.4638	-0.0819212	0.998903	17.5883	0.20635	1	14.8821	-0.0346158	1	5.66845	-1.4353	0.332963	15.6412	0.0383324	1	15.3403	0.00664212	1	13.9353	-0.132687	1
ENSMUSG00000025132	Arhgdia	0.708574	0.0614308	1	0.790252	0.220288	1	0.427621	-0.716015	0.0109556	0.713226	0.0923791	0.776422	0.606857	-0.189949	0.669672	0.584518	-0.239324	1	0.887583	0.469519	0.0113888	0.970388	0.517335	1	0.602597	-0.194567	0.702196	0.451891	-0.587569	1	0.697968	0.0401544	1	0.320021	-1.09004	0.683624	0.886255	0.387008	1	0.91902	0.436763	1	1.26205	0.895526	1
ENSMUSG00000004980	Hnrnpa2b1	1.89199	0.0615696	1	1.70395	-0.0933862	1	1.44194	-0.35844	0.267779	1.96658	0.156735	0.526137	2.07561	0.227699	0.499385	1.45629	-0.347177	0.816504	1.57516	-0.240458	0.336859	1.27268	-0.516336	1	2.07998	0.222046	0.557585	1.39407	-0.384042	1	2.0254	0.170341	1	0.451093	-2.01632	0.261064	2.17271	0.261337	1	1.49292	-0.285062	1	1.68408	-0.111102	1
ENSMUSG00000041959	S100a10	0.77278	0.0616846	1	0.788048	0.0892745	1	0.839719	0.196178	0.578496	0.702399	-0.104171	0.746048	0.837532	0.206459	0.576274	0.799164	0.119326	1	0.534596	-0.546396	0.00680021	0.541052	-0.455308	1	0.84288	0.20876	0.604813	0.971713	0.392358	1	0.778946	0.0762675	1	0.122561	-2.59154	0.12845	0.899352	0.281827	1	1.83416	1.31278	0.41366	0.82378	0.153355	1
ENSMUSG00000024853	Sf3b2	1.16771	0.0630797	1	1.16719	0.060938	1	0.883267	-0.3686	0.250814	1.13762	0.0311671	1	1.27544	0.221696	0.520546	1.03438	-0.125312	1	1.19385	0.111018	0.743896	1.21134	0.114144	1	1.05791	-0.0912381	0.971931	0.915596	-0.291102	1	1.17419	0.0741044	1	0.292785	-1.93933	0.282717	1.14966	0.0385683	1	0.829832	-0.43236	1	0.734503	-0.607875	1
ENSMUSG00000025781	Atp5c1	1.55849	0.0631869	1	1.58491	0.0861182	1	1.19174	-0.351665	0.280551	1.60974	0.146251	0.553557	1.40563	-0.101839	0.936884	1.48705	-0.00733679	1	1.73496	0.260493	0.233819	1.66916	0.160103	1	1.35777	-0.153774	0.802077	1.45609	-0.038463	1	1.46915	-0.0259493	1	0.430666	-1.80112	0.319965	1.1904	-0.331255	1	0.736767	-1.02087	1	1.17277	-0.351228	1
ENSMUSG00000010095	Slc3a2	0.452212	0.0662207	1	0.451887	0.0648832	1	0.435283	0.00907674	1	0.420571	-0.0553411	0.937728	0.418998	-0.0543974	1	0.409954	-0.0859924	1	0.464102	0.12045	0.708128	0.424956	-0.0225911	1	0.401933	-0.119199	0.900802	0.454844	0.0769014	1	0.438084	0.0189795	1	1.13539	1.41386	0.0623206	0.238663	-0.859688	1	0.317973	-0.434784	1	0.413919	-0.0566399	1
ENSMUSG00000005610	Eif4g2	1.20559	0.0662262	1	1.24765	0.11487	1	0.963106	-0.280992	0.428934	1.33069	0.28367	0.134317	1.09838	-0.0817501	0.984033	0.881963	-0.421563	0.609017	1.06475	-0.1361	0.683436	0.998865	-0.208909	1	1.25419	0.136354	0.804606	0.779733	-0.566173	1	1.26552	0.144415	1	0.5328	-1.11954	0.659945	1.62116	0.497108	1	1.07025	-0.108672	1	1.1606	0.00828252	1
ENSMUSG00000032399	Rpl4	3.94704	0.0672721	1	3.81128	0.0138626	1	3.16492	-0.273958	0.438653	4.252	0.236236	0.240306	3.29791	-0.223649	0.571236	3.88964	0.0486105	1	3.66713	-0.0485081	1	3.37336	-0.164655	1	3.88052	0.0456684	1	3.30205	-0.196076	1	4.08941	0.125293	1	1.14731	-1.72728	0.344094	3.83171	0.0212284	1	2.95482	-0.357417	1	2.29279	-0.723955	1
ENSMUSG00000030744	Rps3	15.451	0.0679351	1	16.171	0.132369	1	15.1982	0.0458047	1	15.263	0.0651143	0.875605	14.5564	-0.0233999	1	16.0237	0.131131	1	14.0515	-0.0840708	0.880995	13.6621	-0.115191	1	14.3358	-0.0472558	1	16.7229	0.177266	1	14.651	-0.0117497	1	4.28113	-1.7974	0.222618	14.7374	-0.0041277	1	11.3074	-0.390886	1	10.1248	-0.550848	1
ENSMUSG00000028465	Tln1	0.815737	0.0688491	1	0.784741	0.0109025	1	0.889114	0.208674	0.538688	0.713032	-0.168865	0.504646	0.878724	0.204259	0.580432	0.730252	-0.102721	1	0.695844	-0.191936	0.484318	0.698767	-0.15686	1	0.84787	0.137568	0.802077	0.800408	0.0401083	1	0.948671	0.307762	0.705302	0.250229	-1.64084	0.380311	0.413295	-0.919476	1	0.635946	-0.290942	1	1.0632	0.450233	1
ENSMUSG00000060036	Rpl3	13.213	0.069746	1	13.0794	0.0524872	1	14.2081	0.188634	0.593961	12.4725	-0.020689	1	13.0428	0.057198	1	13.8896	0.154823	1	12.3146	-0.0402185	1	12.5515	-0.00924926	1	11.6065	-0.13331	0.858679	16.02	0.34391	1	12.3045	-0.0378776	1	3.55087	-1.83974	0.20879	10.1694	-0.315	1	8.36037	-0.599501	1	8.58273	-0.561681	1
ENSMUSG00000062683	Atp5g2	3.61354	0.0702844	1	3.38254	-0.0286418	1	2.79456	-0.326804	0.32845	3.72757	0.153397	0.536673	3.83202	0.179603	0.645992	3.26662	-0.0853507	1	3.20055	-0.126347	0.720645	2.86078	-0.272719	1	3.32162	-0.0598576	1	3.051	-0.179726	1	3.83329	0.165298	1	1.10475	-1.65125	0.373221	3.71092	0.106283	1	2.12111	-0.705709	1	2.6783	-0.368872	1
ENSMUSG00000055447	Cd47	1.49382	0.0713888	1	1.59704	0.167446	1	1.45907	0.0381012	1	1.51495	0.12082	0.658176	1.45831	0.0399721	1	1.38878	-0.0399432	1	1.266	-0.199713	0.460706	1.26172	-0.176511	1	1.48994	0.0733238	0.983216	1.52107	0.0941699	1	1.39193	-0.0354554	1	0.561738	-1.34862	0.510848	0.941555	-0.602333	1	1.22924	-0.214126	1	2.16293	0.602883	1
ENSMUSG00000022216	Psme1	1.71185	0.0714384	1	1.65876	0.0233813	1	1.52117	-0.110018	0.899758	1.74874	0.135346	0.599742	1.54963	-0.0865145	0.969412	1.75707	0.118074	1	1.6441	0.012848	1	1.59906	-0.0306283	1	1.59987	-0.0320139	1	1.47972	-0.143256	1	1.49457	-0.135907	1	0.544716	-1.59016	0.398313	1.36504	-0.260763	1	1.48905	-0.134432	1	2.21163	0.437543	1
ENSMUSG00000006333	Rps9	19.0585	0.0717128	1	20.5388	0.178978	1	22.467	0.33748	0.228137	17.1409	-0.110578	0.726203	18.7208	0.0511281	1	20.2292	0.172524	1	17.2002	-0.0927708	0.857378	17.9358	-0.0210039	1	17.5853	-0.0521161	1	24.6029	0.436888	1	16.5012	-0.148322	1	5.87612	-1.6393	0.265733	17.4908	-0.056715	1	16.7362	-0.123481	1	17.0843	-0.0939028	1
ENSMUSG00000027562	Car2	0.62312	0.0723934	1	0.698772	0.239226	1	0.967743	0.787399	0.000579572	0.368705	-0.862143	7.4189e-08	0.680887	0.232644	0.490084	0.453199	-0.424492	0.609233	0.0959214	-2.84099	1.54047e-42	0.118287	-2.31324	1	0.91743	0.726603	0.00101746	0.832897	0.492099	1	1.74104	1.77745	5.20595e-18	0.371088	-0.679497	1	0.261947	-1.18415	0.997822	0.13572	-2.09917	1	0.300294	-0.973139	1
ENSMUSG00000048758	Rpl29	6.49772	0.0728057	1	6.40798	0.0500702	1	6.02884	-0.0408696	1	6.77672	0.178708	0.433403	5.79891	-0.108444	0.915071	6.42267	0.0593953	1	5.64748	-0.155334	0.614087	4.96585	-0.32187	1	6.10249	-0.0224232	1	7.08258	0.19255	1	6.59503	0.0990077	1	2.30143	-1.4369	0.33295	6.54723	0.080827	1	5.05655	-0.296685	1	3.95658	-0.651462	1
ENSMUSG00000025364	Pa2g4	1.37049	0.0729751	1	1.24434	-0.070151	1	0.596573	-1.1971	9.97337e-06	1.6391	0.459723	0.00461259	0.998587	-0.441078	0.108642	1.10083	-0.268736	0.98583	1.57485	0.328414	0.105843	1.36687	0.0663347	1	1.26326	-0.0527303	1	0.632056	-1.04777	1	1.4981	0.214904	0.942526	0.267251	-2.29237	0.190086	1.48873	0.191509	1	0.469204	-1.47355	1	0.608704	-1.09978	1
ENSMUSG00000005732	Ranbp1	1.82224	0.0730312	1	1.77448	0.0321438	1	0.70484	-1.37363	3.91472e-07	2.31628	0.590773	0.00010793	1.20722	-0.594038	0.0155164	1.48125	-0.249925	1	1.86747	0.126898	0.676428	1.47201	-0.239933	1	1.86525	0.117458	0.860313	0.83585	-1.05708	1	1.97973	0.205418	0.963537	0.379599	-2.19945	0.21585	2.26875	0.390744	1	0.845343	-1.03957	1	1.01045	-0.782568	1
ENSMUSG00000027637	1110008F13Rik	1.17187	0.0730498	1	1.09776	-0.0242746	1	0.868751	-0.389353	0.216259	1.18638	0.119426	0.665962	1.01472	-0.158693	0.769919	1.05758	-0.0853404	1	1.5026	0.526744	0.00345495	1.55963	0.486079	1	0.947522	-0.262393	0.524233	0.868339	-0.363148	1	1.00328	-0.164494	1	0.408537	-1.45513	0.458885	0.697071	-0.684215	1	0.368384	-1.59364	1	0.59653	-0.902454	1
ENSMUSG00000090841	Myl6	1.91186	0.0733283	1	1.97508	0.118973	1	1.9375	0.0983242	0.878917	1.68961	-0.142041	0.598019	1.8461	0.0237944	1	1.86114	0.0354154	1	1.88856	0.063492	0.923449	2.10725	0.211415	1	1.74988	-0.0636202	1	2.10292	0.207404	1	2.00751	0.152413	1	0.691108	-1.40463	0.482845	1.61389	-0.176136	1	1.93886	0.0888965	1	2.58091	0.502743	1
ENSMUSG00000030189	Ybx3	1.38481	0.0740365	1	1.27741	-0.0459709	1	0.604235	-1.19249	1.0737e-05	1.60572	0.396129	0.0192312	0.910054	-0.605945	0.0130738	1.19523	-0.1547	1	1.66322	0.409022	0.032086	1.53992	0.225408	1	1.33176	0.0169653	1	0.750198	-0.814891	1	1.58614	0.289424	0.76469	0.219589	-2.58828	0.125953	1.03469	-0.35258	1	0.283074	-2.20969	1	0.616821	-1.09475	1
ENSMUSG00000051223	Bzw1	0.756613	0.0764352	1	0.74837	0.0590601	1	0.469557	-0.658223	0.020665	0.865778	0.371424	0.0322236	0.606741	-0.281621	0.415572	0.581178	-0.33519	0.857693	0.676308	-0.104482	0.812821	0.714101	-0.00880091	1	0.820349	0.215153	0.582561	0.546404	-0.39456	1	0.825556	0.215442	0.943423	0.262145	-1.45777	0.459244	1.14093	0.675456	0.795655	0.581658	-0.303113	1	0.657401	-0.126809	1
ENSMUSG00000015937	H2afy	7.87653	0.0766025	1	7.6402	0.0295019	1	5.87037	-0.377274	0.234117	9.21716	0.419414	0.0113722	7.68678	0.0456066	1	8.82332	0.264842	0.94474	8.18443	0.15543	0.564688	7.56596	0.013715	1	6.10158	-0.326251	0.375315	6.8138	-0.139081	1	3.44794	-1.1749	0.000193929	0.587272	-3.68227	0.00855459	3.34128	-1.17335	0.719366	0.981064	-2.93599	1	3.42904	-1.1327	1
ENSMUSG00000022255	Mtdh	1.00558	0.0769545	1	1.03383	0.115862	1	1.02944	0.117944	0.816221	0.997259	0.0838757	0.81579	0.986636	0.0545592	1	0.909211	-0.0783131	1	0.818226	-0.261852	0.278834	0.79953	-0.257645	1	1.04128	0.140392	0.799094	1.00716	0.0768119	1	0.846742	-0.186065	1	1.13369	0.249483	0.888219	0.945921	-0.014132	1	0.860854	-0.149748	1	0.913057	-0.0648104	1
ENSMUSG00000037608	Bclaf1	0.978331	0.0770558	1	0.965496	0.0560857	1	0.930646	0.00235192	1	0.973401	0.0903864	0.784428	0.897522	-0.0582316	1	0.881436	-0.0838373	1	0.782669	-0.290027	0.213764	0.707529	-0.394599	1	1.16905	0.377245	0.198746	0.841757	-0.142649	1	0.980921	0.0840801	1	0.299594	-1.63686	0.381041	0.836776	-0.152481	1	0.721256	-0.364802	1	0.726387	-0.354439	1
ENSMUSG00000062867	Impdh2	1.29659	0.0774678	1	1.27631	0.0524991	1	1.0125	-0.30456	0.371539	1.2927	0.0951506	0.761548	1.34414	0.148719	0.766723	1.24498	0.0178178	1	1.2875	0.0771474	0.872923	1.20039	-0.0372289	1	1.17435	-0.076189	1	1.16074	-0.0859392	1	1.22974	-0.00176027	1	0.165117	-2.89815	0.069057	0.862971	-0.517134	1	0.426549	-1.52568	1	0.653343	-0.91368	1
ENSMUSG00000015749	Anp32e	0.825438	0.0777655	1	0.771515	-0.0225436	1	0.372178	-1.13957	2.78986e-05	0.829861	0.111627	0.699803	0.927459	0.287234	0.341539	0.534768	-0.597718	0.165302	0.869494	0.179974	0.480645	0.928769	0.247212	1	0.748068	-0.0751059	1	0.372145	-1.07158	1	0.9595	0.316407	0.68018	0.241718	-1.69906	0.358044	1.58915	1.03606	0.364715	0.535126	-0.547603	1	0.742619	-0.076033	1
ENSMUSG00000015656	Hspa8	6.77117	0.0783492	1	6.70667	0.0618359	1	4.61533	-0.512749	0.0820911	7.26666	0.243579	0.221264	5.8987	-0.142425	0.813182	5.51943	-0.239839	1	7.22935	0.204976	0.387898	6.95262	0.112382	1	6.05017	-0.0967622	0.958036	4.90582	-0.394168	1	7.02393	0.138768	1	1.5184	-2.09236	0.240497	7.4655	0.217725	1	4.23447	-0.607542	1	5.41747	-0.251432	1
ENSMUSG00000023367	Tmem176a	0.553833	0.0788488	1	0.611701	0.223417	1	0.726614	0.51709	0.0403289	0.460054	-0.251895	0.232616	0.590148	0.19671	0.609299	0.628994	0.288749	0.895778	0.440225	-0.299186	0.197712	0.453432	-0.210812	1	0.526233	0.00210812	1	0.847664	0.695211	1	0.398065	-0.426507	0.50397	1.26646	1.28817	0.112557	0.154258	-1.7688	0.408386	0.166742	-1.63298	1	0.243482	-1.09532	1
ENSMUSG00000031807	Pgls	1.82964	0.079309	1	1.87368	0.112028	1	1.14516	-0.642197	0.0236781	1.71373	-0.0237173	1	1.64339	-0.090742	0.96084	1.74898	0.0127631	1	2.45964	0.622133	0.00033927	2.68335	0.633176	1	1.24512	-0.52742	0.0720495	1.2966	-0.423127	1	1.58261	-0.142142	1	0.480031	-1.86113	0.304798	3.17829	0.885731	0.587375	1.03923	-0.742008	1	2.32119	0.418674	1
ENSMUSG00000061904	Slc25a3	2.79688	0.0806154	1	2.80611	0.0831031	1	2.28408	-0.231835	0.547578	2.85187	0.143993	0.560154	2.58953	-0.0385287	1	2.60387	-0.0277932	1	2.80219	0.0965135	0.801489	2.70088	0.0259155	1	2.59321	-0.0348642	1	2.55185	-0.0570742	1	2.65228	0.0013958	1	0.667277	-1.99864	0.263021	2.14215	-0.310948	1	1.41925	-0.905106	1	1.5664	-0.76279	1
ENSMUSG00000023175	Bsg	0.931677	0.081115	1	0.847564	-0.058984	1	0.708065	-0.342811	0.299459	0.902149	0.0425468	0.972126	0.914927	0.0606922	1	0.845398	-0.0683016	1	1.04232	0.290195	0.170783	1.0361	0.233156	1	0.766818	-0.225655	0.617706	0.759058	-0.217297	1	0.911242	0.0496599	1	0.667277	-0.405644	1	0.598113	-0.5652	1	0.430427	-1.03174	1	0.600588	-0.55335	1
ENSMUSG00000049932	H2afx	0.905348	0.0811563	1	0.833236	-0.0419269	1	0.200403	-2.19117	5.35573e-15	0.720164	-0.328405	0.0890999	1.76778	1.32102	7.01152e-16	0.391144	-1.21096	1.19419e-05	1.16987	0.550734	0.00210805	1.19382	0.480929	1	0.37169	-1.30222	1.11308e-07	0.265818	-1.68378	1	1.01623	0.264958	0.828983	0.257038	-1.74111	0.344633	1.06816	0.320625	1	0.44206	-0.952061	1	0.815664	-0.0713446	1
ENSMUSG00000020849	Ywhae	1.7063	0.0816676	1	1.76457	0.128713	1	1.23528	-0.416947	0.180218	1.81253	0.227044	0.26873	1.56564	-0.0525465	1	1.46824	-0.151409	1	1.64286	0.0288592	1	1.64068	0.0213039	1	1.62588	0.010345	1	1.16665	-0.472407	1	1.6238	0.00788104	1	0.563441	-1.52682	0.423061	2.1145	0.392379	1	0.996574	-0.699208	1	1.55828	-0.0542677	1
ENSMUSG00000021917	Spcs1	0.694716	0.0825353	1	0.724122	0.14186	1	0.542339	-0.300004	0.384922	0.634779	-0.0677656	0.886966	0.64422	-0.0343717	1	0.59278	-0.164098	1	0.770886	0.277122	0.199012	0.725053	0.143212	1	0.572354	-0.22273	0.625613	0.646824	-0.0216288	1	0.673251	0.0367	1	2.03247	1.65643	0.0187742	0.484603	-0.442485	1	0.539003	-0.283242	1	0.584356	-0.166851	1
ENSMUSG00000018567	Gabarap	0.763079	0.0837839	1	0.794661	0.141646	1	0.846775	0.253079	0.42066	0.628036	-0.262569	0.206684	0.830802	0.239669	0.470682	0.677689	-0.0996001	1	0.749799	0.0659119	0.915294	0.882768	0.293577	1	0.606983	-0.277189	0.48643	0.903782	0.327151	1	0.737986	0.0348524	1	0.827287	0.199647	0.953485	0.646137	-0.160049	1	1.00821	0.484802	1	1.42843	0.989046	0.961859
ENSMUSG00000068882	Ssb	1.03607	0.084129	1	1.05036	0.102345	1	0.642743	-0.650911	0.0220112	1.17166	0.357922	0.0409469	0.872923	-0.191747	0.661474	0.849617	-0.224698	1	0.942159	-0.0663384	0.950266	0.823625	-0.251046	1	1.05655	0.123208	0.848661	0.670452	-0.547297	1	1.16053	0.264843	0.827325	0.270656	-1.85906	0.306603	1.09436	0.16179	1	0.488593	-1.00059	1	0.560008	-0.804463	1
ENSMUSG00000042682	Selenok	0.565843	0.0852027	1	0.505893	-0.0796009	1	0.619557	0.233054	0.474234	0.516005	-0.0683794	0.884937	0.565549	0.0947517	0.926593	0.506289	-0.0864865	1	0.495525	-0.129548	0.712279	0.48848	-0.128154	1	0.506424	-0.0875282	0.983968	0.640917	0.265311	1	0.525889	-0.025533	1	1.11156	1.07071	0.223753	0.451131	-0.245285	1	0.593291	0.15442	1	0.59653	0.162403	1
ENSMUSG00000029465	Arpc3	1.51831	0.0873157	1	1.47249	0.0402396	1	1.27238	-0.184861	0.676798	1.43501	0.00390489	1	1.41213	-0.0236124	1	1.38966	-0.047866	1	1.69206	0.290951	0.16788	1.83344	0.358053	1	1.21608	-0.262204	0.523927	1.37339	-0.0618669	1	1.44137	0.00991008	1	0.466413	-1.62509	0.384676	1.63135	0.189422	1	1.19822	-0.259162	1	1.99655	0.478784	1
ENSMUSG00000032301	Psma4	1.0721	0.0875711	1	1.14515	0.182198	1	0.730444	-0.504177	0.0904662	1.12939	0.217906	0.298583	0.87884	-0.233142	0.542086	0.902004	-0.180765	1	1.14113	0.209888	0.375936	1.18944	0.235669	1	1.00196	-0.0148079	1	0.756105	-0.420037	1	1.10804	0.142349	1	0.297892	-1.76729	0.332958	1.10018	0.122967	1	0.500226	-1.01292	1	0.86436	-0.226263	1
ENSMUSG00000024338	Psmb8	2.29247	0.0878677	1	2.12277	-0.0271754	1	1.64557	-0.423642	0.170846	2.3227	0.140895	0.574852	2.01586	-0.116507	0.893762	2.2231	0.0448012	1	2.79723	0.454536	0.0143744	2.77973	0.364156	1	1.73218	-0.353887	0.315177	2.14131	-0.0157384	1	1.65676	-0.408709	0.544741	0.97368	-1.15801	0.630587	1.94278	-0.156456	1	1.75661	-0.302652	1	3.0841	0.511518	1
ENSMUSG00000033307	Mif	4.5175	0.0879595	1	4.36347	0.0345006	1	1.83367	-1.28678	1.85404e-06	5.2538	0.422246	0.0107487	3.27448	-0.433093	0.116406	3.89667	-0.140811	1	5.63848	0.496071	0.00640222	5.48937	0.366926	1	3.87144	-0.153467	0.802077	2.27422	-0.911053	1	3.90462	-0.134323	1	0.801754	-2.41982	0.160589	5.55183	0.385966	1	1.20209	-1.83008	1	1.43248	-1.57742	1
ENSMUSG00000039630	Hnrnpu	2.03796	0.088075	1	2.08309	0.117792	1	1.41734	-0.472024	0.116587	2.07199	0.147995	0.545438	1.8801	-0.0362926	1	1.70363	-0.190181	1	1.85744	-0.0577074	0.982159	1.75897	-0.129503	1	2.26658	0.270417	0.432615	1.1696	-0.719703	1	2.15252	0.17699	1	0.561738	-1.78198	0.326512	2.18726	0.188321	1	1.20597	-0.674988	1	1.27422	-0.595562	1
ENSMUSG00000024991	Eif3a	1.26749	0.0906134	1	1.25757	0.0769502	1	0.874396	-0.481921	0.108588	1.34963	0.243765	0.223612	1.02957	-0.244736	0.505628	1.02611	-0.238009	1	1.13597	-0.0836095	0.880995	1.04486	-0.192717	1	1.46876	0.341223	0.271922	0.844711	-0.499588	1	1.37569	0.222193	0.926553	0.405133	-1.56374	0.40956	1.2719	0.0930817	1	0.860854	-0.471512	1	0.917115	-0.3802	1
ENSMUSG00000041126	H2afv	1.33262	0.0911684	1	1.42179	0.18389	1	1.0004	-0.351328	0.281483	1.03344	-0.362407	0.0519517	2.15788	0.965916	3.93026e-08	1.2172	-0.0470826	1	1.07095	-0.26661	0.26621	1.15439	-0.120433	1	1.10464	-0.203492	0.672409	1.22276	-0.0371058	1	1.24128	-0.0155976	1	0.306403	-2.03782	0.25737	1.69829	0.442796	1	0.779422	-0.686545	1	1.19712	-0.0679365	1
ENSMUSG00000028495	Rps6	8.30057	0.0929776	1	8.77543	0.171721	1	6.75525	-0.224329	0.568004	8.84327	0.248595	0.208416	6.66847	-0.259923	0.470682	8.15091	0.0704067	1	7.0066	-0.181893	0.517059	6.48605	-0.270243	1	8.64897	0.168576	0.716169	6.61001	-0.243266	1	8.44882	0.124434	1	2.30313	-1.77075	0.226748	7.42912	-0.0724834	1	4.91695	-0.672028	1	4.91833	-0.671727	1
ENSMUSG00000030104	Edem1	0.0826823	0.0934602	1	0.0529039	-0.540127	1	0.0310484	-1.39616	5.75718e-06	0.0703437	-0.196607	0.45716	0.0471097	-0.816622	0.00141027	0.0499258	-0.69267	0.132462	0.0973685	0.389239	0.0700848	0.105144	0.460026	1	0.0615451	-0.376409	0.362041	0.0354424	-1.03234	1	0.0612046	-0.368989	0.78248	1.33455	4.34109	1.24915e-33	0.0713079	-0.104956	1	0.213275	1.48108	0.347141	0.154205	1.0195	1
ENSMUSG00000061286	Exosc5	0.812504	0.0940662	1	0.802376	0.073883	1	0.506452	-0.633614	0.0266249	0.804252	0.102395	0.736776	0.698292	-0.148079	0.798082	0.808481	0.0922313	1	1.04769	0.562647	0.00157708	1.01201	0.410761	1	0.628153	-0.311431	0.400477	0.632056	-0.27077	1	0.668542	-0.204073	1	0.134477	-2.50039	0.147158	0.544268	-0.490553	1	0.240419	-1.65306	1	0.450441	-0.755874	1
ENSMUSG00000028452	Vcp	1.05039	0.0946499	1	1.00407	0.0265373	1	0.835686	-0.258011	0.48216	1.04011	0.104123	0.733592	0.92537	-0.106168	0.9238	0.886006	-0.169305	1	1.04676	0.103097	0.773173	1.07334	0.123141	1	1.06487	0.125066	0.842355	0.699988	-0.494835	1	1.01811	0.0497014	1	0.754091	-0.389411	1	0.883345	-0.160107	1	0.64758	-0.605664	1	0.799432	-0.302318	1
ENSMUSG00000018770	Atp5g3	1.02683	0.0959636	1	0.961087	-0.00298528	1	0.553428	-0.852477	0.00200257	1.10294	0.268503	0.165875	0.831615	-0.243844	0.509626	0.846453	-0.204095	1	1.12015	0.26309	0.228996	1.00325	0.0593755	1	0.993643	0.050646	1	0.596614	-0.691071	1	1.03247	0.10817	1	0.35747	-1.43426	0.468621	1.1191	0.219039	1	0.701868	-0.455771	1	0.722329	-0.414241	1
ENSMUSG00000022400	Rbx1	1.11875	0.0972305	1	1.04926	0.00115221	1	0.794356	-0.430913	0.162693	1.17244	0.220464	0.290456	0.98652	-0.101714	0.937733	0.93769	-0.176581	1	1.06423	0.0257657	1	0.97696	-0.102462	1	1.05897	0.0162598	1	0.829943	-0.33789	1	1.18855	0.195523	0.983933	0.40343	-1.38277	0.493648	1.18458	0.178031	1	0.884121	-0.24608	1	0.933347	-0.167906	1
ENSMUSG00000027673	Ndufb5	1.16402	0.0980267	1	1.14405	0.0704233	1	0.792541	-0.494493	0.0981877	1.1515	0.106688	0.721538	1.00474	-0.136317	0.833311	0.985155	-0.160434	1	1.38538	0.421407	0.0261723	1.45011	0.414181	1	0.968995	-0.189451	0.713062	0.921503	-0.243427	1	1.10192	0.0165478	1	0.400026	-1.45164	0.460163	1.1613	0.0919227	1	0.66309	-0.716897	1	0.734503	-0.569566	1
ENSMUSG00000037805	Rpl10a	14.1378	0.098125	1	14.6323	0.145545	1	14.9936	0.196731	0.5711	12.5589	-0.100637	0.759976	14.2624	0.126199	0.823055	14.7634	0.17462	1	13.2443	0.000969077	1	13.8746	0.0656022	1	11.6213	-0.209158	0.658392	17.2309	0.378991	1	12.8516	-0.0459477	1	3.6479	-1.87123	0.198533	11.9826	-0.146975	1	9.93085	-0.421003	1	8.78158	-0.599035	1
ENSMUSG00000054452	Aes	1.08411	0.0999381	1	1.20136	0.248241	1	1.02823	0.0217381	1	0.996027	-0.0346374	1	1.02829	0.0233828	1	1.17167	0.231631	1	0.930065	-0.147196	0.645299	0.974769	-0.0574056	1	1.01617	0.00330748	1	1.32318	0.38524	1	1.03389	0.0299838	1	0.432368	-1.23469	0.580472	0.845508	-0.26466	1	0.907387	-0.160484	1	0.941463	-0.107278	1
ENSMUSG00000031848	Lsm4	1.20929	0.0999394	1	1.23663	0.130363	1	0.728831	-0.678831	0.0162705	1.2009	0.116832	0.67663	1.29192	0.22592	0.506419	0.985858	-0.217302	1	1.30093	0.243244	0.279483	1.30115	0.202918	1	0.883709	-0.394069	0.240364	0.829943	-0.447974	1	1.22056	0.118282	1	0.376194	-1.59352	0.398244	1.58042	0.488309	1	0.845343	-0.420703	1	0.896825	-0.335428	1
ENSMUSG00000029810	Tmem176b	1.09058	0.102696	1	1.10988	0.12609	1	1.56008	0.685153	0.00344804	0.911031	-0.211202	0.353471	1.20466	0.286706	0.341172	1.16816	0.220135	1	0.811094	-0.382571	0.0762719	0.812673	-0.326847	1	0.983209	-0.0565884	1	1.84301	0.860545	1	0.81049	-0.351092	0.702198	1.10305	0.116319	1	0.295418	-1.79194	0.384707	0.244296	-2.04694	1	0.401745	-1.33666	1
ENSMUSG00000020180	Snrpd3	1.13169	0.103318	1	1.04155	-0.0205255	1	0.629235	-0.797873	0.00403988	1.27675	0.379617	0.0270711	0.885686	-0.291905	0.388996	0.966169	-0.14115	1	1.1523	0.150627	0.587268	1.18287	0.164222	1	1.01995	-0.0564057	1	0.697034	-0.600479	1	1.16147	0.147854	1	0.245122	-2.11054	0.237646	1.31992	0.32518	1	0.573903	-0.878675	1	0.624937	-0.756	1
ENSMUSG00000025967	Eef1b2	6.27785	0.103587	1	6.43003	0.135663	1	6.05525	0.0523404	1	6.04826	0.0626306	0.886962	5.71165	-0.0420505	1	6.38171	0.137176	1	5.46752	-0.117175	0.757899	5.37547	-0.127033	1	6.0287	0.046893	1	6.62183	0.174713	1	5.64047	-0.058404	1	1.91672	-1.62192	0.271439	5.09196	-0.205571	1	4.1259	-0.511293	1	4.47195	-0.394976	1
ENSMUSG00000020738	Sumo2	2.16776	0.104495	1	2.15142	0.0906388	1	1.4875	-0.475817	0.112939	2.31175	0.265875	0.169447	1.89889	-0.104456	0.928131	1.88101	-0.114103	1	1.93228	-0.0769226	0.905456	1.79401	-0.174641	1	2.10765	0.0678539	0.999708	1.70714	-0.246641	1	2.23938	0.159433	1	0.597485	-1.76645	0.331906	2.49578	0.306894	1	1.35332	-0.582185	1	1.35944	-0.575659	1
ENSMUSG00000034120	Srsf2	1.66288	0.105009	1	1.61357	0.0582533	1	1.12883	-0.491859	0.0998395	1.74167	0.229981	0.259813	1.30596	-0.284207	0.404867	1.51078	-0.0408435	1	1.61547	0.0711599	0.89428	1.53334	-0.0168252	1	1.65582	0.107217	0.892244	1.14597	-0.438365	1	1.70596	0.14908	1	0.481733	-1.69301	0.358042	1.83654	0.246792	1	0.981064	-0.662018	1	1.08349	-0.518815	1
ENSMUSG00000028639	Ybx1	4.32396	0.105079	1	4.1739	0.0503144	1	1.85061	-1.19038	1.04491e-05	4.64288	0.280793	0.13796	3.45688	-0.254731	0.474258	3.61012	-0.174188	1	5.28384	0.478258	0.00912385	5.2769	0.389856	1	3.66231	-0.153998	0.800653	2.27718	-0.829298	1	4.27914	0.0931246	1	0.900484	-2.17249	0.22143	4.10384	0.025038	1	1.74497	-1.2133	1	2.1751	-0.895419	1
ENSMUSG00000030057	Cnbp	1.5026	0.105916	1	1.46367	0.0648525	1	1.11169	-0.358607	0.267779	1.69233	0.379862	0.0266788	1.19202	-0.266754	0.455077	1.30528	-0.110946	1	1.19116	-0.272962	0.249896	1.04925	-0.418758	1	1.579	0.196383	0.640109	1.08985	-0.363236	1	1.59956	0.207839	0.957467	0.478329	-1.55571	0.412436	1.38104	-0.0202747	1	1.00433	-0.480759	1	0.880592	-0.670072	1
ENSMUSG00000031320	Rps4x	23.5626	0.106188	1	24.6389	0.168487	1	23.6331	0.116823	0.816949	21.4655	-0.0422459	0.989051	23.3234	0.103078	0.898357	24.4262	0.171518	1	21.2319	-0.0562998	0.987262	21.8042	-0.012088	1	19.9353	-0.154475	0.799094	27.5594	0.326902	1	21.4506	-0.035336	1	7.11876	-1.63549	0.266455	20.314	-0.114352	1	16.8293	-0.389316	1	15.6437	-0.49518	1
ENSMUSG00000032803	Cdv3	0.906734	0.106662	1	0.940146	0.157447	1	0.498791	-0.810745	0.00350247	1.07869	0.495819	0.00192167	0.636678	-0.464742	0.085139	0.676107	-0.349987	0.815908	0.760342	-0.178219	0.53408	0.740386	-0.189974	1	1.00408	0.283407	0.399055	0.516869	-0.707379	1	0.927956	0.14681	1	0.365981	-1.20995	0.600803	1.73467	1.05516	0.338781	0.608802	-0.470177	1	0.519428	-0.697963	1
ENSMUSG00000060073	Psma3	1.34278	0.107951	1	1.26749	0.0208676	1	0.863307	-0.572103	0.04851	1.45757	0.306486	0.0963389	1.03177	-0.316809	0.324332	1.08676	-0.220286	1	1.48782	0.305074	0.142412	1.37782	0.141556	1	1.15363	-0.128336	0.874112	0.921503	-0.440782	1	1.30931	0.0728455	1	0.417048	-1.58871	0.399506	1.36067	0.124143	1	0.740645	-0.754782	1	1.0348	-0.272943	1
ENSMUSG00000078713	Tomm5	0.943687	0.10854	1	0.899366	0.0358134	1	0.499396	-0.867472	0.00164856	1.07156	0.400192	0.0179863	0.615792	-0.580581	0.0191203	0.757149	-0.233442	1	1.11529	0.421254	0.0265854	1.09087	0.315977	1	0.832446	-0.0854561	0.988641	0.510962	-0.779903	1	0.940903	0.108065	1	0.165117	-2.40935	0.161402	0.963384	0.135988	1	0.399405	-1.13094	1	0.519428	-0.753894	1
ENSMUSG00000060373	Hnrnpc	0.955697	0.109862	1	0.903775	0.0257422	1	0.764315	-0.234249	0.542982	0.954794	0.141644	0.57409	0.78961	-0.195745	0.645861	0.851551	-0.0667506	1	0.931823	0.082765	0.862896	0.920007	0.0515352	1	0.923176	0.0628039	1	0.729523	-0.283687	1	0.949613	0.104094	1	0.224695	-1.98483	0.270005	1.03906	0.229152	1	0.682479	-0.37882	1	0.665517	-0.414841	1
ENSMUSG00000058558	Rpl5	3.72856	0.11114	1	3.62833	0.0680977	1	2.67218	-0.402149	0.201119	3.90845	0.240175	0.229009	2.99135	-0.242345	0.511059	3.24517	-0.102228	1	3.70145	0.11595	0.720432	3.71946	0.102487	1	3.49325	0.0149512	1	2.3835	-0.543006	1	3.77844	0.136397	1	1.02985	-1.75858	0.332963	3.26998	-0.0841961	1	2.60583	-0.414323	1	2.18322	-0.669981	1
ENSMUSG00000012848	Rps5	20.9431	0.113112	1	22.3012	0.201923	1	21.7422	0.178732	0.624639	17.8556	-0.159368	0.536673	21.0352	0.135751	0.794493	22.1799	0.21344	1	19.9921	0.0505259	0.974696	22.0079	0.179533	1	16.9253	-0.2203	0.627956	25.7666	0.407126	1	18.6476	-0.062516	1	5.21566	-1.90824	0.186477	16.0137	-0.282472	1	17.1085	-0.188203	1	14.5237	-0.42544	1
ENSMUSG00000044258	Ctla2a	1.92156	0.113255	1	2.28589	0.365162	1	4.30545	1.46685	1.05916e-13	1.3718	-0.485226	0.00505859	2.10717	0.28653	0.341539	2.17529	0.321448	0.79309	0.325389	-2.65955	6.57638e-39	0.368003	-2.27833	1	2.07847	0.252152	0.484232	5.14801	1.54302	1	2.30812	0.406001	0.419658	0.2281	-2.96909	0.0599833	0.222655	-3.00705	0.0184657	0.414916	-2.09887	1	0.592472	-1.58798	1
ENSMUSG00000039218	Srrm2	1.80793	0.114231	1	1.83621	0.13407	1	1.75202	0.0707619	0.962275	1.73759	0.0714601	0.849246	1.71916	0.0438999	1	1.58321	-0.0893953	1	1.43138	-0.265774	0.267367	1.45668	-0.203766	1	1.83153	0.145456	0.782061	1.85187	0.143838	1	1.76669	0.0828127	1	0.682597	-1.3021	0.538537	1.56586	-0.0989105	1	1.75273	0.0634551	1	1.52176	-0.140834	1
ENSMUSG00000027203	Dut	1.55387	0.114603	1	1.58271	0.138714	1	0.518347	-1.55266	1.12009e-08	1.71476	0.349625	0.0472667	1.06449	-0.495771	0.0585265	1.47738	0.0416355	1	1.51676	0.0904301	0.832042	1.34934	-0.0945136	1	1.74201	0.312865	0.335844	0.652731	-1.14286	1	1.74645	0.302298	0.720663	0.209375	-2.78385	0.086241	1.98934	0.472286	1	0.531248	-1.43678	1	0.543776	-1.40295	1
ENSMUSG00000025794	Rpl14	10.0133	0.114708	1	9.55907	0.0433182	1	7.79033	-0.271677	0.443918	10.4575	0.237612	0.235713	8.48857	-0.147386	0.797972	9.39132	0.020217	1	8.50445	-0.147101	0.643122	7.30748	-0.348464	1	9.40611	0.023152	1	8.53867	-0.123189	1	10.9735	0.262844	0.828255	2.76954	-1.75455	0.232626	8.53948	-0.12181	1	5.21554	-0.837185	1	5.51892	-0.755574	1
ENSMUSG00000059070	Rpl18	16.2482	0.115725	1	16.9799	0.176929	1	15.5113	0.0488811	1	15.2191	0.0235939	1	14.8122	-0.0251142	1	16.0938	0.108557	1	15.0969	0.00701405	1	15.0443	-0.00195763	1	13.8525	-0.132047	0.862416	17.7448	0.236605	1	15.0045	-0.00336573	1	4.8718	-1.63713	0.266309	15.4447	0.0373647	1	12.5755	-0.263767	1	11.0338	-0.45318	1
ENSMUSG00000022452	Smdt1	0.972326	0.116156	1	0.915899	0.0261267	1	0.568146	-0.709531	0.0116481	0.939752	0.0845963	0.811802	0.874663	-0.0474766	1	0.753984	-0.27888	0.96375	1.16956	0.46241	0.0128184	1.27487	0.506548	1	0.785418	-0.218257	0.637693	0.652731	-0.463064	1	0.908888	0.0156333	1	0.374492	-1.26876	0.561877	1.06234	0.242434	1	0.825955	-0.122865	1	1.46495	0.705017	1
ENSMUSG00000004612	Nkg7	0.756151	0.11657	1	0.728531	0.0598617	1	0.400605	-0.857693	0.00197131	0.720293	0.0565224	0.91424	0.56845	-0.343401	0.271339	0.622841	-0.183836	1	1.14568	0.896683	4.02465e-08	1.32306	0.928159	1	0.479205	-0.600104	0.0343487	0.475519	-0.555022	1	0.749521	0.107197	1	0.0834096	-3.05397	0.0536753	0.158624	-2.14262	0.195764	1.39986	1.00515	0.755771	0.125799	-2.44034	1
ENSMUSG00000007739	Cct4	1.06009	0.116752	1	1.06359	0.118978	1	0.814517	-0.289146	0.408813	1.11188	0.248374	0.212327	0.963661	-0.0292126	1	0.883545	-0.164949	1	0.945673	-0.061967	0.964657	0.867435	-0.177664	1	0.93981	-0.0685541	1	0.883107	-0.151296	1	1.12405	0.212869	0.947316	0.253633	-1.95409	0.277883	0.94301	-0.0568749	1	0.500226	-0.96851	1	0.608704	-0.686381	1
ENSMUSG00000040048	Ndufb10	0.903963	0.116912	1	0.93684	0.166797	1	0.62117	-0.461111	0.129381	0.867204	0.0709487	0.853347	0.781488	-0.112942	0.906721	0.760137	-0.150858	1	1.04356	0.388952	0.0449411	1.07115	0.360204	1	0.729468	-0.219077	0.635491	0.723616	-0.207983	1	0.903003	0.119705	1	0.359172	-1.2227	0.590971	0.790208	-0.0818599	1	0.535126	-0.641241	1	0.7832	-0.0931216	1
ENSMUSG00000073676	Hspe1	2.49248	0.117339	1	2.43799	0.0818228	1	1.28448	-0.898633	0.00102817	2.92338	0.481364	0.00263793	1.60962	-0.587531	0.0168562	1.95906	-0.256263	1	2.58595	0.200143	0.40661	2.34821	0.0257574	1	2.349	0.0311495	1	1.48858	-0.63451	1	2.69088	0.241951	0.878019	0.394919	-2.55242	0.131629	2.44193	0.0835699	1	1.33006	-0.796686	1	1.46089	-0.661337	1
ENSMUSG00000019054	Fis1	0.980178	0.117437	1	1.04926	0.21471	1	0.91492	0.014929	1	0.865389	-0.0885266	0.817339	0.971668	0.117772	0.848792	0.937866	0.0546257	1	1.04356	0.245364	0.274091	1.14344	0.3378	1	0.741263	-0.321569	0.385429	1.18437	0.387897	1	0.770707	-0.249781	0.936307	0.64685	-0.489213	1	0.685429	-0.406004	1	0.876365	-0.0478489	1	0.921173	0.0241026	1
ENSMUSG00000006728	Cdk4	1.54925	0.119155	1	1.53311	0.100872	1	0.948993	-0.634569	0.0257572	1.60915	0.232109	0.25366	1.34669	-0.101115	0.939313	1.48723	0.0618375	1	1.65216	0.25055	0.258161	1.45887	0.02747	1	1.31679	-0.133545	0.85893	1.08395	-0.402591	1	1.35592	-0.0830605	1	0.245122	-2.5491	0.133464	1.29227	-0.148757	1	0.364506	-1.96747	1	0.547834	-1.3836	1
ENSMUSG00000025492	Ifitm3	3.90547	0.120106	1	4.00747	0.154588	1	4.46654	0.340556	0.223548	3.45689	-0.079725	0.846678	3.39585	-0.099348	0.944077	3.79787	0.0836922	1	3.71799	0.0537469	0.962041	4.16632	0.208717	1	3.98652	0.164421	0.731518	5.77416	0.681602	1	3.06635	-0.249109	0.936307	0.995809	-1.86555	0.302357	0.692705	-2.39136	0.0967751	0.314095	-3.51356	0.734353	2.26844	-0.673096	1
ENSMUSG00000061315	Naca	6.31342	0.120235	1	6.53473	0.167347	1	6.08751	0.0693026	0.966127	6.12457	0.0978893	0.747305	5.30043	-0.157373	0.770455	6.1595	0.0890844	1	5.74474	-0.0237028	1	6.07424	0.0584343	1	5.54133	-0.0805666	1	6.79904	0.220954	1	5.96604	0.0370253	1	1.51329	-1.95561	0.274211	5.93456	0.0256093	1	3.69935	-0.661139	1	4.10267	-0.511686	1
ENSMUSG00000045128	Rpl18a	21.3842	0.121063	1	22.9603	0.221859	1	23.5998	0.284573	0.336668	18.8636	-0.0848555	0.832867	20.6145	0.075024	0.971449	22.2567	0.193932	1	18.2075	-0.135674	0.682627	18.9828	-0.0580607	1	18.5089	-0.102071	0.946325	27.8489	0.497491	1	18.6177	-0.0890183	1	6.02422	-1.72229	0.244291	18.5226	-0.0930542	1	18.807	-0.0736616	1	15.9278	-0.314416	1
ENSMUSG00000021282	Eif5	1.00789	0.121469	1	1.08453	0.226225	1	0.751614	-0.330485	0.323697	1.07311	0.285197	0.132216	0.788914	-0.271908	0.442676	0.769806	-0.297039	0.94474	0.960971	0.0574934	0.951153	0.911245	-0.0283637	1	0.980941	0.0876579	0.948073	0.788594	-0.237098	1	0.920658	-0.0146189	1	0.674086	-0.466036	1	1.03324	0.154576	1	1.01984	0.134464	1	0.827838	-0.166377	1
ENSMUSG00000019432	Ddx39b	1.11783	0.1226	1	1.16499	0.18038	1	0.743348	-0.505545	0.0894499	1.06819	0.0708744	0.853288	1.08039	0.0806666	0.96084	0.973552	-0.0893577	1	1.1677	0.218	0.351284	1.15001	0.15993	1	0.95221	-0.126423	0.881204	0.78564	-0.391388	1	1.02188	-0.0122021	1	0.24342	-2.08415	0.247953	1.42179	0.470794	1	0.659213	-0.643088	1	0.775084	-0.40991	1
ENSMUSG00000000563	Atp5f1	1.64672	0.123099	1	1.53972	0.0216419	1	1.06613	-0.545959	0.0619873	1.66867	0.187815	0.403139	1.4307	-0.0975467	0.950436	1.37032	-0.16063	1	1.77527	0.274437	0.201779	1.85535	0.291866	1	1.37683	-0.155631	0.799094	1.18437	-0.359117	1	1.58214	0.0656326	1	0.588974	-1.37139	0.498715	1.55713	0.0377749	1	0.856977	-0.825216	1	1.29451	-0.230584	1
ENSMUSG00000064326	Siva1	1.16541	0.123276	1	1.22891	0.198221	1	0.550605	-1.02372	0.000170305	1.1373	0.113065	0.691749	0.880001	-0.32866	0.297167	1.14284	0.100231	1	1.36337	0.420726	0.0265304	1.49173	0.478164	1	1.18327	0.15884	0.742448	0.812222	-0.403068	1	1.00823	-0.0967609	1	0.211077	-2.34831	0.175479	1.05798	-0.0210773	1	0.364506	-1.55238	1	0.564066	-0.926378	1
ENSMUSG00000034192	Lsm3	0.912277	0.123702	1	0.908183	0.114499	1	0.555041	-0.640366	0.0247318	1.01029	0.369104	0.033448	0.887891	0.0936109	0.928824	0.772795	-0.13211	1	0.804169	-0.0744703	0.916425	0.751339	-0.161061	1	0.823827	-0.0314143	1	0.720662	-0.220594	1	0.787656	-0.0994908	1	0.120859	-2.79136	0.0866495	0.743639	-0.176981	1	0.345117	-1.27641	1	0.482906	-0.794937	1
ENSMUSG00000019961	Tmpo	0.771856	0.124636	1	0.785843	0.14849	1	0.316734	-1.23383	5.66577e-06	0.739743	0.0789621	0.838995	0.947997	0.498271	0.0285654	0.567466	-0.353384	0.8043	0.617391	-0.237468	0.348935	0.652767	-0.121146	1	0.801447	0.196885	0.641452	0.333749	-1.08556	1	0.85145	0.283137	0.781458	0.200864	-1.82261	0.316704	1.07835	0.610653	0.90885	0.542881	-0.384632	1	0.718271	0.0183731	1
ENSMUSG00000071072	Ptges3	1.24023	0.125382	1	1.12641	-0.018473	1	0.666936	-0.826181	0.00280693	1.36778	0.363037	0.0370265	0.982343	-0.248093	0.495364	1.03455	-0.154516	1	1.18238	0.0619338	0.930911	1.0821	-0.0767182	1	1.26402	0.16737	0.723352	0.652731	-0.806386	1	1.2208	0.105635	1	0.25874	-2.144	0.227309	1.18749	0.0585092	1	0.492471	-1.2094	1	0.702039	-0.699915	1
ENSMUSG00000025428	Atp5a1	1.98022	0.126914	1	1.87809	0.0460917	1	1.31492	-0.503269	0.0902452	1.9197	0.105063	0.727684	1.77706	-0.0391963	1	1.64825	-0.156193	1	2.19741	0.330438	0.102303	2.18611	0.265717	1	1.66262	-0.144801	0.829657	1.32909	-0.455924	1	1.911	0.0765077	1	0.514076	-1.83082	0.313119	1.73467	-0.0701271	1	1.11291	-0.711754	1	1.27016	-0.521135	1
ENSMUSG00000038900	Rpl12	9.5639	0.129028	1	10.0407	0.196733	1	8.82017	0.00847269	1	9.01371	0.0528447	0.929607	8.66332	-0.0209435	1	9.07489	0.0540208	1	8.39519	-0.0750001	0.912272	8.51882	-0.0452347	1	8.58289	-0.0352901	1	9.08803	0.047683	1	9.17127	0.0689738	1	2.3593	-1.90608	0.187771	8.88729	0.0173101	1	8.81794	0.00273541	1	5.64878	-0.641743	1
ENSMUSG00000062248	Cks2	0.911353	0.12942	1	0.802376	-0.0596684	1	0.229234	-1.95568	1.71364e-12	0.926786	0.202974	0.353103	1.3171	0.799672	2.01704e-05	0.38587	-1.19287	1.69053e-05	0.956216	0.233637	0.309414	0.944102	0.17708	1	0.47119	-0.901659	0.000403222	0.274679	-1.59995	1	1.22221	0.598788	0.068219	0.158308	-2.3991	0.165558	1.22388	0.557205	1	0.259807	-1.67445	1	0.507254	-0.717404	1
ENSMUSG00000034349	Smc4	0.640211	0.132321	1	0.612803	0.0659116	1	0.208468	-1.57077	9.61031e-09	0.596527	0.0337587	1	0.926182	0.804822	1.83235e-05	0.306235	-1.00563	0.000570759	0.617804	0.0904868	0.835139	0.598004	0.0309879	1	0.472551	-0.344494	0.342588	0.230376	-1.33828	1	0.76341	0.414141	0.405206	0.234909	-1.31984	0.532578	1.07253	0.885025	0.456938	0.411039	-0.506102	1	0.438267	-0.41372	1
ENSMUSG00000034024	Cct2	1.22407	0.133404	1	1.18372	0.0812104	1	0.839315	-0.447481	0.143855	1.30256	0.300454	0.105599	0.991045	-0.203185	0.639839	1.00273	-0.174639	1	1.14827	0.043282	1	1.07553	-0.0587263	1	1.16452	0.0636301	1	0.853572	-0.392729	1	1.20832	0.11841	1	0.231504	-2.27701	0.195325	1.06962	-0.0669021	1	0.597169	-0.906021	1	0.766968	-0.545963	1
ENSMUSG00000078812	Eif5a	4.97803	0.133441	1	4.52879	-0.00881007	1	2.44617	-0.954258	0.000458614	5.50314	0.379668	0.0263223	3.52697	-0.420897	0.13191	4.00232	-0.203793	1	5.73244	0.404904	0.033627	5.33166	0.227302	1	3.99635	-0.209382	0.658392	2.97421	-0.619697	1	5.13436	0.187231	1	1.07752	-2.08974	0.242082	4.61173	0.0172937	1	1.79151	-1.35159	1	2.62149	-0.802297	1
ENSMUSG00000001175	Calm1	1.68044	0.133617	1	1.66317	0.115163	1	0.951816	-0.739073	0.00812734	1.70426	0.203539	0.347117	1.34773	-0.218419	0.587563	1.28119	-0.287024	0.94474	1.57485	0.0419909	1	1.75897	0.195011	1	1.685	0.149789	0.769057	1.01306	-0.60401	1	1.72856	0.183063	1	1.22731	-0.32771	1	2.16398	0.499363	1	2.35378	0.615104	1	3.28295	1.09768	0.806334
ENSMUSG00000021361	Tmem14c	0.968169	0.133868	1	0.944555	0.0947942	1	0.486694	-0.919582	0.000808443	0.961731	0.162061	0.50281	0.726372	-0.327743	0.300458	0.765587	-0.229738	1	1.16026	0.477153	0.00975859	1.17191	0.407471	1	0.781789	-0.199989	0.684063	0.564125	-0.650023	1	1.16454	0.429767	0.357026	0.314914	-1.49514	0.440759	0.826589	-0.0998757	1	0.422672	-1.06247	1	0.620879	-0.510276	1
ENSMUSG00000020477	Mrps24	0.870705	0.133945	1	0.854177	0.103077	1	0.535484	-0.613541	0.0326458	0.848403	0.123844	0.649319	0.724631	-0.157265	0.772283	0.683139	-0.242001	1	0.976889	0.358067	0.0717987	1.12153	0.498199	1	0.726444	-0.147728	0.82233	0.637964	-0.319038	1	0.914773	0.216321	0.941096	0.313212	-1.34932	0.512709	0.897897	0.175574	1	0.558392	-0.509472	1	0.511312	-0.635649	1
ENSMUSG00000031785	Adgrg1	1.09058	0.134227	1	1.19254	0.262265	1	1.3998	0.54197	0.0287598	1.09042	0.175649	0.449071	1.15048	0.243478	0.466474	0.969333	-0.0448656	1	0.395779	-1.4885	7.7226e-15	0.352669	-1.50067	1	1.22274	0.334618	0.285182	1.16074	0.219977	1	1.1297	0.194557	0.986515	0.19746	-2.33748	0.178468	0.820768	-0.283209	1	0.0193886	-5.43301	0.188855	0.442325	-1.16855	1
ENSMUSG00000015092	Edf1	1.16818	0.135548	1	1.2201	0.196178	1	0.754235	-0.537524	0.0670691	1.15202	0.149993	0.537665	0.963429	-0.170334	0.737736	0.93646	-0.206447	1	1.22889	0.245607	0.272943	1.20915	0.181239	1	0.95841	-0.172735	0.75464	0.850618	-0.32797	1	1.23115	0.223023	0.926553	0.73026	-0.550707	1	1.29809	0.285821	1	1.15944	0.119528	1	1.06726	-0.000115752	1
ENSMUSG00000013822	Elof1	0.462374	0.136217	1	0.479441	0.187368	1	0.260484	-0.744884	0.00821846	0.425822	0.015672	1	0.448355	0.100872	0.908723	0.343855	-0.323772	0.892496	0.47754	0.213145	0.37088	0.552004	0.391923	1	0.359139	-0.25983	0.536586	0.401681	-0.0666928	1	0.447264	0.0892677	1	0.149797	-1.49085	0.44839	1.54985	1.9193	0.000475186	0.275318	-0.605102	1	0.365223	-0.200579	1
ENSMUSG00000010376	Nedd8	1.31229	0.137991	1	1.32921	0.153507	1	0.887299	-0.464274	0.125076	1.27837	0.129002	0.62981	1.12216	-0.107571	0.918804	1.15673	-0.0540299	1	1.37608	0.242882	0.280314	1.39096	0.21788	1	1.05368	-0.204533	0.668936	1.0485	-0.19195	1	1.27776	0.101808	1	0.377897	-1.66858	0.368326	1.45963	0.289477	1	0.907387	-0.400212	1	1.10784	-0.112338	1
ENSMUSG00000037649	H2-DMa	0.534433	0.138873	1	0.547776	0.172738	1	0.622178	0.388494	0.156696	0.480087	-0.0287178	1	0.571931	0.273012	0.383683	0.567642	0.245028	0.983741	0.413248	-0.278503	0.241822	0.442479	-0.136293	1	0.419928	-0.238538	0.579928	0.567079	0.223242	1	0.338038	-0.559799	0.228979	0.0885164	-2.44728	0.160813	0.145526	-1.74284	0.428756	1.00433	1.0498	0.713078	1.40002	1.53187	0.306753
ENSMUSG00000031029	Eif3f	2.27723	0.139537	1	2.23519	0.10863	1	2.51674	0.306358	0.292965	1.9149	-0.152486	0.553978	2.05183	-0.0183299	1	2.40277	0.235711	0.999564	2.0805	0.00509318	1	2.28906	0.141527	1	1.87478	-0.162773	0.781733	3.14256	0.600619	1	2.03011	-0.0334999	1	0.704726	-1.56567	0.407728	1.83654	-0.178434	1	1.8458	-0.171573	1	2.13858	0.0411444	1
ENSMUSG00000014226	Cacybp	1.05686	0.139623	1	1.00738	0.0662794	1	0.471372	-1.09395	5.7788e-05	1.28719	0.594052	0.000102573	0.616488	-0.726219	0.00170705	0.735526	-0.423071	0.605971	1.07291	0.187715	0.455758	0.994484	0.0470703	1	1.04082	0.126708	0.837432	0.457798	-1.07175	1	1.10262	0.211387	0.951581	0.221291	-2.12349	0.23502	1.19477	0.315041	1	0.395528	-1.2786	1	0.442325	-1.11798	1
ENSMUSG00000002477	Snrpd1	1.45826	0.141708	1	1.45265	0.132649	1	0.682662	-1.01906	0.000180277	1.57174	0.338193	0.0573543	1.13922	-0.252803	0.482942	1.17923	-0.186229	1	1.45402	0.158821	0.554804	1.35153	0.0263602	1	1.34613	0.0237416	1	0.880153	-0.59393	1	1.56119	0.254176	0.854862	0.301296	-2.14352	0.227309	1.57605	0.251026	1	0.632069	-1.06944	1	0.726387	-0.869268	1
ENSMUSG00000031683	Lsm6	0.812966	0.142132	1	0.773719	0.0667736	1	0.386896	-0.993872	0.000277647	0.811189	0.181824	0.425821	0.695739	-0.101899	0.937741	0.642706	-0.221543	1	0.903501	0.3508	0.0797828	0.950674	0.365718	1	0.710566	-0.0643138	1	0.508008	-0.540076	1	0.773296	0.0695667	1	0.245122	-1.59485	0.398668	1.01286	0.45993	1	0.507982	-0.538269	1	0.677691	-0.123604	1
ENSMUSG00000022354	Ndufb9	1.58667	0.142502	1	1.5805	0.133311	1	1.05222	-0.489377	0.101908	1.53563	0.122178	0.651731	1.44555	0.00348843	1	1.25465	-0.220586	1	1.59273	0.171538	0.508742	1.59468	0.14466	1	1.32163	-0.140972	0.841915	1.19618	-0.272218	1	1.6836	0.241032	0.882834	0.740473	-0.968027	0.779188	1.55859	0.112233	1	0.891876	-0.695331	1	1.09973	-0.393357	1
ENSMUSG00000044533	Rps2	20.2641	0.142691	1	19.9889	0.118601	1	14.8897	-0.331203	0.31859	21.6034	0.317555	0.0796249	16.7899	-0.154374	0.779281	17.0547	-0.121966	1	15.994	-0.238977	0.339197	14.8033	-0.320107	1	19.2592	0.0724666	0.984243	16.9385	-0.125293	1	21.133	0.214281	0.941256	4.7952	-1.95359	0.172963	25.1309	0.452518	1	11.9162	-0.6353	1	11.0865	-0.739788	1
ENSMUSG00000032187	Smarca4	0.57	0.142798	1	0.558797	0.111307	1	0.365323	-0.541596	0.06641	0.561647	0.157231	0.529341	0.566245	0.149725	0.766912	0.412766	-0.35827	0.793261	0.463276	-0.190618	0.491517	0.44467	-0.218857	1	0.519731	0.0044535	1	0.316028	-0.707902	1	0.592272	0.208033	0.961594	0.170224	-1.60405	0.397283	1.55422	1.61669	0.011167	0.310218	-0.730818	1	0.474789	-0.120744	1
ENSMUSG00000069769	Msi2	0.65684	0.142949	1	0.741757	0.318531	1	0.816332	0.498695	0.0500997	0.634454	0.118164	0.673922	0.672068	0.200562	0.594592	0.477811	-0.350975	0.814775	0.140885	-2.27741	4.42578e-30	0.129239	-2.19564	1	1.013	0.890215	1.52698e-05	0.570032	-0.064383	1	0.647121	0.125032	1	0.362577	-0.721184	1	0.66651	0.161328	1	0.329606	-0.848974	1	0.385513	-0.624294	1
ENSMUSG00000032026	Rexo2	0.515032	0.143397	1	0.477237	0.0296449	1	0.243549	-1.00225	0.00026591	0.524368	0.223373	0.286474	0.356688	-0.447851	0.104782	0.379893	-0.329001	0.876633	0.530979	0.218569	0.353872	0.514766	0.140749	1	0.464839	-0.0115104	1	0.277632	-0.746314	1	0.618873	0.437879	0.341157	1.38732	1.59419	0.0182726	0.346353	-0.435309	1	0.376139	-0.307948	1	0.422035	-0.142473	1
ENSMUSG00000058799	Nap1l1	1.80423	0.1447	1	1.76346	0.107598	1	0.820767	-1.05917	9.55499e-05	2.01468	0.415994	0.0124604	1.37674	-0.28803	0.397358	1.42763	-0.217216	1	1.43872	-0.219832	0.391237	1.30553	-0.33011	1	2.16905	0.463328	0.0785789	0.82699	-0.98896	1	1.81425	0.15912	1	0.292785	-2.48948	0.146273	2.03882	0.318905	1	1.27189	-0.367386	1	1.28234	-0.355582	1
ENSMUSG00000019370	Calm3	0.978793	0.147518	1	0.943453	0.0904216	1	0.549799	-0.737724	0.00842256	0.96387	0.162868	0.501627	0.929315	0.0785504	0.96528	0.771564	-0.220384	1	0.919316	0.0615118	0.933204	1.02515	0.210372	1	0.822768	-0.121164	0.897095	0.605475	-0.550739	1	1.04307	0.252897	0.860822	0.35747	-1.31516	0.531719	1.48728	0.756092	0.829862	0.52737	-0.747697	1	0.904941	0.0295413	1
ENSMUSG00000007041	Clic1	1.78483	0.14766	1	1.77779	0.138198	1	1.61532	-0.00178779	1	1.56241	-0.066078	0.892866	1.77265	0.155548	0.740427	1.5985	-0.0184423	1	1.61516	-0.00206351	1	1.89039	0.225681	1	1.3493	-0.290029	0.448416	2.09406	0.373097	1	1.78576	0.154362	1	0.420453	-1.95034	0.277883	2.32842	0.532055	1	1.63252	0.0116349	1	2.03713	0.331727	1
ENSMUSG00000035268	Pkig	0.298395	0.149513	1	0.298687	0.149839	1	0.174597	-0.674034	0.0247438	0.277614	0.0517411	0.936844	0.208629	-0.426554	0.135126	0.247871	-0.13676	1	0.261613	-0.055731	0.994039	0.219049	-0.294421	1	0.278541	0.0489842	1	0.180166	-0.568969	1	0.282954	0.0716736	1	0.313212	0.219927	0.937776	1.34321	2.37916	5.61645e-07	0.884121	1.72417	0.125132	0.454499	0.760452	1
ENSMUSG00000025014	Dntt	0.421726	0.149822	1	0.479441	0.335704	1	0.555847	0.601489	0.0167513	0.494999	0.52748	0.00125926	0.643756	0.926842	5.65342e-07	0.504004	0.449101	0.413442	0.0360739	-3.62783	7.65187e-56	0.0416194	-3.13647	0.955436	0.187508	-1.11188	1.50966e-05	0.998295	1.39959	1	0.0195384	-4.37085	4.88809e-31	0.0221291	-4.01767	0.00819603	1.43052	1.95084	0.000520963	0.00387772	-5.63326	0.226174	0.251598	-0.586603	1
ENSMUSG00000060860	Ube2s	1.56265	0.150197	1	1.44935	0.0362788	1	0.632259	-1.22948	5.66577e-06	1.49524	0.109787	0.706609	1.99381	0.597428	0.00433793	0.769454	-0.943413	0.00152164	1.68421	0.30602	0.140974	1.85097	0.391021	1	0.915313	-0.687499	0.0109522	0.767919	-0.882557	1	1.73821	0.32336	0.654997	0.543014	-1.38669	0.491531	2.78828	0.994958	0.418324	0.880243	-0.684768	1	1.15248	-0.296297	1
ENSMUSG00000028798	Eif3i	1.34278	0.152195	1	1.31929	0.122731	1	0.976412	-0.337738	0.307994	1.30327	0.140464	0.578378	1.14769	-0.0926	0.957175	1.19769	-0.0202215	1	1.34373	0.177327	0.486819	1.37782	0.184443	1	1.09269	-0.168029	0.766481	1.26707	0.0623948	1	1.29471	0.101304	1	0.394919	-1.62463	0.385309	1.02451	-0.246242	1	0.740645	-0.712146	1	0.706097	-0.780646	1
ENSMUSG00000028851	Nudc	1.31229	0.152198	1	1.35897	0.199853	1	0.671372	-0.87457	0.00145698	1.35378	0.262777	0.17732	0.993366	-0.293087	0.385221	1.11999	-0.0901685	1	1.46539	0.37165	0.0581335	1.44134	0.283366	1	1.17329	-0.0167157	1	0.821083	-0.531391	1	1.157	-0.0376873	1	0.180437	-2.71665	0.0994031	1.16421	-0.0266769	1	0.403283	-1.55139	1	0.600588	-0.980007	1
ENSMUSG00000061232	H2-K1	4.55353	0.152303	1	4.71285	0.198656	1	4.55222	0.160221	0.678793	4.02346	-0.0420369	0.990105	4.64518	0.206896	0.569957	3.87417	-0.0947673	1	3.33151	-0.354657	0.10462	3.55955	-0.211924	1	4.11052	-0.000800532	1	4.81722	0.226327	1	4.28997	0.0655101	1	4.53476	0.140674	1	3.3864	-0.284517	1	7.73993	0.912999	1	6.47662	0.653791	1
ENSMUSG00000029642	Polr1d	1.07395	0.152343	1	0.913694	-0.0875733	1	0.852017	-0.20273	0.630654	1.04517	0.145879	0.553978	0.871762	-0.17813	0.712058	0.94314	-0.0448089	1	1.0203	0.0869259	0.848479	1.00763	0.055121	1	0.9262	-0.0747624	1	1.00716	0.0543266	1	1.01247	0.0663623	1	0.383003	-1.34535	0.513004	1.24279	0.361578	1	0.950042	-0.0300087	1	1.02668	0.0819415	1
ENSMUSG00000021024	Psma6	0.850843	0.152371	1	0.796865	0.0532036	1	0.512501	-0.626538	0.0287124	0.924517	0.369229	0.0334939	0.656868	-0.260842	0.470682	0.646398	-0.273238	0.980131	0.85337	0.181221	0.477058	0.834578	0.120269	1	0.690908	-0.171423	0.759506	0.629103	-0.288003	1	0.82532	0.110689	1	0.231504	-1.73297	0.345994	1.15984	0.60164	0.925776	0.372261	-1.03982	1	0.531602	-0.52867	1
ENSMUSG00000093904	Tomm20	1.42361	0.152878	1	1.45706	0.183268	1	0.929437	-0.502776	0.091161	1.54743	0.371058	0.0317138	0.969347	-0.464471	0.0842589	1.19083	-0.12118	1	1.31199	0.0351636	1	1.24201	-0.0505205	1	1.37637	0.111095	0.880626	1.04555	-0.29964	1	1.40841	0.142152	1	0.355768	-1.85891	0.305939	1.33011	0.0493847	1	0.7833	-0.715432	1	0.860302	-0.58029	1
ENSMUSG00000022956	Atp5o	1.26425	0.154473	1	1.23002	0.110629	1	0.618347	-0.940223	0.000591223	1.31585	0.283896	0.134104	1.05811	-0.125039	0.866202	0.954742	-0.280275	0.958776	1.36771	0.317656	0.121975	1.27268	0.158988	1	1.00377	-0.204938	0.668213	0.815176	-0.485621	1	1.26081	0.156298	1	0.577059	-0.98781	0.762008	1.25007	0.133709	1	0.61268	-0.89558	1	0.856244	-0.413855	1
ENSMUSG00000046865	Fbl	1.09196	0.154576	1	1.10547	0.169101	1	0.633065	-0.682498	0.0157265	1.10715	0.230837	0.25885	0.876752	-0.193716	0.653215	0.955973	-0.0473938	1	1.07622	0.153376	0.575699	1.04486	0.085762	1	1.00755	0.0368203	1	0.699988	-0.493194	1	1.07343	0.133888	1	0.149797	-2.71503	0.100576	0.966295	-0.027786	1	0.480837	-1.03159	1	0.616821	-0.673732	1
ENSMUSG00000027404	Snrpb	1.64117	0.154664	1	1.61688	0.129013	1	0.939316	-0.701922	0.0124426	1.67366	0.242887	0.223613	1.35063	-0.152667	0.784317	1.3981	-0.0904245	1	1.54012	0.0684922	0.903702	1.55744	0.0730086	1	1.48328	0.0035006	1	1.14006	-0.378868	1	1.71137	0.226424	0.917401	0.331936	-2.16257	0.223753	1.76087	0.2529	1	0.903509	-0.713792	1	1.18494	-0.322869	1
ENSMUSG00000063480	Snu13	1.39174	0.154936	1	1.30717	0.0593984	1	0.781049	-0.731547	0.00894569	1.45679	0.296186	0.11239	1.00752	-0.36293	0.226751	1.16745	-0.114578	1	1.47738	0.284564	0.180686	1.36249	0.118756	1	1.17949	-0.0999823	0.952539	1.02488	-0.293712	1	1.3724	0.139191	1	0.323425	-1.96136	0.275686	1.54112	0.299427	1	0.744523	-0.753777	1	0.771026	-0.703259	1
ENSMUSG00000005846	Rsl1d1	0.939992	0.155399	1	0.915899	0.113984	1	0.616533	-0.493212	0.099932	1.07253	0.47611	0.00314877	0.624842	-0.500704	0.0558889	0.775431	-0.140623	1	0.806856	-0.0837641	0.880995	0.698767	-0.278855	1	0.958712	0.201266	0.626402	0.578893	-0.549285	1	0.905122	0.102419	1	0.177033	-2.25882	0.200619	0.765468	-0.147722	1	0.364506	-1.21098	1	0.377397	-1.16069	1
ENSMUSG00000024925	Rnaseh2c	0.858233	0.1555	1	0.848667	0.135794	1	0.356452	-1.18499	1.29535e-05	0.792128	0.0456541	0.95776	0.879537	0.217879	0.535259	0.665032	-0.238991	1	1.04087	0.525252	0.0036623	1.23982	0.686226	1	0.552998	-0.533658	0.0692382	0.39282	-0.975349	1	0.897353	0.231312	0.906259	0.309807	-1.32339	0.527967	0.688339	-0.169551	1	0.519615	-0.571232	1	0.381455	-1.01384	1
ENSMUSG00000004264	Phb2	1.15709	0.155584	1	1.15948	0.155034	1	0.610888	-0.823564	0.00291834	1.24758	0.357864	0.040902	0.782532	-0.472612	0.0772902	0.951051	-0.146099	1	1.29959	0.386054	0.046652	1.23106	0.24061	1	0.95841	-0.13612	0.852202	0.732477	-0.510657	1	1.10521	0.0901072	1	0.229802	-2.18492	0.22143	1.02451	-0.0260766	1	0.469204	-1.14946	1	0.51537	-1.01447	1
ENSMUSG00000020737	Jpt1	1.00189	0.155597	1	0.932431	0.0469391	1	0.418347	-1.17689	1.46972e-05	0.87881	-0.0524267	0.94795	1.33253	0.678999	0.000658385	0.545843	-0.783845	0.0179586	1.11106	0.363143	0.0668459	1.30553	0.535813	1	0.520336	-0.8679	0.000697508	0.572986	-0.656167	1	1.14311	0.369027	0.51635	0.423857	-1.09542	0.679546	1.59933	0.836486	0.68812	0.992697	0.137121	1	1.21741	0.43186	1
ENSMUSG00000044627	Swi5	1.47442	0.156438	1	1.48682	0.164948	1	0.977824	-0.475085	0.114202	1.40584	0.110972	0.700946	1.35423	0.0327453	1	1.23496	-0.11535	1	1.48792	0.197056	0.419074	1.56401	0.236679	1	1.17631	-0.195092	0.698126	1.03374	-0.363429	1	1.46467	0.15227	1	0.527694	-1.33786	0.516949	1.28209	-0.051911	1	0.659213	-1.01077	1	1.03074	-0.367179	1
ENSMUSG00000071172	Srsf3	2.95532	0.156532	1	2.87334	0.111208	1	1.74859	-0.649399	0.0218123	3.10984	0.309485	0.0907081	2.55669	-0.0673868	1	2.37235	-0.182118	1	2.70709	0.0291053	1	2.59792	-0.0370669	1	2.57643	-0.0525955	1	2.09996	-0.345789	1	2.91216	0.139873	1	0.623019	-2.10412	0.237486	3.03131	0.188603	1	1.70232	-0.649234	1	1.8464	-0.531977	1
ENSMUSG00000000088	Cox5a	2.42874	0.156843	1	2.30573	0.0766431	1	1.10645	-1.04483	0.000117313	2.52628	0.286154	0.128884	1.79562	-0.326407	0.300461	1.95396	-0.178341	1	2.90007	0.498889	0.0060923	3.08859	0.500452	1	1.86707	-0.253678	0.544813	1.48858	-0.558897	1	2.20996	0.0161089	1	0.582165	-1.91789	0.286703	2.88579	0.404001	1	1.17883	-0.895186	1	1.59481	-0.459249	1
ENSMUSG00000012405	Rpl15	16.7739	0.157183	1	17.3448	0.201928	1	15.1242	0.0024868	1	15.5718	0.059974	0.897954	15.0152	-0.00935305	1	16.1698	0.109336	1	14.4885	-0.0705181	0.930521	15.0268	-0.00978842	1	14.3231	-0.085182	0.987872	18.0668	0.256581	1	15.179	0.00801362	1	3.79769	-2.00342	0.160813	16.2276	0.103391	1	9.60512	-0.659684	1	8.9723	-0.758344	1
ENSMUSG00000027566	Psma7	2.20009	0.158411	1	2.12277	0.101949	1	1.23649	-0.725779	0.00943596	2.24088	0.245573	0.217794	1.69885	-0.253544	0.479224	1.78362	-0.164657	1	2.43907	0.366315	0.0623509	2.54316	0.363075	1	1.81248	-0.141594	0.839326	1.36453	-0.539976	1	2.04682	0.0521842	1	0.64685	-1.62134	0.385786	1.97043	-0.00734092	1	0.977186	-1.02101	1	1.64756	-0.267689	1
ENSMUSG00000024097	Srsf7	1.08457	0.159765	1	1.01509	0.0591845	1	0.528428	-0.940716	0.000595718	1.2293	0.468297	0.00379695	0.728693	-0.478729	0.0723258	0.87247	-0.175629	1	1.04108	0.113397	0.733524	1.04706	0.103698	1	1.02631	0.0834541	0.957649	0.617289	-0.659613	1	1.04825	0.112825	1	0.287678	-1.7646	0.333894	1.16421	0.258953	1	0.52737	-0.884246	1	0.592472	-0.716778	1
ENSMUSG00000032518	Rpsa	27.6926	0.15994	1	27.9707	0.170155	1	24.747	-0.00865067	1	24.8175	-0.00489227	1	25.4414	0.0374547	1	27.524	0.161398	1	25.4169	0.0366023	1	25.7054	0.044456	1	21.8933	-0.205617	0.66417	29.7687	0.256325	1	25.0395	0.00963201	1	7.16982	-1.80702	0.219894	23.3861	-0.092292	1	17.9461	-0.478256	1	16.3539	-0.612807	1
ENSMUSG00000024248	Cox7a2l	1.0393	0.161406	1	1.09886	0.239495	1	1.2994	0.528644	0.0339818	0.838743	-0.202651	0.380391	1.04396	0.190329	0.630334	1.01873	0.140218	1	0.746182	-0.37622	0.0823893	0.810482	-0.20409	1	0.955083	0.0375913	1	1.49154	0.679986	1	0.854981	-0.135268	1	0.323425	-1.53278	0.422257	0.983758	0.0770552	1	0.837588	-0.155483	1	1.05915	0.18312	1
ENSMUSG00000062070	Pgk1	1.12152	0.16266	1	1.07241	0.0933409	1	0.600606	-0.794841	0.00419553	1.13328	0.234881	0.246729	0.869442	-0.242626	0.512879	0.919583	-0.142505	1	1.24419	0.372316	0.057848	1.30991	0.38318	1	1.03039	0.0385835	1	0.838804	-0.262961	1	0.931251	-0.119607	1	0.280869	-1.84471	0.310865	0.823679	-0.291223	1	0.403283	-1.31443	1	0.564066	-0.83298	1
ENSMUSG00000061613	U2af1	1.06471	0.163964	1	0.979824	0.0385926	1	0.560686	-0.818973	0.00310038	1.09315	0.268876	0.164902	0.780096	-0.333654	0.287022	0.876689	-0.134497	1	1.15188	0.328911	0.105667	1.08429	0.185378	1	0.93482	-0.0334387	1	0.764966	-0.319446	1	1.00799	0.0849593	1	0.265549	-1.84891	0.309434	1.11037	0.220904	1	0.488593	-0.963083	1	0.57624	-0.725915	1
ENSMUSG00000026234	Ncl	5.54942	0.166761	1	5.39399	0.12063	1	2.65141	-0.963157	0.000402571	6.59726	0.581373	0.000141556	3.39086	-0.623272	0.00973911	3.72685	-0.450132	0.518034	4.96693	0.00110651	1	4.49051	-0.147936	1	5.7553	0.241716	0.510666	2.5873	-0.946345	1	5.75347	0.23016	0.905435	0.944742	-2.40453	0.160813	6.9256	0.485346	1	2.36541	-1.07566	1	2.00872	-1.31146	1
ENSMUSG00000029649	Pomp	1.34694	0.166797	1	1.39203	0.211144	1	0.929437	-0.403516	0.200773	1.29484	0.140748	0.576788	1.07413	-0.191452	0.661474	1.15392	-0.0687749	1	1.30972	0.144124	0.614496	1.39096	0.207886	1	1.15393	-0.0698934	1	1.14893	-0.0696364	1	1.31307	0.133615	1	0.383003	-1.65918	0.372549	1.4669	0.286698	1	0.818199	-0.559202	1	1.70437	0.500266	1
ENSMUSG00000018446	C1qbp	1.5802	0.167302	1	1.44824	0.0354886	1	0.718146	-1.03801	0.000133725	1.80923	0.500686	0.00162412	1.00833	-0.553488	0.0275711	1.20349	-0.253576	1	1.68204	0.304118	0.143784	1.56401	0.146411	1	1.34084	-0.0847543	0.990321	0.88606	-0.67585	1	1.56801	0.161863	1	0.234909	-2.59241	0.12516	1.49892	0.0853595	1	0.473082	-1.57659	1	0.714213	-0.985007	1
ENSMUSG00000057113	Npm1	12.5673	0.168519	1	12.4071	0.145094	1	7.20364	-0.685503	0.0146383	13.6799	0.396236	0.0185741	9.33504	-0.305866	0.350016	9.75134	-0.222868	1	12.0312	0.119416	0.704846	11.9031	0.0822032	1	11.7214	0.0698118	0.992278	7.7678	-0.537517	1	11.5608	0.045259	1	1.64606	-2.78272	0.0253723	11.3758	0.0173679	1	4.26937	-1.40288	1	5.31196	-1.08741	1
ENSMUSG00000069744	Psmb3	1.22222	0.168931	1	1.19254	0.128981	1	0.638307	-0.826536	0.002803	1.28071	0.317363	0.0817776	0.920845	-0.28257	0.410619	0.944722	-0.228745	1	1.34745	0.368636	0.0610471	1.4063	0.367315	1	0.88507	-0.33585	0.357377	0.797454	-0.454438	1	1.19396	0.139037	1	0.423857	-1.37041	0.499866	1.43198	0.3957	1	0.639824	-0.770475	1	0.961753	-0.183545	1
ENSMUSG00000040225	Prrc2c	1.10305	0.171198	1	1.04816	0.0925221	1	1.0379	0.0840088	0.920799	0.993045	0.0177683	1	1.01472	0.0518415	1	0.901828	-0.138096	1	0.825875	-0.295808	0.201813	0.738196	-0.416213	1	1.1683	0.281011	0.403316	0.924456	-0.0901498	1	1.04613	0.0952111	1	0.27406	-1.84775	0.309434	1.16567	0.247214	1	0.856977	-0.199221	1	0.913057	-0.107777	1
ENSMUSG00000030357	Fkbp4	1.06147	0.173245	1	1.01289	0.10069	1	0.479436	-1.04135	0.000131023	1.0936	0.288492	0.126342	0.725792	-0.435906	0.115579	0.844343	-0.179211	1	1.28181	0.539164	0.00265543	1.28144	0.441627	1	0.837588	-0.194913	0.699755	0.564125	-0.745206	1	1.00493	0.0945821	1	0.177033	-2.41726	0.160813	1.13365	0.264687	1	0.271441	-1.7901	1	0.417977	-1.173	1
ENSMUSG00000028691	Prdx1	2.45599	0.174079	1	2.35422	0.107605	1	1.29012	-0.812492	0.00325716	2.52381	0.284808	0.131001	2.10497	-0.0635104	1	2.08124	-0.0782231	1	2.22046	0.0266439	1	2.10068	-0.0596326	1	2.02963	-0.119844	0.897095	1.53584	-0.513266	1	2.40864	0.150662	1	0.971978	-1.17713	0.617659	3.38203	0.63704	1	1.18271	-0.889996	1	2.0493	-0.0966321	1
ENSMUSG00000070493	Chchd2	3.81724	0.174196	1	3.83002	0.174527	1	2.49718	-0.477826	0.111069	3.7395	0.188503	0.399113	3.2392	-0.0799483	0.989306	3.11509	-0.137639	1	3.77515	0.182624	0.470695	3.80269	0.161564	1	3.09555	-0.149923	0.813346	3.12484	-0.12419	1	3.61625	0.0968039	1	1.19667	-1.51489	0.42728	3.48099	0.0339741	1	1.95437	-0.803057	1	2.52815	-0.431378	1
ENSMUSG00000040713	Creg1	0.876248	0.176203	1	0.84536	0.119837	1	0.756654	-0.0458366	1	0.727814	-0.130167	0.647848	0.796572	0.0373069	1	0.710212	-0.14662	1	0.874456	0.200274	0.409615	0.900292	0.210563	1	0.739902	-0.0832923	0.995523	0.868339	0.157951	1	1.00399	0.397375	0.446443	0.454497	-0.78051	0.958523	0.151347	-2.36552	0.108555	0.108576	-2.8034	1	0.641169	-0.27895	1
ENSMUSG00000020267	Hint1	3.88976	0.178027	1	3.69666	0.0986997	1	2.18428	-0.707181	0.0115289	3.88868	0.234422	0.245103	3.13918	-0.159101	0.769919	3.31075	-0.0670429	1	4.05568	0.280298	0.187685	4.00203	0.212195	1	3.28442	-0.0809813	1	2.85607	-0.278031	1	3.28174	-0.0790389	1	0.788136	-2.14154	0.225771	3.67308	0.0886113	1	1.98539	-0.803853	1	2.17916	-0.66945	1
ENSMUSG00000031167	Rbm3	2.72944	0.178716	1	2.53828	0.0677043	1	1.80666	-0.455199	0.133903	2.87035	0.338519	0.0564695	2.34446	-0.0546748	1	2.19164	-0.158443	1	1.89259	-0.414341	0.0493575	1.69325	-0.521007	1	2.6918	0.171917	0.71027	2.17676	-0.157171	1	2.77045	0.209321	0.953957	0.90559	-1.42782	0.469964	3.35875	0.4766	1	2.0009	-0.279439	1	2.33337	-0.0573717	1
ENSMUSG00000035726	Supt16	0.946459	0.180593	1	0.917001	0.130287	1	0.45988	-0.923918	0.000763133	0.97969	0.30799	0.0950348	0.786826	-0.107461	0.919927	0.698257	-0.289685	0.94474	0.800137	-0.0811204	0.891349	0.784196	-0.0974391	1	1.00377	0.293485	0.38515	0.519822	-0.689938	1	0.972447	0.230126	0.908874	0.134477	-2.63752	0.117361	1.02159	0.287485	1	0.387772	-1.10812	1	0.511312	-0.711332	1
ENSMUSG00000000184	Ccnd2	0.607877	0.182112	1	0.586351	0.12586	1	0.536694	-0.00504597	1	0.624211	0.293228	0.121058	0.389062	-0.53327	0.0383163	0.484139	-0.168211	1	0.364667	-0.647553	0.00110337	0.335145	-0.682048	1	0.649021	0.305959	0.358231	0.44303	-0.27766	1	0.618166	0.215338	0.944842	1.32604	1.32019	0.0980253	0.878979	0.717602	0.729426	1.21373	1.17914	0.557433	0.365223	-0.551977	1
ENSMUSG00000043716	Rpl7	10.1427	0.182988	1	10.1763	0.18291	1	8.58529	-0.0696434	1	9.49341	0.10975	0.704475	8.56144	-0.0789101	0.991525	9.47482	0.0864746	1	8.52729	-0.0872697	0.871413	8.93502	-0.00910286	1	8.79671	-0.0324184	1	9.8973	0.138317	1	9.27038	0.0501829	1	2.64698	-1.77278	0.225883	8.70975	-0.0454339	1	7.15052	-0.333723	1	6.16821	-0.547599	1
ENSMUSG00000023004	Tuba1b	2.6657	0.183528	1	2.62866	0.158323	1	0.526815	-2.25801	7.02646e-16	2.96461	0.462065	0.00428995	2.85513	0.326981	0.240469	1.40636	-0.804437	0.0129216	2.25064	-0.0796305	0.896683	1.99992	-0.240819	1	2.1695	-0.134267	0.8567	0.688174	-1.78046	1	3.09978	0.428864	0.355069	0.493649	-2.26453	0.197157	4.29594	0.877436	0.602382	1.3572	-0.800963	1	1.65162	-0.517707	1
ENSMUSG00000001525	Tubb5	4.54707	0.184211	1	4.38221	0.125202	1	1.37924	-1.62512	2.21902e-09	4.52274	0.232495	0.251727	5.77675	0.630836	0.00199864	2.54199	-0.715055	0.0420085	4.15697	0.0575413	0.949069	4.01079	-0.00570426	1	3.19218	-0.368567	0.285204	1.57128	-1.36171	1	4.75748	0.262725	0.829769	0.897079	-2.17449	0.22143	6.16158	0.623148	1	2.10173	-0.941473	1	3.42092	-0.237819	1
ENSMUSG00000043866	Taf10	1.05732	0.185209	1	1.04485	0.163636	1	0.610283	-0.658166	0.0203661	1.01249	0.157225	0.525859	0.824072	-0.20913	0.620508	0.836608	-0.174989	1	1.14413	0.354567	0.0751267	1.28144	0.458949	1	0.784208	-0.280802	0.47585	0.829943	-0.171123	1	1.0965	0.249599	0.86977	0.41875	-1.16235	0.630392	1.03178	0.144614	1	0.810444	-0.204903	1	0.799432	-0.224514	1
ENSMUSG00000031004	Mki67	0.757536	0.18531	1	0.769311	0.204073	1	0.0582662	-3.63015	1.19699e-30	0.616042	-0.158755	0.536673	1.36583	1.29987	2.91124e-15	0.15927	-2.17952	7.11772e-16	0.623489	-0.12141	0.74586	0.615528	-0.120311	1	0.468166	-0.567899	0.0498436	0.0620242	-3.37676	1	1.08426	0.764031	0.0064513	0.628126	-0.091591	1	1.84964	1.49431	0.0296115	0.570025	-0.228914	1	0.523486	-0.351056	1
ENSMUSG00000003072	Atp5d	2.10309	0.185371	1	2.18339	0.235714	1	1.40766	-0.431297	0.161006	1.92379	0.0674987	0.867819	1.83229	-0.0235477	1	1.78238	-0.066169	1	2.22811	0.31725	0.121535	2.41173	0.377654	1	1.56101	-0.279264	0.478171	1.8371	-0.0184194	1	1.94842	0.0735942	1	0.626423	-1.57644	0.403509	1.62262	-0.198387	1	1.18271	-0.65482	1	1.30669	-0.511016	1
ENSMUSG00000109324	Prmt1	1.16633	0.186103	1	1.18372	0.203517	1	0.580646	-0.881676	0.00133768	1.26884	0.418835	0.0119628	0.84171	-0.334279	0.285784	0.929428	-0.162859	1	1.18062	0.237077	0.296918	1.17629	0.192496	1	0.950244	-0.130018	0.869689	0.626149	-0.718876	1	1.09203	0.0906758	1	0.205971	-2.3241	0.181495	1.00122	-0.0415324	1	0.325729	-1.65379	1	0.523486	-0.974189	1
ENSMUSG00000041133	Smc1a	1.02406	0.187572	1	1.01399	0.168872	1	0.629839	-0.558858	0.0556452	0.921145	0.0372052	0.99374	1.155	0.421803	0.0857528	0.743788	-0.306838	0.930063	0.832284	-0.140011	0.672259	0.812673	-0.153444	1	1.00136	0.167273	0.724047	0.646824	-0.482348	1	0.966326	0.104302	1	0.19746	-2.19521	0.219603	0.935734	0.0510796	1	0.434305	-1.05298	1	0.458557	-0.974663	1
ENSMUSG00000022234	Cct5	1.46611	0.188349	1	1.48682	0.204409	1	0.891533	-0.575373	0.0469097	1.47171	0.256247	0.191809	1.12112	-0.236924	0.52856	1.14302	-0.194896	1	1.52348	0.2862	0.177474	1.51801	0.232427	1	1.18463	-0.140823	0.842449	1.10758	-0.224742	1	1.39123	0.113941	1	0.309807	-2.06633	0.25138	1.2166	-0.0890688	1	0.566147	-1.19051	1	0.718271	-0.848297	1
ENSMUSG00000048578	Mlec	1.03191	0.188701	1	1.00738	0.149183	1	0.675606	-0.46194	0.12832	0.975022	0.135241	0.602285	0.898682	-0.0207758	1	0.834147	-0.137653	1	1.0387	0.230144	0.31874	1.14344	0.33203	1	0.885977	-0.0429949	1	0.632056	-0.525617	1	0.861102	-0.0852326	1	0.495351	-0.881124	0.856372	0.819313	-0.152442	1	0.244296	-1.88439	1	0.568124	-0.677249	1
ENSMUSG00000039067	Psmd7	1.10305	0.189247	1	1.10657	0.189604	1	0.608468	-0.723025	0.00999743	1.13419	0.306245	0.0972245	0.809684	-0.303131	0.361303	0.859813	-0.194318	1	1.1185	0.243794	0.278834	1.04925	0.110707	1	0.915918	-0.0961986	0.959211	0.702941	-0.468324	1	1.13487	0.241352	0.883436	0.25874	-1.91306	0.290577	0.94301	-0.0443839	1	0.294707	-1.713	1	0.474789	-1.03056	1
ENSMUSG00000024590	Lmnb1	0.682245	0.19004	1	0.70759	0.239685	1	0.196976	-1.69212	7.18315e-10	0.662657	0.19153	0.393426	0.761182	0.405308	0.107541	0.424545	-0.544535	0.27404	0.559094	-0.123497	0.736702	0.593623	-0.0161846	1	0.722058	0.300247	0.370735	0.197887	-1.59136	1	0.653006	0.128888	1	0.11405	-2.39051	0.168867	1.04488	0.80963	0.572887	0.352873	-0.760954	1	0.527544	-0.183967	1
ENSMUSG00000025393	Atp5b	2.3285	0.190767	1	2.29801	0.16663	1	1.37036	-0.622833	0.0288678	2.25145	0.184278	0.413301	1.84262	-0.177678	0.712058	1.87204	-0.143853	1	2.45685	0.316388	0.122801	2.68773	0.392301	1	1.86042	-0.156138	0.799094	1.59196	-0.368087	1	2.19748	0.107977	1	0.641744	-1.68369	0.360575	2.09558	0.031115	1	1.05474	-0.961883	1	1.37567	-0.578889	1
ENSMUSG00000024661	Fth1	8.66502	0.191159	1	8.75449	0.201124	1	7.57682	-0.0101956	1	8.70284	0.261603	0.17771	6.86004	-0.176329	0.71558	8.02451	0.0812766	1	6.83698	-0.185396	0.504321	7.07091	-0.112335	1	7.34549	-0.0604888	1	8.73656	0.193746	1	6.94343	-0.145013	1	3.32617	-1.20649	0.432855	5.75411	-0.411905	1	5.87863	-0.381287	1	12.3608	0.695244	1
ENSMUSG00000023456	Tpi1	1.13769	0.192798	1	1.07241	0.101767	1	0.529638	-0.976213	0.000351885	1.16317	0.29945	0.107497	0.837881	-0.293842	0.383867	0.92556	-0.12321	1	1.2169	0.342877	0.0880504	1.17629	0.235145	1	1.01572	0.0246493	1	0.564125	-0.826698	1	1.0313	0.0472493	1	0.168522	-2.56914	0.131629	0.790208	-0.343146	1	0.294707	-1.75424	1	0.361165	-1.46329	1
ENSMUSG00000021486	Prelid1	0.827285	0.193018	1	0.857484	0.241454	1	0.442541	-0.765921	0.00609323	0.778448	0.132548	0.61606	0.719642	-0.0180303	1	0.590319	-0.328918	0.872654	0.916318	0.405614	0.0345684	1.04267	0.523993	1	0.595793	-0.319343	0.385429	0.596614	-0.28461	1	0.745754	0.0387171	1	0.308105	-1.24199	0.577548	1.14675	0.665906	0.814181	0.604925	-0.26347	1	0.706097	-0.0407072	1
ENSMUSG00000026547	Tagln2	2.06521	0.19341	1	1.97398	0.122344	1	1.40565	-0.397315	0.206127	1.97675	0.167533	0.481783	1.65812	-0.150815	0.788345	1.7249	-0.0808416	1	1.94603	0.120398	0.702409	1.99116	0.133204	1	1.75426	-0.0549846	1	1.59786	-0.186304	1	2.10308	0.229725	0.907087	0.277465	-2.71501	0.0980253	1.12055	-0.702195	1	1.21373	-0.583461	1	2.41453	0.410368	1
ENSMUSG00000009013	Dynll1	1.89153	0.195728	1	1.83841	0.149124	1	1.08911	-0.651172	0.0216162	1.87023	0.235682	0.243016	1.59407	-0.06769	1	1.44292	-0.221341	1	1.83636	0.175121	0.495169	2.03935	0.298034	1	1.4302	-0.23892	0.574824	1.27002	-0.388907	1	1.85144	0.170084	1	0.694513	-1.26396	0.563231	2.22364	0.426416	1	1.25638	-0.404315	1	1.48524	-0.162789	1
ENSMUSG00000004897	Hdgf	1.14323	0.196331	1	0.97762	-0.0373379	1	0.592339	-0.810935	0.003445	1.13393	0.242578	0.225692	0.946604	-0.0966202	0.953094	0.816216	-0.324509	0.882616	0.908566	-0.167907	0.566849	0.773244	-0.376744	1	1.08029	0.120866	0.852202	0.505054	-0.989501	1	1.62969	0.769576	0.00551217	0.238313	-2.0761	0.24935	1.01723	0.0206743	1	0.407161	-1.29605	1	0.539718	-0.891634	1
ENSMUSG00000021807	Rtraf	1.13584	0.197186	1	1.08894	0.130839	1	0.89859	-0.160674	0.749897	1.11454	0.222015	0.285621	0.899494	-0.16963	0.740501	0.931713	-0.105565	1	0.949808	-0.0808289	0.892003	0.944102	-0.0773607	1	1.00045	0.00746223	1	1.03374	0.0540418	1	1.04095	0.0688	1	0.485138	-1.04212	0.717539	1.10309	0.149132	1	0.56227	-0.823	1	1.12407	0.174853	1
ENSMUSG00000005779	Psmb4	1.19912	0.197494	1	1.24875	0.252392	1	0.750001	-0.523031	0.0761732	1.10936	0.105221	0.728228	0.99441	-0.09275	0.957175	0.920286	-0.210102	1	1.21669	0.254651	0.2487	1.28582	0.292533	1	0.964005	-0.139265	0.847669	0.838804	-0.326297	1	1.20126	0.208145	0.957467	0.454497	-1.21456	0.595379	1.24134	0.242585	1	0.620435	-0.759644	1	0.88465	-0.248878	1
ENSMUSG00000056612	Ppp1r14b	1.60284	0.19805	1	1.58932	0.180833	1	0.784275	-0.895782	0.00108687	1.77882	0.477873	0.0029344	0.96517	-0.613556	0.0115531	1.31706	-0.101822	1	1.54673	0.16722	0.52524	1.48515	0.080343	1	1.34946	-0.0643984	1	0.936271	-0.587267	1	1.55883	0.162437	1	0.376194	-1.90651	0.291017	1.97625	0.498585	1	0.64758	-1.11701	1	0.750735	-0.904282	1
ENSMUSG00000030654	Arl6ip1	1.33677	0.198403	1	1.22561	0.0664857	1	0.865525	-0.469048	0.120984	1.05379	-0.200339	0.388757	2.05299	1.00126	9.32822e-09	0.702828	-0.794648	0.0152593	1.16346	-0.0110885	1	1.32306	0.176785	1	0.785418	-0.632908	0.0224197	0.974666	-0.265998	1	1.29542	0.157151	1	0.321723	-1.86885	0.303753	1.99953	0.782579	0.781297	0.926775	-0.338284	1	1.41625	0.273856	1
ENSMUSG00000020219	Timm13	1.58113	0.198807	1	1.55846	0.172824	1	0.740323	-0.961496	0.000429087	1.61764	0.309241	0.0918118	1.0841	-0.403716	0.156753	1.1272	-0.324145	0.882442	1.84576	0.508458	0.00504957	2.01306	0.543289	1	1.1875	-0.24639	0.555982	0.953992	-0.539725	1	1.47786	0.101232	1	0.394919	-1.8161	0.316704	1.69102	0.291211	1	0.853099	-0.700082	1	0.917115	-0.595749	1
ENSMUSG00000020372	Rack1	9.02069	0.200563	1	9.23504	0.229693	1	7.07622	-0.170127	0.719816	8.2411	0.0850726	0.807576	7.41735	-0.10312	0.931198	8.14511	0.0508191	1	7.99869	0.0237091	1	8.11796	0.0389289	1	7.6145	-0.0572715	1	7.59058	-0.059526	1	8.458	0.108115	1	2.49378	-1.67246	0.25768	8.00831	0.0201737	1	6.34783	-0.319376	1	5.16181	-0.618595	1
ENSMUSG00000003970	Rpl8	17.0201	0.201693	1	17.8022	0.262237	1	13.9452	-0.101081	0.925524	14.7075	-0.0215665	1	14.6225	-0.0285814	1	15.7876	0.0951158	1	16.0034	0.126498	0.67603	17.1888	0.207572	1	13.2066	-0.191119	0.708147	17.8837	0.263638	1	15.2162	0.0351707	1	5.10501	-1.55381	0.292521	15.5131	0.0596123	1	13.0951	-0.189488	1	11.1352	-0.42428	1
ENSMUSG00000053398	Phgdh	1.51831	0.203239	1	1.41849	0.0986644	1	0.708267	-0.962668	0.000424359	1.64351	0.432429	0.00879951	1.04929	-0.38611	0.186361	1.19699	-0.161746	1	1.62911	0.361066	0.0678822	1.6363	0.305018	1	1.25404	-0.0896832	0.975615	0.953992	-0.476754	1	1.09062	-0.300693	0.829027	0.58557	-1.18493	0.615751	1.54258	0.220557	1	0.531248	-1.31805	1	0.454499	-1.54126	1
ENSMUSG00000030007	Cct7	1.22592	0.203252	1	1.19475	0.16075	1	0.684275	-0.690896	0.0142857	1.20686	0.236793	0.241318	0.891604	-0.302953	0.361303	0.927318	-0.226825	1	1.2906	0.326954	0.10824	1.32525	0.309854	1	0.96839	-0.161233	0.787597	0.818129	-0.388788	1	1.278	0.276719	0.789472	0.316616	-1.76201	0.334403	1.11037	0.0532091	1	0.597169	-0.840977	1	0.616821	-0.794174	1
ENSMUSG00000053565	Eif3k	2.17515	0.204393	1	2.341	0.307161	1	1.76734	-0.111465	0.895701	1.89967	0.00207976	1	1.80479	-0.083993	0.977897	1.95818	0.0499843	1	2.08505	0.16303	0.540135	2.33726	0.301376	1	1.69196	-0.184483	0.725854	2.16199	0.187036	1	1.93971	0.0339235	1	0.680895	-1.48649	0.442997	2.00099	0.0763984	1	1.26414	-0.589221	1	1.69626	-0.164825	1
ENSMUSG00000028044	Cks1b	1.04115	0.20563	1	0.921409	0.0220166	1	0.231855	-2.06038	1.25928e-13	1.02663	0.24314	0.224854	1.22787	0.522214	0.0187666	0.589265	-0.674451	0.072248	1.07446	0.294203	0.163566	1.07115	0.240554	1	0.704215	-0.405077	0.223058	0.301261	-1.58684	1	1.05672	0.237087	0.893649	0.280869	-1.6958	0.35932	0.988123	0.123886	1	0.34124	-1.40461	1	0.746677	-0.280868	1
ENSMUSG00000040212	Emp3	1.35895	0.206121	1	1.42951	0.275509	1	1.12097	-0.086172	0.97359	1.18255	-0.00289936	1	1.33949	0.209106	0.564913	1.16077	-0.0319591	1	1.12108	-0.093666	0.855528	1.27706	0.108935	1	1.04279	-0.204481	0.669032	1.30251	0.137054	1	1.34132	0.193932	0.98757	0.832394	-0.512397	1	0.446766	-1.4141	0.726769	0.961675	-0.301368	1	1.61915	0.451106	1
ENSMUSG00000019179	Mdh2	1.23608	0.208618	1	1.16389	0.11553	1	0.604235	-0.886634	0.00125057	1.25147	0.301038	0.104935	0.909009	-0.278975	0.420907	0.882491	-0.311746	0.913866	1.3398	0.385591	0.0469587	1.39096	0.373408	1	0.94601	-0.206065	0.664225	0.756105	-0.509356	1	1.24834	0.232452	0.904118	0.314914	-1.77654	0.329965	0.977937	-0.138623	1	0.589414	-0.866532	1	0.653343	-0.718288	1
ENSMUSG00000019158	Tmem160	0.882715	0.210864	1	0.888344	0.215556	1	0.574396	-0.448743	0.143216	0.76049	-0.0164099	1	0.681467	-0.19679	0.645398	0.756973	-0.020839	1	1.00914	0.484569	0.00847744	0.983531	0.361884	1	0.666259	-0.225937	0.617402	0.764966	-0.00254194	1	0.765764	-0.00239104	1	0.478329	-0.683828	1	0.631584	-0.281928	1	0.651457	-0.233495	1	0.815664	0.0904441	1
ENSMUSG00000005161	Prdx2	2.09523	0.211876	1	2.19331	0.273749	1	1.67218	-0.131664	0.836746	1.91101	0.0963333	0.75644	1.86443	0.0416427	1	1.89718	0.0671613	1	1.64782	-0.167898	0.565103	1.62096	-0.168538	1	1.71812	-0.0919573	0.969524	1.87549	0.0425418	1	2.06448	0.197299	0.979495	0.891972	-1.03477	0.722174	1.73613	-0.0687603	1	0.643702	-1.49941	1	0.929289	-0.971219	1
ENSMUSG00000020914	Top2a	1.49937	0.216351	1	1.40746	0.118416	1	0.11754	-3.57459	1.19302e-30	1.33666	0.0572759	0.90912	2.45203	1.14665	9.69645e-12	0.492929	-1.48575	2.71583e-08	1.3429	0.0587506	0.944862	1.29239	-0.00678452	1	0.96718	-0.468315	0.129075	0.153584	-3.06284	1	1.6949	0.418492	0.386995	0.325127	-2.00241	0.265733	2.212	0.779784	0.781297	0.639824	-1.0203	1	0.957695	-0.439708	1
ENSMUSG00000071644	Eef1g	4.53644	0.220518	1	4.6864	0.262544	1	2.75504	-0.544532	0.0620476	4.53746	0.292848	0.116634	3.50144	-0.186082	0.679843	3.69767	-0.0907927	1	3.80605	-0.0483715	1	3.68441	-0.0905026	1	4.13819	0.0899005	0.940559	3.06872	-0.355966	1	4.1226	0.080055	1	1.24774	-1.65971	0.369927	4.35415	0.153629	1	2.60971	-0.590593	1	2.28061	-0.785297	1
ENSMUSG00000060550	H2-Q7	0.837909	0.220716	1	0.908183	0.334075	1	0.757662	0.0730756	0.956312	0.693323	-0.0812618	0.846678	0.824072	0.221672	0.524169	0.557446	-0.409334	0.65254	0.381722	-1.04522	4.72075e-08	0.337336	-1.1001	1	0.875392	0.312746	0.339248	0.756105	0.065663	1	1.13676	0.715378	0.0138253	0.772816	0.0971484	1	0.585016	-0.307844	1	2.38868	1.73444	0.112173	1.92756	1.42104	0.408158
ENSMUSG00000029430	Ran	5.08935	0.222319	1	4.85063	0.146046	1	1.7369	-1.41209	1.75694e-07	5.40084	0.417794	0.0118025	3.81577	-0.231966	0.542982	3.64757	-0.291267	0.94474	5.20601	0.298712	0.152333	5.31852	0.277605	1	4.10099	-0.108777	0.930222	2.23287	-0.980577	1	4.80762	0.142301	1	0.754091	-2.55116	0.131629	5.33354	0.283775	1	1.50456	-1.54973	1	1.94785	-1.17738	1
ENSMUSG00000028832	Stmn1	7.04324	0.223252	1	7.38671	0.287311	1	3.22904	-0.968755	0.000368461	6.39161	0.101531	0.736776	7.89993	0.454425	0.0533301	6.69779	0.15801	1	5.80821	-0.0746172	0.913965	5.83766	-0.0586382	1	5.77889	-0.0787181	1	4.63705	-0.393031	1	5.43167	-0.171173	1	0.881759	-2.79418	0.0817101	4.73979	-0.361432	1	1.48905	-2.03307	1	2.89743	-1.07311	1
ENSMUSG00000063229	Ldha	2.33035	0.224617	1	2.23629	0.158559	1	1.00121	-1.06515	8.61399e-05	2.51642	0.457492	0.00475608	1.31362	-0.690532	0.00318087	1.66952	-0.289565	0.94474	2.32144	0.254305	0.248241	2.27154	0.179168	1	2.03416	0.022631	1	1.10758	-0.860798	1	2.5833	0.396331	0.444515	0.309807	-2.70113	0.101061	2.16689	0.111636	1	0.713501	-1.49291	1	1.12002	-0.843874	1
ENSMUSG00000026202	Tuba4a	1.21483	0.224933	1	1.15837	0.149902	1	0.416331	-1.40316	2.37593e-07	1.14359	0.175841	0.448505	0.925138	-0.203741	0.638737	0.674525	-0.684107	0.0635874	1.63201	0.803861	1.24419e-06	1.76992	0.765542	1	0.825188	-0.378095	0.271384	0.490287	-1.09251	1	1.274	0.308787	0.70214	0.233207	-2.1675	0.223753	0.750916	-0.481556	1	0.248174	-2.0628	1	0.426093	-1.29074	1
ENSMUSG00000001056	Nhp2	1.61716	0.226157	1	1.54744	0.156044	1	0.559678	-1.38736	3.07716e-07	1.73337	0.44382	0.00674199	0.95902	-0.60812	0.0126255	1.10505	-0.361877	0.79309	1.90778	0.561203	0.00157873	1.9123	0.462159	1	1.21321	-0.21921	0.634171	0.72657	-0.938817	1	1.56637	0.185302	1	0.270656	-2.3659	0.170275	1.44799	0.0583393	1	0.519615	-1.41892	1	0.580298	-1.26008	1
ENSMUSG00000050732	Vamp8	1.41946	0.226358	1	1.40195	0.202749	1	1.35625	0.16637	0.661349	1.20148	-0.0302942	1	1.28624	0.0885056	0.944872	1.22652	0.00777583	1	1.13338	-0.126197	0.722337	1.21572	-0.00626985	1	1.20202	-0.0247202	1	1.56537	0.359771	1	1.35097	0.158045	1	0.384706	-1.67133	0.366424	0.410384	-1.58032	0.560388	0.535126	-1.18814	1	0.998275	-0.29103	1
ENSMUSG00000053907	Mat2a	0.853614	0.226863	1	0.86079	0.234157	1	0.591735	-0.334969	0.316072	0.875633	0.352611	0.0458258	0.515422	-0.578772	0.0198074	0.623017	-0.258408	1	0.572117	-0.41799	0.0485292	0.536671	-0.451712	1	0.984872	0.485823	0.061024	0.5848	-0.326224	1	0.931722	0.373859	0.50314	0.21278	-1.78709	0.328811	1.04779	0.520702	1	0.670846	-0.127356	1	0.608704	-0.267056	1
ENSMUSG00000006442	Srm	1.02683	0.227497	1	0.935738	0.0861835	1	0.338105	-1.46016	8.10514e-08	1.05982	0.366396	0.0353649	0.448703	-1.08782	3.2869e-07	0.734471	-0.289264	0.94474	1.34228	0.754819	7.09528e-06	1.32963	0.596355	1	0.820651	-0.116776	0.906878	0.481426	-0.873129	1	1.05743	0.282754	0.781458	0.386408	-1.19522	0.612171	0.825134	-0.0973459	1	0.244296	-1.84001	1	0.154205	-2.4897	1
ENSMUSG00000042462	Dctpp1	1.39729	0.228435	1	1.35676	0.179825	1	0.530646	-1.24637	4.19728e-06	1.50432	0.456241	0.00499713	0.913999	-0.448098	0.100669	1.20789	0.0106592	1	1.25659	0.0796619	0.869218	1.19601	-0.00510934	1	1.27279	0.095897	0.924924	0.643871	-0.899329	1	1.34415	0.176899	1	0.200864	-2.58043	0.128238	1.15548	-0.0551859	1	0.25593	-2.21768	1	0.689865	-0.798271	1
ENSMUSG00000045826	Ptprcap	1.37696	0.228476	1	1.51768	0.365917	1	1.63932	0.521702	0.0369388	1.27448	0.146962	0.551001	1.23762	0.0770913	0.967892	1.28049	0.127428	1	0.554339	-1.23064	1.01459e-10	0.552004	-1.10211	1	1.26402	0.108559	0.887966	1.84301	0.643018	1	1.1118	-0.0951847	1	0.335341	-1.8231	0.316366	2.37935	1.02451	0.377407	2.07458	0.812956	0.973573	0.754794	-0.647686	1
ENSMUSG00000075602	Ly6a	0.702569	0.232074	1	0.686648	0.193607	1	0.904235	0.652693	0.00676743	0.470751	-0.457672	0.0104917	0.515654	-0.25693	0.482805	0.5142	-0.24872	1	0.22678	-1.56859	8.55996e-16	0.230002	-1.38432	1	0.797515	0.464072	0.084737	1.17846	0.976173	1	0.341804	-0.861976	0.0149343	7.4592	3.7988	1.57971e-23	0.378368	-0.672637	1	2.74155	2.20559	0.0119275	2.48757	2.0619	0.0398821
ENSMUSG00000018286	Psmb6	1.35987	0.232929	1	1.38322	0.252366	1	0.774799	-0.629537	0.0273671	1.28641	0.196339	0.372626	1.15523	-0.013002	1	0.961071	-0.302324	0.942782	1.36905	0.282588	0.185064	1.4523	0.320721	1	0.938751	-0.344157	0.338623	1.05146	-0.14793	1	1.23822	0.0957625	1	0.539609	-1.11478	0.662462	1.59206	0.456846	1	0.620435	-0.907439	1	1.04697	-0.153963	1
ENSMUSG00000028410	Dnaja1	1.75065	0.233467	1	1.60034	0.0961423	1	1.09899	-0.480675	0.109408	1.78608	0.350952	0.0459306	1.36595	-0.15411	0.779652	1.23092	-0.30973	0.919232	1.40564	-0.108675	0.792211	1.51582	0.0160215	1	1.56842	0.0743733	0.979608	1.22867	-0.288276	1	1.67583	0.174502	1	0.396621	-1.92387	0.285505	1.72594	0.205876	1	1.0625	-0.497787	1	1.16465	-0.36536	1
ENSMUSG00000022174	Dad1	1.23839	0.235848	1	1.23663	0.228219	1	0.832461	-0.373106	0.243425	1.05327	-0.00896231	1	0.929315	-0.216009	0.594862	0.985155	-0.113374	1	1.39034	0.482043	0.00875728	1.61439	0.613958	1	0.886279	-0.283997	0.466438	0.948085	-0.159094	1	1.04307	-0.0223007	1	1.15922	0.13259	1	0.91536	-0.211191	1	0.996574	-0.0868636	1	1.0348	-0.0325521	1
ENSMUSG00000004268	Emg1	0.903963	0.236074	1	0.838747	0.121067	1	0.497581	-0.678956	0.0166055	0.907531	0.320909	0.0780641	0.692142	-0.182722	0.694754	0.56061	-0.502365	0.38481	0.90071	0.26774	0.219256	0.893721	0.212562	1	0.675181	-0.215934	0.646233	0.437123	-0.819348	1	0.904416	0.246289	0.873321	0.216184	-1.83832	0.313964	1.04197	0.437565	1	0.445938	-0.788192	1	0.588414	-0.389841	1
ENSMUSG00000001123	Lgals9	0.705802	0.236273	1	0.703181	0.225835	1	0.42742	-0.533118	0.0712613	0.655655	0.163951	0.499692	0.638534	0.0965553	0.920409	0.500312	-0.294398	0.94474	0.373556	-0.790976	4.72445e-05	0.374574	-0.685976	1	0.656582	0.138413	0.801404	0.490287	-0.295831	1	1.05036	0.883034	0.000696328	0.0885164	-2.75526	0.0962035	1.44508	1.28325	0.116541	0.224908	-1.40779	1	0.426093	-0.495077	1
ENSMUSG00000025980	Hspd1	2.51927	0.236936	1	2.37186	0.142531	1	0.891332	-1.3438	6.80568e-07	2.87197	0.591477	0.000104674	1.30643	-0.809733	0.000304496	1.71488	-0.356638	0.79309	2.50729	0.267146	0.217883	2.44897	0.187007	1	2.40222	0.180139	0.683518	1.01306	-1.09041	1	2.34531	0.134598	1	0.314914	-2.77841	0.0861583	2.12323	-0.0198744	1	0.686357	-1.64941	1	0.787258	-1.45204	1
ENSMUSG00000055762	Eef1d	2.29432	0.237034	1	2.31565	0.244693	1	1.50847	-0.405933	0.195879	2.13384	0.168093	0.478852	1.81988	-0.122794	0.872744	1.74916	-0.179066	1	2.2955	0.276593	0.196394	2.42049	0.306218	1	1.67971	-0.2465	0.554228	1.84596	-0.0878468	1	2.01999	0.0477667	1	0.737069	-1.4178	0.476204	1.91949	-0.0304143	1	1.58211	-0.311186	1	1.38379	-0.50452	1
ENSMUSG00000001416	Cct3	1.51507	0.240128	1	1.65766	0.366426	1	0.787098	-0.762708	0.00616818	1.53408	0.344376	0.0516441	1.05533	-0.333391	0.286784	1.12386	-0.218983	1	1.45257	0.204823	0.391106	1.45011	0.168221	1	1.2185	-0.0930537	0.966895	0.980574	-0.39846	1	1.45267	0.183928	1	0.282571	-2.19634	0.218166	1.38978	0.107224	1	0.601047	-1.10234	1	0.758852	-0.766977	1
ENSMUSG00000028333	Anp32b	4.19555	0.241729	1	4.24113	0.251368	1	1.87823	-0.986147	0.000285404	4.23806	0.341997	0.053008	3.33841	-0.112291	0.907282	2.98306	-0.283596	0.948593	3.59302	0.0108655	1	3.61431	0.0155996	1	3.81474	0.107546	0.89005	2.22401	-0.688189	1	4.07293	0.205161	0.963033	0.682597	-2.39705	0.160813	4.39489	0.302044	1	1.47353	-1.28209	1	1.93162	-0.891665	1
ENSMUSG00000052833	Sae1	0.554757	0.241936	1	0.486054	0.0436626	1	0.236895	-1.057	0.000113151	0.547838	0.294541	0.118697	0.452764	-0.0706254	1	0.387276	-0.312536	0.917672	0.492734	0.0730243	0.889647	0.422765	-0.156757	1	0.486161	0.0470563	1	0.298307	-0.655982	1	0.526124	0.168322	1	0.0987298	-2.24708	0.208616	1.01577	1.12378	0.184021	0.205519	-1.18257	1	0.239424	-0.964686	1
ENSMUSG00000037894	H2afz	8.93754	0.250434	1	8.60901	0.1889	1	2.59577	-1.62427	2.17491e-09	8.94227	0.334325	0.060105	8.46363	0.191246	0.623611	5.54598	-0.486434	0.415697	8.28748	0.158667	0.552799	8.66997	0.196263	1	6.70947	-0.192224	0.705063	3.21345	-1.24201	1	9.18752	0.304274	0.709906	1.87416	-2.024	0.15947	8.85673	0.229167	1	3.22239	-1.23781	1	4.75195	-0.676839	1
ENSMUSG00000025613	Cct8	1.53032	0.254394	1	1.54303	0.260389	1	0.70867	-0.922398	0.000755148	1.56811	0.388779	0.0224263	1.01913	-0.391077	0.178259	1.0604	-0.310858	0.916367	1.5088	0.270881	0.210238	1.51363	0.229744	1	1.25222	-0.0499677	1	0.930363	-0.475145	1	1.403	0.128712	1	0.255336	-2.34271	0.176141	1.53676	0.253213	1	0.608802	-1.08469	1	0.738561	-0.806731	1
ENSMUSG00000032959	Pebp1	2.79411	0.255891	1	2.70692	0.202898	1	1.8875	-0.344873	0.292666	2.51065	0.12462	0.642648	2.19513	-0.117902	0.890248	2.42281	0.0447771	1	2.63732	0.195966	0.421415	2.7644	0.230836	1	2.15136	-0.146037	0.825832	2.23287	-0.0798775	1	2.4809	0.0804284	1	0.410239	-2.52952	0.136566	1.64736	-0.521624	1	0.604925	-1.9621	1	1.07538	-1.13476	1
ENSMUSG00000001403	Ube2c	0.887334	0.256388	1	0.716407	-0.0626291	1	0.0201613	-5.31883	4.02309e-50	0.771576	0.0602101	0.9003	1.58224	1.37393	4.29651e-17	0.0465857	-4.13309	9.43638e-41	0.863913	0.250654	0.265681	1.10401	0.566465	1	0.200513	-2.02183	2.94674e-16	0.0413495	-4.08949	1	1.17583	0.715711	0.0145431	0.396621	-0.918216	0.832813	1.94569	1.40469	0.0565788	0.302462	-1.29722	1	0.880592	0.23719	1
ENSMUSG00000023944	Hsp90ab1	16.0981	0.258433	1	15.6629	0.211384	1	9.56473	-0.539488	0.0646198	15.3555	0.247696	0.210903	12.4516	-0.140814	0.81684	12.4598	-0.132718	1	14.9875	0.175032	0.492979	16.3936	0.274576	1	13.1468	-0.0485609	1	11.4449	-0.248313	1	13.2388	-0.0358873	1	2.34058	-2.54594	0.0507589	12.8063	-0.0838686	1	5.83209	-1.22392	1	7.53576	-0.853731	1
ENSMUSG00000070348	Ccnd1	0.110859	0.259001	1	0.130055	0.493345	1	0.0433468	-1.17162	0.000124387	0.132389	0.718998	5.98839e-06	0.0351583	-1.54978	2.98439e-11	0.063462	-0.604312	0.277089	0.0249106	-2.09159	1.62354e-21	0.0175239	-2.25955	1	0.209888	1.40233	8.88273e-13	0.0679313	-0.407805	1	0.0868634	-0.112291	1	0.0187246	-2.21001	0.265878	0.0261947	-1.77345	0.529141	0.271441	1.56233	0.271385	1.18089	3.72578	2.80579e-09
ENSMUSG00000004610	Etfb	1.3243	0.25912	1	1.21789	0.130117	1	0.640928	-0.850981	0.00203076	1.275	0.266911	0.168783	0.943935	-0.275157	0.433133	0.900246	-0.335876	0.852061	1.28471	0.247719	0.267736	1.22668	0.139255	1	1.06683	-0.0701545	1	0.815176	-0.452035	1	1.536	0.504608	0.188071	0.255336	-2.12921	0.232749	0.780021	-0.518773	1	0.286951	-1.94791	1	0.59653	-0.900133	1
ENSMUSG00000006589	Aprt	1.57651	0.259468	1	1.69182	0.356858	1	0.904437	-0.592108	0.039794	1.54607	0.305094	0.0983182	0.901931	-0.630155	0.0090057	1.18134	-0.182852	1	1.57785	0.303519	0.14489	1.6582	0.323997	1	1.36942	0.0521626	1	1.08985	-0.284756	1	1.46279	0.152717	1	0.190651	-2.79972	0.0837123	1.34175	0.0166752	1	0.511859	-1.37174	1	0.478848	-1.46688	1
ENSMUSG00000022193	Psmb5	1.48597	0.261147	1	1.40967	0.177518	1	0.776815	-0.732027	0.00888238	1.38768	0.208095	0.330847	1.10511	-0.203099	0.639797	1.0676	-0.247226	1	1.58808	0.42315	0.0253237	1.71077	0.457184	1	1.03447	-0.301142	0.424123	0.900828	-0.472651	1	1.35874	0.131574	1	0.463009	-1.43706	0.467333	1.39269	0.158986	1	0.624313	-0.999571	1	0.799432	-0.643795	1
ENSMUSG00000027533	Fabp5	1.05316	0.261263	1	1.01179	0.19644	1	0.387097	-1.26261	3.28028e-06	1.05438	0.349765	0.0477884	0.633429	-0.548308	0.0302079	0.874404	-0.018934	1	1.20791	0.552012	0.00200216	1.16972	0.405642	1	0.799784	-0.162657	0.783834	0.540497	-0.710752	1	0.870282	-0.0257605	1	0.0936231	-3.22955	0.0332199	0.707258	-0.325707	1	0.13572	-2.675	1	0.353049	-1.31852	1
ENSMUSG00000028873	Cdca8	0.68594	0.261277	1	0.637051	0.147361	1	0.0431452	-3.84733	5.57176e-33	0.615394	0.127761	0.638749	1.06217	1.09753	1.4463e-10	0.161028	-1.94199	3.98349e-13	0.698841	0.336841	0.0978425	0.817054	0.508445	1	0.314379	-0.952073	0.000170246	0.0472566	-3.53284	1	0.772826	0.460338	0.285213	0.136179	-2.07697	0.253379	0.788752	0.458964	1	0.155109	-1.86841	1	0.316526	-0.855029	1
ENSMUSG00000041571	Selenow	1.45549	0.268028	1	1.478	0.284106	1	1.32218	0.130202	0.775919	1.28525	0.105896	0.725018	1.14688	-0.0997222	0.943926	1.19558	-0.028693	1	0.788871	-0.718702	0.000224308	0.70972	-0.781639	1	1.41539	0.246316	0.500898	1.52698	0.327556	1	1.53624	0.364207	0.52863	0.975382	-0.3224	1	1.22679	0.0109144	1	1.19046	-0.0332178	1	1.87075	0.620342	1
ENSMUSG00000068039	Tcp1	1.18342	0.278633	1	1.06249	0.114	1	0.536493	-0.930223	0.000687576	1.16933	0.346529	0.0500943	0.847743	-0.245743	0.503521	0.802504	-0.319516	0.89648	1.08046	0.163829	0.539773	1.07991	0.136638	1	1.00725	0.0396666	1	0.546404	-0.847136	1	1.12334	0.208185	0.958081	0.272358	-1.85514	0.307324	1.07253	0.127257	1	0.523492	-0.906681	1	0.57624	-0.76852	1
ENSMUSG00000064215	Ifi27	0.849919	0.284174	1	0.924716	0.401632	1	0.834678	0.270967	0.374148	0.756146	0.141476	0.57659	0.757353	0.124987	0.832112	0.753105	0.109086	1	0.503691	-0.557107	0.00571841	0.521337	-0.432101	1	0.681684	-0.0506109	1	1.15779	0.723547	1	0.596274	-0.254579	0.926553	0.287678	-1.29216	0.550809	0.960473	0.455473	1	0.461449	-0.603841	1	0.137973	-2.31873	1
ENSMUSG00000021270	Hsp90aa1	7.31577	0.287301	1	7.14092	0.244311	1	2.71432	-1.22281	5.8833e-06	7.72406	0.498329	0.00166197	4.40731	-0.517559	0.0438343	4.70498	-0.392923	0.704554	6.6501	0.16666	0.52524	6.82776	0.175723	1	6.24645	0.0544715	1	2.97126	-1.03026	1	7.55053	0.3492	0.574171	0.997511	-2.6097	0.117944	6.26927	0.0527419	1	2.33051	-1.38072	1	2.6012	-1.22217	1
ENSMUSG00000037601	Nme1	2.62089	0.287747	1	2.50191	0.212302	1	0.881856	-1.36843	4.23557e-07	2.6833	0.433539	0.00844902	1.61299	-0.482814	0.0677223	1.78362	-0.304369	0.934355	2.56197	0.295108	0.16	2.65707	0.29716	1	2.12187	-0.0313367	1	1.06032	-1.03305	1	2.50609	0.229294	0.908091	1.07581	-1.01499	0.737002	2.49869	0.209271	1	1.24087	-0.805541	1	0.917115	-1.24087	1
ENSMUSG00000040681	Hmgn1	1.33031	0.289223	1	1.33803	0.290783	1	0.679436	-0.739095	0.00824089	1.30839	0.351554	0.0459229	0.985011	-0.17962	0.706409	1.08993	-0.0104862	1	0.768301	-0.59341	0.00288062	0.683434	-0.685496	1	1.37743	0.373833	0.204272	0.818129	-0.42443	1	1.3006	0.265586	0.823795	0.330234	-1.73699	0.342918	1.73176	0.667191	0.993456	0.806566	-0.444148	1	0.82378	-0.413606	1
ENSMUSG00000017716	Birc5	0.892415	0.291869	1	0.814499	0.151263	1	0.0304436	-4.70168	1.63964e-43	0.813004	0.198964	0.366536	1.22799	0.910049	4.18368e-07	0.183003	-2.11195	4.06829e-15	0.910426	0.375843	0.0561087	0.895911	0.288733	1	0.39906	-0.95863	0.000146697	0.0590707	-3.57813	1	1.04189	0.54969	0.121131	0.284274	-1.37254	0.501933	1.49455	1.0407	0.361676	0.35675	-1.03561	1	0.633053	-0.212492	1
ENSMUSG00000076437	Selenoh	1.55341	0.302173	1	1.44714	0.190816	1	0.53871	-1.30899	1.34751e-06	1.61103	0.480805	0.00273389	1.30735	0.0486599	1	1.0117	-0.35811	0.79309	1.44595	0.225276	0.333693	1.4742	0.215726	1	1.0567	-0.294635	0.43822	0.626149	-1.02192	1	1.07084	-0.263099	0.907784	0.291083	-2.13028	0.231921	1.74777	0.465881	1	0.581658	-1.12602	1	0.661459	-0.941048	1
ENSMUSG00000020153	Ndufs7	1.23192	0.312501	1	1.23222	0.305382	1	0.720364	-0.509125	0.0865825	1.02935	0.0553043	0.91908	0.977353	-0.0391703	1	0.883721	-0.196195	1	1.27716	0.429706	0.0227523	1.51582	0.604008	1	0.774682	-0.408048	0.216143	1.01602	0.0223374	1	1.08379	0.124462	1	0.347256	-1.53112	0.423061	0.897897	-0.157471	1	0.511859	-0.964515	1	0.580298	-0.784027	1
ENSMUSG00000028964	Park7	3.08234	0.316163	1	3.06843	0.301486	1	1.59617	-0.690876	0.0139578	2.8625	0.270874	0.159256	2.30931	-0.130324	0.844508	2.41876	-0.0504572	1	2.92167	0.273929	0.201933	2.93526	0.233374	1	2.12504	-0.258504	0.532692	2.04975	-0.288121	1	2.35332	-0.0916469	1	0.628126	-1.99986	0.263021	2.21928	-0.172842	1	0.853099	-1.55224	1	1.3148	-0.929275	1
ENSMUSG00000039640	Mrpl12	1.31876	0.32315	1	1.3248	0.32206	1	0.479638	-1.21697	7.18065e-06	1.26962	0.353887	0.0440609	0.768608	-0.532829	0.0371108	0.914837	-0.237721	1	1.41029	0.499032	0.00625906	1.47639	0.476596	1	0.942078	-0.194694	0.700208	0.73543	-0.533001	1	1.17913	0.160795	1	0.19746	-2.43055	0.160813	1.10745	0.059025	1	0.352873	-1.58539	1	0.454499	-1.22272	1
ENSMUSG00000005481	Ddx39	0.781556	0.338336	1	0.7131	0.196174	1	0.19375	-1.77193	1.27726e-10	0.865713	0.675473	5.88294e-06	0.449399	-0.538588	0.0354789	0.365478	-0.831805	0.0095669	0.644575	0.0557319	0.957081	0.628671	0.0125596	1	0.633597	0.0246919	1	0.280586	-1.14683	1	0.842505	0.471451	0.258797	0.178735	-1.80264	0.324123	1.03324	0.738184	0.691099	0.352873	-0.815021	1	0.365223	-0.765243	1
ENSMUSG00000038991	Txndc5	0.176912	0.375569	1	0.117932	-0.218999	1	0.0705646	-1.02602	0.000637842	0.120654	-0.254571	0.259852	0.0639347	-1.23091	8.27711e-08	0.0863153	-0.729934	0.0776099	0.127551	-0.134164	0.720352	0.102953	-0.399164	1	0.127022	-0.133047	0.917575	0.0472566	-1.4691	1	0.106166	-0.40122	0.691939	3.08275	4.81495	2.80277e-47	0.0771289	-0.822638	1	0.577781	2.08867	0.0316289	0.24754	0.864334	1
ENSMUSG00000025289	Prdx4	0.383849	0.400867	1	0.411107	0.493451	1	0.145968	-1.07277	0.000169866	0.301214	0.0456074	0.962233	0.319557	0.14001	0.791547	0.199879	-0.603815	0.16969	0.168586	-0.914776	2.73007e-06	0.175239	-0.737343	1	0.405109	0.529411	0.0374928	0.183119	-0.668466	1	0.420193	0.561573	0.114666	1.23242	2.11146	9.93826e-05	0.561731	0.949534	0.384276	0.131843	-1.12536	1	0.263772	-0.142165	1
ENSMUSG00000076617	Ighm	4.74938	0.436095	1	1.64774	-1.12094	1	0.260686	-3.8819	3.1526e-24	0.763991	-2.55822	1.26668e-36	0.271519	-3.91411	2.22804e-41	0.649386	-2.56854	4.80849e-14	0.364977	-3.50896	3.78416e-40	0.617719	-2.53115	1	1.6404	-1.20686	0.000118804	0.280586	-3.65919	1	0.8458	-2.15089	3.32955e-08	263.58	8.0119	2.36625e-211	3.07206	-0.213577	1	33.2902	3.27478	7.33766e-05	6.18038	0.798002	1
ENSMUSG00000036752	Tubb4b	2.84076	0.479581	1	2.58568	0.3287	1	0.546976	-2.00773	3.80628e-13	2.31142	0.221898	0.284941	2.90932	0.594853	0.00455327	0.892862	-1.29188	1.84758e-06	2.4247	0.279573	0.190283	2.98345	0.53336	1	1.27838	-0.757592	0.00400802	0.747244	-1.47043	1	2.95924	0.566246	0.0975229	0.735367	-1.49799	0.437244	2.52488	0.29224	1	0.864732	-1.25875	1	0.904941	-1.19316	1
ENSMUSG00000073002	Vamp5	1.14831	0.490788	1	1.20577	0.550349	1	0.784275	-0.0866534	0.972928	0.834788	0.0136856	1	0.860971	0.0640061	1	0.678217	-0.316136	0.906125	0.300064	-1.62981	2.92611e-17	0.346098	-1.26043	1	0.982302	0.277862	0.414578	0.909689	0.135363	1	2.03458	1.46196	1.39292e-11	0.0953253	-3.10959	0.0452976	0.24885	-1.74111	0.426385	0.131843	-2.62132	1	0.263772	-1.63974	1
ENSMUSG00000027556	Car1	0.242042	0.543893	1	0.245783	0.555561	1	0.0368952	-2.28429	5.43198e-11	0.00680745	-5.02656	1.34027e-98	0.04096	-2.2103	3.86593e-17	0.0544964	-1.7254	2.579e-07	0.00620181	-4.98538	5.33454e-62	0.00876197	-3.96078	0.992881	0.0322091	-2.52029	4.32337e-16	0.0265818	-2.52717	1	1.95031	5.78692	8.9067e-243	0.0204269	-2.94739	0.20367	0	-6.8777	0.000148141	0.00775544	-3.87176	1	0.00405803	-4.39128	1

## Sheet: Cluster 2
FeatureID	FeatureName	Cluster 2 Average	Cluster 2 Log2 Fold Change	Cluster 2 P-Value	Cluster 1 Average	Cluster 1 Log2 Fold Change	Cluster 1 P-Value	Cluster 3 Average	Cluster 3 Log2 Fold Change	Cluster 3 P-Value	Cluster 4 Average	Cluster 4 Log2 Fold Change	Cluster 4 P-Value	Cluster 5 Average	Cluster 5 Log2 Fold Change	Cluster 5 P-Value	Cluster 6 Average	Cluster 6 Log2 Fold Change	Cluster 6 P-Value	Cluster 7 Average	Cluster 7 Log2 Fold Change	Cluster 7 P-Value	Cluster 8 Average	Cluster 8 Log2 Fold Change	Cluster 8 P-Value	Cluster 9 Average	Cluster 9 Log2 Fold Change	Cluster 9 P-Value	Cluster 10 Average	Cluster 10 Log2 Fold Change	Cluster 10 P-Value	Cluster 11 Average	Cluster 11 Log2 Fold Change	Cluster 11 P-Value	Cluster 12 Average	Cluster 12 Log2 Fold Change	Cluster 12 P-Value	Cluster 13 Average	Cluster 13 Log2 Fold Change	Cluster 13 P-Value	Cluster 14 Average	Cluster 14 Log2 Fold Change	Cluster 14 P-Value	Cluster 15 Average	Cluster 15 Log2 Fold Change	Cluster 15 P-Value
ENSMUSG00000052305	Hbb-bs	1.29725	1.72745	1	0.0101621	-5.30468	1	0.00625001	-6.09374	3.82935e-07	0.00466797	-6.83705	1.1391e-27	0.389874	-0.0641291	1	0.00509805	-6.40355	4.74953e-08	0.000723545	-9.18595	1.56159e-23	0.00657148	-5.5449	1	0.0145168	-4.94822	5.69522e-07	0.00295353	-6.11211	1	0.350749	-0.221845	1	31.2616	8.22281	1.40491e-43	0.00291053	-6.55443	1	0	-6.71881	1	0.0284062	-3.65282	1
ENSMUSG00000069917	Hba-a2	0.166427	1.50608	1	0.00138574	-5.08535	1	0.00100807	-5.76563	7.33366e-05	0	-10.2881	9.73032e-26	0.0456013	-0.462293	0.953018	0.000175795	-7.56874	1.65776e-06	0.000103364	-8.44297	2.05705e-14	0	-4.80207	1	0.000151216	-7.81036	3.39264e-08	0	-4.36917	1	0.0306023	-1.02556	1	5.10331	8.80694	4.56349e-42	0	-5.3965	1	0	-3.97581	1	0	-3.91022	1
ENSMUSG00000069919	Hba-a1	0.287665	1.35844	1	0.000461912	-7.01384	0.274572	0.00161291	-6.1085	3.74927e-07	6.48329e-05	-10.2154	3.36847e-36	0.122532	0.106808	1	0.000527385	-7.49604	2.1574e-09	0.000620181	-7.56229	1.50101e-18	0.00219049	-4.72939	1	0.000604866	-7.41552	3.43452e-11	0	-5.29669	1	0.137475	0.279509	1	8.64737	8.07749	1.45023e-42	0	-6.32403	1	0	-4.90333	1	0.00405803	-3.83754	1
ENSMUSG00000073940	Hbb-bt	0.976518	1.03385	1	0.48547	0.00402042	1	0.357057	-0.472765	0.346815	0.463361	-0.0850483	0.930043	0.477015	-0.0255874	1	0.23996	-1.08574	0.0410658	0.0214996	-4.72652	1.77968e-41	0.0262859	-4.10178	1	0.758955	0.751169	0.0330293	0.339657	-0.506282	1	0.619814	0.386438	0.798035	8.62864	4.41085	9.60412e-19	0.0291053	-4.00394	0.210677	0.131843	-1.84559	1	0.182611	-1.38519	1
ENSMUSG00000076612	Ighg2c	0.0881731	0.661878	1	0.0351053	-0.697195	1	0	-8.26205	0.0433449	0.0781884	0.657907	0.593794	0.000116034	-8.15617	0.000724486	0.000175795	-7.47821	0.164165	0.002274	-4.82009	0.00571841	0	-4.71157	1	0.000302433	-7.13445	0.0232203	0	-4.27867	1	0.000470805	-6.43451	0.575232	3.52193	7.25225	9.07417e-09	0	-5.306	1	0	-3.88531	1	0	-3.81972	1
ENSMUSG00000027556	Car1	0.245783	0.555561	1	0.242042	0.543893	1	0.0368952	-2.28429	5.43198e-11	0.00680745	-5.02656	1.34027e-98	0.04096	-2.2103	3.86593e-17	0.0544964	-1.7254	2.579e-07	0.00620181	-4.98538	5.33454e-62	0.00876197	-3.96078	0.992881	0.0322091	-2.52029	4.32337e-16	0.0265818	-2.52717	1	1.95031	5.78692	8.9067e-243	0.0204269	-2.94739	0.20367	0	-6.8777	0.000148141	0.00775544	-3.87176	1	0.00405803	-4.39128	1
ENSMUSG00000073002	Vamp5	1.20577	0.550349	1	1.14831	0.490788	1	0.784275	-0.0866534	0.972928	0.834788	0.0136856	1	0.860971	0.0640061	1	0.678217	-0.316136	0.906125	0.300064	-1.62981	2.92611e-17	0.346098	-1.26043	1	0.982302	0.277862	0.414578	0.909689	0.135363	1	2.03458	1.46196	1.39292e-11	0.0953253	-3.10959	0.0452976	0.24885	-1.74111	0.426385	0.131843	-2.62132	1	0.263772	-1.63974	1
ENSMUSG00000025289	Prdx4	0.411107	0.493451	1	0.383849	0.400867	1	0.145968	-1.07277	0.000169866	0.301214	0.0456074	0.962233	0.319557	0.14001	0.791547	0.199879	-0.603815	0.16969	0.168586	-0.914776	2.73007e-06	0.175239	-0.737343	1	0.405109	0.529411	0.0374928	0.183119	-0.668466	1	0.420193	0.561573	0.114666	1.23242	2.11146	9.93826e-05	0.561731	0.949534	0.384276	0.131843	-1.12536	1	0.263772	-0.142165	1
ENSMUSG00000070348	Ccnd1	0.130055	0.493345	1	0.110859	0.259001	1	0.0433468	-1.17162	0.000124387	0.132389	0.718998	5.98839e-06	0.0351583	-1.54978	2.98439e-11	0.063462	-0.604312	0.277089	0.0249106	-2.09159	1.62354e-21	0.0175239	-2.25955	1	0.209888	1.40233	8.88273e-13	0.0679313	-0.407805	1	0.0868634	-0.112291	1	0.0187246	-2.21001	0.265878	0.0261947	-1.77345	0.529141	0.271441	1.56233	0.271385	1.18089	3.72578	2.80579e-09
ENSMUSG00000064215	Ifi27	0.924716	0.401632	1	0.849919	0.284174	1	0.834678	0.270967	0.374148	0.756146	0.141476	0.57659	0.757353	0.124987	0.832112	0.753105	0.109086	1	0.503691	-0.557107	0.00571841	0.521337	-0.432101	1	0.681684	-0.0506109	1	1.15779	0.723547	1	0.596274	-0.254579	0.926553	0.287678	-1.29216	0.550809	0.960473	0.455473	1	0.461449	-0.603841	1	0.137973	-2.31873	1
ENSMUSG00000029413	Naaa	0.0209411	0.396657	1	0.00692869	-1.21532	1	0.0137097	-0.294817	0.688277	0.0117347	-0.649198	0.0159765	0.00939874	-0.920534	0.0176225	0.0101961	-0.752321	0.440351	0.00961281	-0.901245	0.00390452	0.013143	-0.136342	1	0.0247995	0.657794	0.071789	0.0147677	0.0727495	1	0.0141241	-0.242908	1	0.0119157	-0.308526	1	0.00145526	-2.54521	0.62729	0.0426549	1.47465	0.744306	1.02262	6.33111	1.10439e-36
ENSMUSG00000001416	Cct3	1.65766	0.366426	1	1.51507	0.240128	1	0.787098	-0.762708	0.00616818	1.53408	0.344376	0.0516441	1.05533	-0.333391	0.286784	1.12386	-0.218983	1	1.45257	0.204823	0.391106	1.45011	0.168221	1	1.2185	-0.0930537	0.966895	0.980574	-0.39846	1	1.45267	0.183928	1	0.282571	-2.19634	0.218166	1.38978	0.107224	1	0.601047	-1.10234	1	0.758852	-0.766977	1
ENSMUSG00000045826	Ptprcap	1.51768	0.365917	1	1.37696	0.228476	1	1.63932	0.521702	0.0369388	1.27448	0.146962	0.551001	1.23762	0.0770913	0.967892	1.28049	0.127428	1	0.554339	-1.23064	1.01459e-10	0.552004	-1.10211	1	1.26402	0.108559	0.887966	1.84301	0.643018	1	1.1118	-0.0951847	1	0.335341	-1.8231	0.316366	2.37935	1.02451	0.377407	2.07458	0.812956	0.973573	0.754794	-0.647686	1
ENSMUSG00000044258	Ctla2a	2.28589	0.365162	1	1.92156	0.113255	1	4.30545	1.46685	1.05916e-13	1.3718	-0.485226	0.00505859	2.10717	0.28653	0.341539	2.17529	0.321448	0.79309	0.325389	-2.65955	6.57638e-39	0.368003	-2.27833	1	2.07847	0.252152	0.484232	5.14801	1.54302	1	2.30812	0.406001	0.419658	0.2281	-2.96909	0.0599833	0.222655	-3.00705	0.0184657	0.414916	-2.09887	1	0.592472	-1.58798	1
ENSMUSG00000006589	Aprt	1.69182	0.356858	1	1.57651	0.259468	1	0.904437	-0.592108	0.039794	1.54607	0.305094	0.0983182	0.901931	-0.630155	0.0090057	1.18134	-0.182852	1	1.57785	0.303519	0.14489	1.6582	0.323997	1	1.36942	0.0521626	1	1.08985	-0.284756	1	1.46279	0.152717	1	0.190651	-2.79972	0.0837123	1.34175	0.0166752	1	0.511859	-1.37174	1	0.478848	-1.46688	1
ENSMUSG00000025014	Dntt	0.479441	0.335704	1	0.421726	0.149822	1	0.555847	0.601489	0.0167513	0.494999	0.52748	0.00125926	0.643756	0.926842	5.65342e-07	0.504004	0.449101	0.413442	0.0360739	-3.62783	7.65187e-56	0.0416194	-3.13647	0.955436	0.187508	-1.11188	1.50966e-05	0.998295	1.39959	1	0.0195384	-4.37085	4.88809e-31	0.0221291	-4.01767	0.00819603	1.43052	1.95084	0.000520963	0.00387772	-5.63326	0.226174	0.251598	-0.586603	1
ENSMUSG00000060550	H2-Q7	0.908183	0.334075	1	0.837909	0.220716	1	0.757662	0.0730756	0.956312	0.693323	-0.0812618	0.846678	0.824072	0.221672	0.524169	0.557446	-0.409334	0.65254	0.381722	-1.04522	4.72075e-08	0.337336	-1.1001	1	0.875392	0.312746	0.339248	0.756105	0.065663	1	1.13676	0.715378	0.0138253	0.772816	0.0971484	1	0.585016	-0.307844	1	2.38868	1.73444	0.112173	1.92756	1.42104	0.408158
ENSMUSG00000036752	Tubb4b	2.58568	0.3287	1	2.84076	0.479581	1	0.546976	-2.00773	3.80628e-13	2.31142	0.221898	0.284941	2.90932	0.594853	0.00455327	0.892862	-1.29188	1.84758e-06	2.4247	0.279573	0.190283	2.98345	0.53336	1	1.27838	-0.757592	0.00400802	0.747244	-1.47043	1	2.95924	0.566246	0.0975229	0.735367	-1.49799	0.437244	2.52488	0.29224	1	0.864732	-1.25875	1	0.904941	-1.19316	1
ENSMUSG00000039640	Mrpl12	1.3248	0.32206	1	1.31876	0.32315	1	0.479638	-1.21697	7.18065e-06	1.26962	0.353887	0.0440609	0.768608	-0.532829	0.0371108	0.914837	-0.237721	1	1.41029	0.499032	0.00625906	1.47639	0.476596	1	0.942078	-0.194694	0.700208	0.73543	-0.533001	1	1.17913	0.160795	1	0.19746	-2.43055	0.160813	1.10745	0.059025	1	0.352873	-1.58539	1	0.454499	-1.22272	1
ENSMUSG00000069769	Msi2	0.741757	0.318531	1	0.65684	0.142949	1	0.816332	0.498695	0.0500997	0.634454	0.118164	0.673922	0.672068	0.200562	0.594592	0.477811	-0.350975	0.814775	0.140885	-2.27741	4.42578e-30	0.129239	-2.19564	1	1.013	0.890215	1.52698e-05	0.570032	-0.064383	1	0.647121	0.125032	1	0.362577	-0.721184	1	0.66651	0.161328	1	0.329606	-0.848974	1	0.385513	-0.624294	1
ENSMUSG00000053565	Eif3k	2.341	0.307161	1	2.17515	0.204393	1	1.76734	-0.111465	0.895701	1.89967	0.00207976	1	1.80479	-0.083993	0.977897	1.95818	0.0499843	1	2.08505	0.16303	0.540135	2.33726	0.301376	1	1.69196	-0.184483	0.725854	2.16199	0.187036	1	1.93971	0.0339235	1	0.680895	-1.48649	0.442997	2.00099	0.0763984	1	1.26414	-0.589221	1	1.69626	-0.164825	1
ENSMUSG00000020153	Ndufs7	1.23222	0.305382	1	1.23192	0.312501	1	0.720364	-0.509125	0.0865825	1.02935	0.0553043	0.91908	0.977353	-0.0391703	1	0.883721	-0.196195	1	1.27716	0.429706	0.0227523	1.51582	0.604008	1	0.774682	-0.408048	0.216143	1.01602	0.0223374	1	1.08379	0.124462	1	0.347256	-1.53112	0.423061	0.897897	-0.157471	1	0.511859	-0.964515	1	0.580298	-0.784027	1
ENSMUSG00000028964	Park7	3.06843	0.301486	1	3.08234	0.316163	1	1.59617	-0.690876	0.0139578	2.8625	0.270874	0.159256	2.30931	-0.130324	0.844508	2.41876	-0.0504572	1	2.92167	0.273929	0.201933	2.93526	0.233374	1	2.12504	-0.258504	0.532692	2.04975	-0.288121	1	2.35332	-0.0916469	1	0.628126	-1.99986	0.263021	2.21928	-0.172842	1	0.853099	-1.55224	1	1.3148	-0.929275	1
ENSMUSG00000040681	Hmgn1	1.33803	0.290783	1	1.33031	0.289223	1	0.679436	-0.739095	0.00824089	1.30839	0.351554	0.0459229	0.985011	-0.17962	0.706409	1.08993	-0.0104862	1	0.768301	-0.59341	0.00288062	0.683434	-0.685496	1	1.37743	0.373833	0.204272	0.818129	-0.42443	1	1.3006	0.265586	0.823795	0.330234	-1.73699	0.342918	1.73176	0.667191	0.993456	0.806566	-0.444148	1	0.82378	-0.413606	1
ENSMUSG00000028832	Stmn1	7.38671	0.287311	1	7.04324	0.223252	1	3.22904	-0.968755	0.000368461	6.39161	0.101531	0.736776	7.89993	0.454425	0.0533301	6.69779	0.15801	1	5.80821	-0.0746172	0.913965	5.83766	-0.0586382	1	5.77889	-0.0787181	1	4.63705	-0.393031	1	5.43167	-0.171173	1	0.881759	-2.79418	0.0817101	4.73979	-0.361432	1	1.48905	-2.03307	1	2.89743	-1.07311	1
ENSMUSG00000041571	Selenow	1.478	0.284106	1	1.45549	0.268028	1	1.32218	0.130202	0.775919	1.28525	0.105896	0.725018	1.14688	-0.0997222	0.943926	1.19558	-0.028693	1	0.788871	-0.718702	0.000224308	0.70972	-0.781639	1	1.41539	0.246316	0.500898	1.52698	0.327556	1	1.53624	0.364207	0.52863	0.975382	-0.3224	1	1.22679	0.0109144	1	1.19046	-0.0332178	1	1.87075	0.620342	1
ENSMUSG00000040212	Emp3	1.42951	0.275509	1	1.35895	0.206121	1	1.12097	-0.086172	0.97359	1.18255	-0.00289936	1	1.33949	0.209106	0.564913	1.16077	-0.0319591	1	1.12108	-0.093666	0.855528	1.27706	0.108935	1	1.04279	-0.204481	0.669032	1.30251	0.137054	1	1.34132	0.193932	0.98757	0.832394	-0.512397	1	0.446766	-1.4141	0.726769	0.961675	-0.301368	1	1.61915	0.451106	1
ENSMUSG00000005161	Prdx2	2.19331	0.273749	1	2.09523	0.211876	1	1.67218	-0.131664	0.836746	1.91101	0.0963333	0.75644	1.86443	0.0416427	1	1.89718	0.0671613	1	1.64782	-0.167898	0.565103	1.62096	-0.168538	1	1.71812	-0.0919573	0.969524	1.87549	0.0425418	1	2.06448	0.197299	0.979495	0.891972	-1.03477	0.722174	1.73613	-0.0687603	1	0.643702	-1.49941	1	0.929289	-0.971219	1
ENSMUSG00000039167	Adgrl4	0.985335	0.268172	1	0.817585	-0.00553539	1	1.23508	0.655739	0.00568819	0.873299	0.121365	0.657454	0.968303	0.282053	0.355189	0.956149	0.24515	0.981248	0.359085	-1.33798	2.5075e-12	0.339526	-1.27358	1	1.16936	0.587461	0.0139788	1.11053	0.438754	1	0.472217	-0.842261	0.0162371	0.127668	-2.67962	0.108438	0.0422026	-4.25018	0.000353153	0.0465327	-4.03642	0.530591	0.219134	-1.8887	1
ENSMUSG00000071644	Eef1g	4.6864	0.262544	1	4.53644	0.220518	1	2.75504	-0.544532	0.0620476	4.53746	0.292848	0.116634	3.50144	-0.186082	0.679843	3.69767	-0.0907927	1	3.80605	-0.0483715	1	3.68441	-0.0905026	1	4.13819	0.0899005	0.940559	3.06872	-0.355966	1	4.1226	0.080055	1	1.24774	-1.65971	0.369927	4.35415	0.153629	1	2.60971	-0.590593	1	2.28061	-0.785297	1
ENSMUSG00000031785	Adgrg1	1.19254	0.262265	1	1.09058	0.134227	1	1.3998	0.54197	0.0287598	1.09042	0.175649	0.449071	1.15048	0.243478	0.466474	0.969333	-0.0448656	1	0.395779	-1.4885	7.7226e-15	0.352669	-1.50067	1	1.22274	0.334618	0.285182	1.16074	0.219977	1	1.1297	0.194557	0.986515	0.19746	-2.33748	0.178468	0.820768	-0.283209	1	0.0193886	-5.43301	0.188855	0.442325	-1.16855	1
ENSMUSG00000003970	Rpl8	17.8022	0.262237	1	17.0201	0.201693	1	13.9452	-0.101081	0.925524	14.7075	-0.0215665	1	14.6225	-0.0285814	1	15.7876	0.0951158	1	16.0034	0.126498	0.67603	17.1888	0.207572	1	13.2066	-0.191119	0.708147	17.8837	0.263638	1	15.2162	0.0351707	1	5.10501	-1.55381	0.292521	15.5131	0.0596123	1	13.0951	-0.189488	1	11.1352	-0.42428	1
ENSMUSG00000025613	Cct8	1.54303	0.260389	1	1.53032	0.254394	1	0.70867	-0.922398	0.000755148	1.56811	0.388779	0.0224263	1.01913	-0.391077	0.178259	1.0604	-0.310858	0.916367	1.5088	0.270881	0.210238	1.51363	0.229744	1	1.25222	-0.0499677	1	0.930363	-0.475145	1	1.403	0.128712	1	0.255336	-2.34271	0.176141	1.53676	0.253213	1	0.608802	-1.08469	1	0.738561	-0.806731	1
ENSMUSG00000005779	Psmb4	1.24875	0.252392	1	1.19912	0.197494	1	0.750001	-0.523031	0.0761732	1.10936	0.105221	0.728228	0.99441	-0.09275	0.957175	0.920286	-0.210102	1	1.21669	0.254651	0.2487	1.28582	0.292533	1	0.964005	-0.139265	0.847669	0.838804	-0.326297	1	1.20126	0.208145	0.957467	0.454497	-1.21456	0.595379	1.24134	0.242585	1	0.620435	-0.759644	1	0.88465	-0.248878	1
ENSMUSG00000018286	Psmb6	1.38322	0.252366	1	1.35987	0.232929	1	0.774799	-0.629537	0.0273671	1.28641	0.196339	0.372626	1.15523	-0.013002	1	0.961071	-0.302324	0.942782	1.36905	0.282588	0.185064	1.4523	0.320721	1	0.938751	-0.344157	0.338623	1.05146	-0.14793	1	1.23822	0.0957625	1	0.539609	-1.11478	0.662462	1.59206	0.456846	1	0.620435	-0.907439	1	1.04697	-0.153963	1
ENSMUSG00000028333	Anp32b	4.24113	0.251368	1	4.19555	0.241729	1	1.87823	-0.986147	0.000285404	4.23806	0.341997	0.053008	3.33841	-0.112291	0.907282	2.98306	-0.283596	0.948593	3.59302	0.0108655	1	3.61431	0.0155996	1	3.81474	0.107546	0.89005	2.22401	-0.688189	1	4.07293	0.205161	0.963033	0.682597	-2.39705	0.160813	4.39489	0.302044	1	1.47353	-1.28209	1	1.93162	-0.891665	1
ENSMUSG00000054452	Aes	1.20136	0.248241	1	1.08411	0.0999381	1	1.02823	0.0217381	1	0.996027	-0.0346374	1	1.02829	0.0233828	1	1.17167	0.231631	1	0.930065	-0.147196	0.645299	0.974769	-0.0574056	1	1.01617	0.00330748	1	1.32318	0.38524	1	1.03389	0.0299838	1	0.432368	-1.23469	0.580472	0.845508	-0.26466	1	0.907387	-0.160484	1	0.941463	-0.107278	1
ENSMUSG00000055762	Eef1d	2.31565	0.244693	1	2.29432	0.237034	1	1.50847	-0.405933	0.195879	2.13384	0.168093	0.478852	1.81988	-0.122794	0.872744	1.74916	-0.179066	1	2.2955	0.276593	0.196394	2.42049	0.306218	1	1.67971	-0.2465	0.554228	1.84596	-0.0878468	1	2.01999	0.0477667	1	0.737069	-1.4178	0.476204	1.91949	-0.0304143	1	1.58211	-0.311186	1	1.38379	-0.50452	1
ENSMUSG00000021270	Hsp90aa1	7.14092	0.244311	1	7.31577	0.287301	1	2.71432	-1.22281	5.8833e-06	7.72406	0.498329	0.00166197	4.40731	-0.517559	0.0438343	4.70498	-0.392923	0.704554	6.6501	0.16666	0.52524	6.82776	0.175723	1	6.24645	0.0544715	1	2.97126	-1.03026	1	7.55053	0.3492	0.574171	0.997511	-2.6097	0.117944	6.26927	0.0527419	1	2.33051	-1.38072	1	2.6012	-1.22217	1
ENSMUSG00000021486	Prelid1	0.857484	0.241454	1	0.827285	0.193018	1	0.442541	-0.765921	0.00609323	0.778448	0.132548	0.61606	0.719642	-0.0180303	1	0.590319	-0.328918	0.872654	0.916318	0.405614	0.0345684	1.04267	0.523993	1	0.595793	-0.319343	0.385429	0.596614	-0.28461	1	0.745754	0.0387171	1	0.308105	-1.24199	0.577548	1.14675	0.665906	0.814181	0.604925	-0.26347	1	0.706097	-0.0407072	1
ENSMUSG00000024590	Lmnb1	0.70759	0.239685	1	0.682245	0.19004	1	0.196976	-1.69212	7.18315e-10	0.662657	0.19153	0.393426	0.761182	0.405308	0.107541	0.424545	-0.544535	0.27404	0.559094	-0.123497	0.736702	0.593623	-0.0161846	1	0.722058	0.300247	0.370735	0.197887	-1.59136	1	0.653006	0.128888	1	0.11405	-2.39051	0.168867	1.04488	0.80963	0.572887	0.352873	-0.760954	1	0.527544	-0.183967	1
ENSMUSG00000024248	Cox7a2l	1.09886	0.239495	1	1.0393	0.161406	1	1.2994	0.528644	0.0339818	0.838743	-0.202651	0.380391	1.04396	0.190329	0.630334	1.01873	0.140218	1	0.746182	-0.37622	0.0823893	0.810482	-0.20409	1	0.955083	0.0375913	1	1.49154	0.679986	1	0.854981	-0.135268	1	0.323425	-1.53278	0.422257	0.983758	0.0770552	1	0.837588	-0.155483	1	1.05915	0.18312	1
ENSMUSG00000027562	Car2	0.698772	0.239226	1	0.62312	0.0723934	1	0.967743	0.787399	0.000579572	0.368705	-0.862143	7.4189e-08	0.680887	0.232644	0.490084	0.453199	-0.424492	0.609233	0.0959214	-2.84099	1.54047e-42	0.118287	-2.31324	1	0.91743	0.726603	0.00101746	0.832897	0.492099	1	1.74104	1.77745	5.20595e-18	0.371088	-0.679497	1	0.261947	-1.18415	0.997822	0.13572	-2.09917	1	0.300294	-0.973139	1
ENSMUSG00000003072	Atp5d	2.18339	0.235714	1	2.10309	0.185371	1	1.40766	-0.431297	0.161006	1.92379	0.0674987	0.867819	1.83229	-0.0235477	1	1.78238	-0.066169	1	2.22811	0.31725	0.121535	2.41173	0.377654	1	1.56101	-0.279264	0.478171	1.8371	-0.0184194	1	1.94842	0.0735942	1	0.626423	-1.57644	0.403509	1.62262	-0.198387	1	1.18271	-0.65482	1	1.30669	-0.511016	1
ENSMUSG00000053907	Mat2a	0.86079	0.234157	1	0.853614	0.226863	1	0.591735	-0.334969	0.316072	0.875633	0.352611	0.0458258	0.515422	-0.578772	0.0198074	0.623017	-0.258408	1	0.572117	-0.41799	0.0485292	0.536671	-0.451712	1	0.984872	0.485823	0.061024	0.5848	-0.326224	1	0.931722	0.373859	0.50314	0.21278	-1.78709	0.328811	1.04779	0.520702	1	0.670846	-0.127356	1	0.608704	-0.267056	1
ENSMUSG00000020372	Rack1	9.23504	0.229693	1	9.02069	0.200563	1	7.07622	-0.170127	0.719816	8.2411	0.0850726	0.807576	7.41735	-0.10312	0.931198	8.14511	0.0508191	1	7.99869	0.0237091	1	8.11796	0.0389289	1	7.6145	-0.0572715	1	7.59058	-0.059526	1	8.458	0.108115	1	2.49378	-1.67246	0.25768	8.00831	0.0201737	1	6.34783	-0.319376	1	5.16181	-0.618595	1
ENSMUSG00000005474	Myl10	0.761596	0.22824	1	0.611572	-0.0953069	1	1.44214	1.30916	1.28866e-10	0.638993	-0.0388643	1	0.71442	0.154831	0.747626	0.779299	0.286615	0.896953	0.159697	-2.22126	8.49174e-29	0.201525	-1.68907	1	0.744741	0.217076	0.578305	1.80756	1.48349	1	0.240817	-1.50264	1.18034e-06	0.0425559	-3.89647	0.00624876	2.62675	2.05972	7.37249e-05	0.0891876	-2.81951	1	0.109567	-2.53139	1
ENSMUSG00000022174	Dad1	1.23663	0.228219	1	1.23839	0.235848	1	0.832461	-0.373106	0.243425	1.05327	-0.00896231	1	0.929315	-0.216009	0.594862	0.985155	-0.113374	1	1.39034	0.482043	0.00875728	1.61439	0.613958	1	0.886279	-0.283997	0.466438	0.948085	-0.159094	1	1.04307	-0.0223007	1	1.15922	0.13259	1	0.91536	-0.211191	1	0.996574	-0.0868636	1	1.0348	-0.0325521	1
ENSMUSG00000021282	Eif5	1.08453	0.226225	1	1.00789	0.121469	1	0.751614	-0.330485	0.323697	1.07311	0.285197	0.132216	0.788914	-0.271908	0.442676	0.769806	-0.297039	0.94474	0.960971	0.0574934	0.951153	0.911245	-0.0283637	1	0.980941	0.0876579	0.948073	0.788594	-0.237098	1	0.920658	-0.0146189	1	0.674086	-0.466036	1	1.03324	0.154576	1	1.01984	0.134464	1	0.827838	-0.166377	1
ENSMUSG00000001123	Lgals9	0.703181	0.225835	1	0.705802	0.236273	1	0.42742	-0.533118	0.0712613	0.655655	0.163951	0.499692	0.638534	0.0965553	0.920409	0.500312	-0.294398	0.94474	0.373556	-0.790976	4.72445e-05	0.374574	-0.685976	1	0.656582	0.138413	0.801404	0.490287	-0.295831	1	1.05036	0.883034	0.000696328	0.0885164	-2.75526	0.0962035	1.44508	1.28325	0.116541	0.224908	-1.40779	1	0.426093	-0.495077	1
ENSMUSG00000023367	Tmem176a	0.611701	0.223417	1	0.553833	0.0788488	1	0.726614	0.51709	0.0403289	0.460054	-0.251895	0.232616	0.590148	0.19671	0.609299	0.628994	0.288749	0.895778	0.440225	-0.299186	0.197712	0.453432	-0.210812	1	0.526233	0.00210812	1	0.847664	0.695211	1	0.398065	-0.426507	0.50397	1.26646	1.28817	0.112557	0.154258	-1.7688	0.408386	0.166742	-1.63298	1	0.243482	-1.09532	1
ENSMUSG00000045128	Rpl18a	22.9603	0.221859	1	21.3842	0.121063	1	23.5998	0.284573	0.336668	18.8636	-0.0848555	0.832867	20.6145	0.075024	0.971449	22.2567	0.193932	1	18.2075	-0.135674	0.682627	18.9828	-0.0580607	1	18.5089	-0.102071	0.946325	27.8489	0.497491	1	18.6177	-0.0890183	1	6.02422	-1.72229	0.244291	18.5226	-0.0930542	1	18.807	-0.0736616	1	15.9278	-0.314416	1
ENSMUSG00000025132	Arhgdia	0.790252	0.220288	1	0.708574	0.0614308	1	0.427621	-0.716015	0.0109556	0.713226	0.0923791	0.776422	0.606857	-0.189949	0.669672	0.584518	-0.239324	1	0.887583	0.469519	0.0113888	0.970388	0.517335	1	0.602597	-0.194567	0.702196	0.451891	-0.587569	1	0.697968	0.0401544	1	0.320021	-1.09004	0.683624	0.886255	0.387008	1	0.91902	0.436763	1	1.26205	0.895526	1
ENSMUSG00000019158	Tmem160	0.888344	0.215556	1	0.882715	0.210864	1	0.574396	-0.448743	0.143216	0.76049	-0.0164099	1	0.681467	-0.19679	0.645398	0.756973	-0.020839	1	1.00914	0.484569	0.00847744	0.983531	0.361884	1	0.666259	-0.225937	0.617402	0.764966	-0.00254194	1	0.765764	-0.00239104	1	0.478329	-0.683828	1	0.631584	-0.281928	1	0.651457	-0.233495	1	0.815664	0.0904441	1
ENSMUSG00000019054	Fis1	1.04926	0.21471	1	0.980178	0.117437	1	0.91492	0.014929	1	0.865389	-0.0885266	0.817339	0.971668	0.117772	0.848792	0.937866	0.0546257	1	1.04356	0.245364	0.274091	1.14344	0.3378	1	0.741263	-0.321569	0.385429	1.18437	0.387897	1	0.770707	-0.249781	0.936307	0.64685	-0.489213	1	0.685429	-0.406004	1	0.876365	-0.0478489	1	0.921173	0.0241026	1
ENSMUSG00000037601	Nme1	2.50191	0.212302	1	2.62089	0.287747	1	0.881856	-1.36843	4.23557e-07	2.6833	0.433539	0.00844902	1.61299	-0.482814	0.0677223	1.78362	-0.304369	0.934355	2.56197	0.295108	0.16	2.65707	0.29716	1	2.12187	-0.0313367	1	1.06032	-1.03305	1	2.50609	0.229294	0.908091	1.07581	-1.01499	0.737002	2.49869	0.209271	1	1.24087	-0.805541	1	0.917115	-1.24087	1
ENSMUSG00000023944	Hsp90ab1	15.6629	0.211384	1	16.0981	0.258433	1	9.56473	-0.539488	0.0646198	15.3555	0.247696	0.210903	12.4516	-0.140814	0.81684	12.4598	-0.132718	1	14.9875	0.175032	0.492979	16.3936	0.274576	1	13.1468	-0.0485609	1	11.4449	-0.248313	1	13.2388	-0.0358873	1	2.34058	-2.54594	0.0507589	12.8063	-0.0838686	1	5.83209	-1.22392	1	7.53576	-0.853731	1
ENSMUSG00000029649	Pomp	1.39203	0.211144	1	1.34694	0.166797	1	0.929437	-0.403516	0.200773	1.29484	0.140748	0.576788	1.07413	-0.191452	0.661474	1.15392	-0.0687749	1	1.30972	0.144124	0.614496	1.39096	0.207886	1	1.15393	-0.0698934	1	1.14893	-0.0696364	1	1.31307	0.133615	1	0.383003	-1.65918	0.372549	1.4669	0.286698	1	0.818199	-0.559202	1	1.70437	0.500266	1
ENSMUSG00000025647	Shisa5	0.326241	0.207775	1	0.282229	-0.00644035	1	0.537702	1.04167	1.50759e-06	0.211355	-0.544513	0.00160015	0.296583	0.0749075	0.979332	0.262813	-0.120898	1	0.184917	-0.709139	0.000350918	0.194954	-0.532021	1	0.31332	0.161837	0.742448	0.605475	1.1053	1	0.211391	-0.450871	0.522996	0.711535	1.34857	0.0911412	0.132429	-1.09458	1	2.5593	3.21965	7.2284e-07	0.673633	1.25816	0.623956
ENSMUSG00000027593	Raly	0.968802	0.206061	1	0.855924	0.0249973	1	0.650606	-0.400329	0.206127	0.839975	-0.00419126	1	0.884178	0.0828953	0.957175	0.915013	0.133316	1	0.896782	0.1092	0.75196	0.863054	0.0367367	1	0.835773	-0.0115952	1	0.744291	-0.177099	1	0.846271	0.00826626	1	0.185544	-2.18193	0.222618	1.02159	0.282739	1	0.473082	-0.827891	1	0.511312	-0.716025	1
ENSMUSG00000022234	Cct5	1.48682	0.204409	1	1.46611	0.188349	1	0.891533	-0.575373	0.0469097	1.47171	0.256247	0.191809	1.12112	-0.236924	0.52856	1.14302	-0.194896	1	1.52348	0.2862	0.177474	1.51801	0.232427	1	1.18463	-0.140823	0.842449	1.10758	-0.224742	1	1.39123	0.113941	1	0.309807	-2.06633	0.25138	1.2166	-0.0890688	1	0.566147	-1.19051	1	0.718271	-0.848297	1
ENSMUSG00000031004	Mki67	0.769311	0.204073	1	0.757536	0.18531	1	0.0582662	-3.63015	1.19699e-30	0.616042	-0.158755	0.536673	1.36583	1.29987	2.91124e-15	0.15927	-2.17952	7.11772e-16	0.623489	-0.12141	0.74586	0.615528	-0.120311	1	0.468166	-0.567899	0.0498436	0.0620242	-3.37676	1	1.08426	0.764031	0.0064513	0.628126	-0.091591	1	1.84964	1.49431	0.0296115	0.570025	-0.228914	1	0.523486	-0.351056	1
ENSMUSG00000109324	Prmt1	1.18372	0.203517	1	1.16633	0.186103	1	0.580646	-0.881676	0.00133768	1.26884	0.418835	0.0119628	0.84171	-0.334279	0.285784	0.929428	-0.162859	1	1.18062	0.237077	0.296918	1.17629	0.192496	1	0.950244	-0.130018	0.869689	0.626149	-0.718876	1	1.09203	0.0906758	1	0.205971	-2.3241	0.181495	1.00122	-0.0415324	1	0.325729	-1.65379	1	0.523486	-0.974189	1
ENSMUSG00000032959	Pebp1	2.70692	0.202898	1	2.79411	0.255891	1	1.8875	-0.344873	0.292666	2.51065	0.12462	0.642648	2.19513	-0.117902	0.890248	2.42281	0.0447771	1	2.63732	0.195966	0.421415	2.7644	0.230836	1	2.15136	-0.146037	0.825832	2.23287	-0.0798775	1	2.4809	0.0804284	1	0.410239	-2.52952	0.136566	1.64736	-0.521624	1	0.604925	-1.9621	1	1.07538	-1.13476	1
ENSMUSG00000050732	Vamp8	1.40195	0.202749	1	1.41946	0.226358	1	1.35625	0.16637	0.661349	1.20148	-0.0302942	1	1.28624	0.0885056	0.944872	1.22652	0.00777583	1	1.13338	-0.126197	0.722337	1.21572	-0.00626985	1	1.20202	-0.0247202	1	1.56537	0.359771	1	1.35097	0.158045	1	0.384706	-1.67133	0.366424	0.410384	-1.58032	0.560388	0.535126	-1.18814	1	0.998275	-0.29103	1
ENSMUSG00000012405	Rpl15	17.3448	0.201928	1	16.7739	0.157183	1	15.1242	0.0024868	1	15.5718	0.059974	0.897954	15.0152	-0.00935305	1	16.1698	0.109336	1	14.4885	-0.0705181	0.930521	15.0268	-0.00978842	1	14.3231	-0.085182	0.987872	18.0668	0.256581	1	15.179	0.00801362	1	3.79769	-2.00342	0.160813	16.2276	0.103391	1	9.60512	-0.659684	1	8.9723	-0.758344	1
ENSMUSG00000012848	Rps5	22.3012	0.201923	1	20.9431	0.113112	1	21.7422	0.178732	0.624639	17.8556	-0.159368	0.536673	21.0352	0.135751	0.794493	22.1799	0.21344	1	19.9921	0.0505259	0.974696	22.0079	0.179533	1	16.9253	-0.2203	0.627956	25.7666	0.407126	1	18.6476	-0.062516	1	5.21566	-1.90824	0.186477	16.0137	-0.282472	1	17.1085	-0.188203	1	14.5237	-0.42544	1
ENSMUSG00000024661	Fth1	8.75449	0.201124	1	8.66502	0.191159	1	7.57682	-0.0101956	1	8.70284	0.261603	0.17771	6.86004	-0.176329	0.71558	8.02451	0.0812766	1	6.83698	-0.185396	0.504321	7.07091	-0.112335	1	7.34549	-0.0604888	1	8.73656	0.193746	1	6.94343	-0.145013	1	3.32617	-1.20649	0.432855	5.75411	-0.411905	1	5.87863	-0.381287	1	12.3608	0.695244	1
ENSMUSG00000028851	Nudc	1.35897	0.199853	1	1.31229	0.152198	1	0.671372	-0.87457	0.00145698	1.35378	0.262777	0.17732	0.993366	-0.293087	0.385221	1.11999	-0.0901685	1	1.46539	0.37165	0.0581335	1.44134	0.283366	1	1.17329	-0.0167157	1	0.821083	-0.531391	1	1.157	-0.0376873	1	0.180437	-2.71665	0.0994031	1.16421	-0.0266769	1	0.403283	-1.55139	1	0.600588	-0.980007	1
ENSMUSG00000061232	H2-K1	4.71285	0.198656	1	4.55353	0.152303	1	4.55222	0.160221	0.678793	4.02346	-0.0420369	0.990105	4.64518	0.206896	0.569957	3.87417	-0.0947673	1	3.33151	-0.354657	0.10462	3.55955	-0.211924	1	4.11052	-0.000800532	1	4.81722	0.226327	1	4.28997	0.0655101	1	4.53476	0.140674	1	3.3864	-0.284517	1	7.73993	0.912999	1	6.47662	0.653791	1
ENSMUSG00000064326	Siva1	1.22891	0.198221	1	1.16541	0.123276	1	0.550605	-1.02372	0.000170305	1.1373	0.113065	0.691749	0.880001	-0.32866	0.297167	1.14284	0.100231	1	1.36337	0.420726	0.0265304	1.49173	0.478164	1	1.18327	0.15884	0.742448	0.812222	-0.403068	1	1.00823	-0.0967609	1	0.211077	-2.34831	0.175479	1.05798	-0.0210773	1	0.364506	-1.55238	1	0.564066	-0.926378	1
ENSMUSG00000038900	Rpl12	10.0407	0.196733	1	9.5639	0.129028	1	8.82017	0.00847269	1	9.01371	0.0528447	0.929607	8.66332	-0.0209435	1	9.07489	0.0540208	1	8.39519	-0.0750001	0.912272	8.51882	-0.0452347	1	8.58289	-0.0352901	1	9.08803	0.047683	1	9.17127	0.0689738	1	2.3593	-1.90608	0.187771	8.88729	0.0173101	1	8.81794	0.00273541	1	5.64878	-0.641743	1
ENSMUSG00000027533	Fabp5	1.01179	0.19644	1	1.05316	0.261263	1	0.387097	-1.26261	3.28028e-06	1.05438	0.349765	0.0477884	0.633429	-0.548308	0.0302079	0.874404	-0.018934	1	1.20791	0.552012	0.00200216	1.16972	0.405642	1	0.799784	-0.162657	0.783834	0.540497	-0.710752	1	0.870282	-0.0257605	1	0.0936231	-3.22955	0.0332199	0.707258	-0.325707	1	0.13572	-2.675	1	0.353049	-1.31852	1
ENSMUSG00000015092	Edf1	1.2201	0.196178	1	1.16818	0.135548	1	0.754235	-0.537524	0.0670691	1.15202	0.149993	0.537665	0.963429	-0.170334	0.737736	0.93646	-0.206447	1	1.22889	0.245607	0.272943	1.20915	0.181239	1	0.95841	-0.172735	0.75464	0.850618	-0.32797	1	1.23115	0.223023	0.926553	0.73026	-0.550707	1	1.29809	0.285821	1	1.15944	0.119528	1	1.06726	-0.000115752	1
ENSMUSG00000005481	Ddx39	0.7131	0.196174	1	0.781556	0.338336	1	0.19375	-1.77193	1.27726e-10	0.865713	0.675473	5.88294e-06	0.449399	-0.538588	0.0354789	0.365478	-0.831805	0.0095669	0.644575	0.0557319	0.957081	0.628671	0.0125596	1	0.633597	0.0246919	1	0.280586	-1.14683	1	0.842505	0.471451	0.258797	0.178735	-1.80264	0.324123	1.03324	0.738184	0.691099	0.352873	-0.815021	1	0.365223	-0.765243	1
ENSMUSG00000075602	Ly6a	0.686648	0.193607	1	0.702569	0.232074	1	0.904235	0.652693	0.00676743	0.470751	-0.457672	0.0104917	0.515654	-0.25693	0.482805	0.5142	-0.24872	1	0.22678	-1.56859	8.55996e-16	0.230002	-1.38432	1	0.797515	0.464072	0.084737	1.17846	0.976173	1	0.341804	-0.861976	0.0149343	7.4592	3.7988	1.57971e-23	0.378368	-0.672637	1	2.74155	2.20559	0.0119275	2.48757	2.0619	0.0398821
ENSMUSG00000076437	Selenoh	1.44714	0.190816	1	1.55341	0.302173	1	0.53871	-1.30899	1.34751e-06	1.61103	0.480805	0.00273389	1.30735	0.0486599	1	1.0117	-0.35811	0.79309	1.44595	0.225276	0.333693	1.4742	0.215726	1	1.0567	-0.294635	0.43822	0.626149	-1.02192	1	1.07084	-0.263099	0.907784	0.291083	-2.13028	0.231921	1.74777	0.465881	1	0.581658	-1.12602	1	0.661459	-0.941048	1
ENSMUSG00000039067	Psmd7	1.10657	0.189604	1	1.10305	0.189247	1	0.608468	-0.723025	0.00999743	1.13419	0.306245	0.0972245	0.809684	-0.303131	0.361303	0.859813	-0.194318	1	1.1185	0.243794	0.278834	1.04925	0.110707	1	0.915918	-0.0961986	0.959211	0.702941	-0.468324	1	1.13487	0.241352	0.883436	0.25874	-1.91306	0.290577	0.94301	-0.0443839	1	0.294707	-1.713	1	0.474789	-1.03056	1
ENSMUSG00000037894	H2afz	8.60901	0.1889	1	8.93754	0.250434	1	2.59577	-1.62427	2.17491e-09	8.94227	0.334325	0.060105	8.46363	0.191246	0.623611	5.54598	-0.486434	0.415697	8.28748	0.158667	0.552799	8.66997	0.196263	1	6.70947	-0.192224	0.705063	3.21345	-1.24201	1	9.18752	0.304274	0.709906	1.87416	-2.024	0.15947	8.85673	0.229167	1	3.22239	-1.23781	1	4.75195	-0.676839	1
ENSMUSG00000013822	Elof1	0.479441	0.187368	1	0.462374	0.136217	1	0.260484	-0.744884	0.00821846	0.425822	0.015672	1	0.448355	0.100872	0.908723	0.343855	-0.323772	0.892496	0.47754	0.213145	0.37088	0.552004	0.391923	1	0.359139	-0.25983	0.536586	0.401681	-0.0666928	1	0.447264	0.0892677	1	0.149797	-1.49085	0.44839	1.54985	1.9193	0.000475186	0.275318	-0.605102	1	0.365223	-0.200579	1
ENSMUSG00000041126	H2afv	1.42179	0.18389	1	1.33262	0.0911684	1	1.0004	-0.351328	0.281483	1.03344	-0.362407	0.0519517	2.15788	0.965916	3.93026e-08	1.2172	-0.0470826	1	1.07095	-0.26661	0.26621	1.15439	-0.120433	1	1.10464	-0.203492	0.672409	1.22276	-0.0371058	1	1.24128	-0.0155976	1	0.306403	-2.03782	0.25737	1.69829	0.442796	1	0.779422	-0.686545	1	1.19712	-0.0679365	1
ENSMUSG00000093904	Tomm20	1.45706	0.183268	1	1.42361	0.152878	1	0.929437	-0.502776	0.091161	1.54743	0.371058	0.0317138	0.969347	-0.464471	0.0842589	1.19083	-0.12118	1	1.31199	0.0351636	1	1.24201	-0.0505205	1	1.37637	0.111095	0.880626	1.04555	-0.29964	1	1.40841	0.142152	1	0.355768	-1.85891	0.305939	1.33011	0.0493847	1	0.7833	-0.715432	1	0.860302	-0.58029	1
ENSMUSG00000043716	Rpl7	10.1763	0.18291	1	10.1427	0.182988	1	8.58529	-0.0696434	1	9.49341	0.10975	0.704475	8.56144	-0.0789101	0.991525	9.47482	0.0864746	1	8.52729	-0.0872697	0.871413	8.93502	-0.00910286	1	8.79671	-0.0324184	1	9.8973	0.138317	1	9.27038	0.0501829	1	2.64698	-1.77278	0.225883	8.70975	-0.0454339	1	7.15052	-0.333723	1	6.16821	-0.547599	1
ENSMUSG00000032301	Psma4	1.14515	0.182198	1	1.0721	0.0875711	1	0.730444	-0.504177	0.0904662	1.12939	0.217906	0.298583	0.87884	-0.233142	0.542086	0.902004	-0.180765	1	1.14113	0.209888	0.375936	1.18944	0.235669	1	1.00196	-0.0148079	1	0.756105	-0.420037	1	1.10804	0.142349	1	0.297892	-1.76729	0.332958	1.10018	0.122967	1	0.500226	-1.01292	1	0.86436	-0.226263	1
ENSMUSG00000056612	Ppp1r14b	1.58932	0.180833	1	1.60284	0.19805	1	0.784275	-0.895782	0.00108687	1.77882	0.477873	0.0029344	0.96517	-0.613556	0.0115531	1.31706	-0.101822	1	1.54673	0.16722	0.52524	1.48515	0.080343	1	1.34946	-0.0643984	1	0.936271	-0.587267	1	1.55883	0.162437	1	0.376194	-1.90651	0.291017	1.97625	0.498585	1	0.64758	-1.11701	1	0.750735	-0.904282	1
ENSMUSG00000019432	Ddx39b	1.16499	0.18038	1	1.11783	0.1226	1	0.743348	-0.505545	0.0894499	1.06819	0.0708744	0.853288	1.08039	0.0806666	0.96084	0.973552	-0.0893577	1	1.1677	0.218	0.351284	1.15001	0.15993	1	0.95221	-0.126423	0.881204	0.78564	-0.391388	1	1.02188	-0.0122021	1	0.24342	-2.08415	0.247953	1.42179	0.470794	1	0.659213	-0.643088	1	0.775084	-0.40991	1
ENSMUSG00000042462	Dctpp1	1.35676	0.179825	1	1.39729	0.228435	1	0.530646	-1.24637	4.19728e-06	1.50432	0.456241	0.00499713	0.913999	-0.448098	0.100669	1.20789	0.0106592	1	1.25659	0.0796619	0.869218	1.19601	-0.00510934	1	1.27279	0.095897	0.924924	0.643871	-0.899329	1	1.34415	0.176899	1	0.200864	-2.58043	0.128238	1.15548	-0.0551859	1	0.25593	-2.21768	1	0.689865	-0.798271	1
ENSMUSG00000006333	Rps9	20.5388	0.178978	1	19.0585	0.0717128	1	22.467	0.33748	0.228137	17.1409	-0.110578	0.726203	18.7208	0.0511281	1	20.2292	0.172524	1	17.2002	-0.0927708	0.857378	17.9358	-0.0210039	1	17.5853	-0.0521161	1	24.6029	0.436888	1	16.5012	-0.148322	1	5.87612	-1.6393	0.265733	17.4908	-0.056715	1	16.7362	-0.123481	1	17.0843	-0.0939028	1
ENSMUSG00000022193	Psmb5	1.40967	0.177518	1	1.48597	0.261147	1	0.776815	-0.732027	0.00888238	1.38768	0.208095	0.330847	1.10511	-0.203099	0.639797	1.0676	-0.247226	1	1.58808	0.42315	0.0253237	1.71077	0.457184	1	1.03447	-0.301142	0.424123	0.900828	-0.472651	1	1.35874	0.131574	1	0.463009	-1.43706	0.467333	1.39269	0.158986	1	0.624313	-0.999571	1	0.799432	-0.643795	1
ENSMUSG00000059070	Rpl18	16.9799	0.176929	1	16.2482	0.115725	1	15.5113	0.0488811	1	15.2191	0.0235939	1	14.8122	-0.0251142	1	16.0938	0.108557	1	15.0969	0.00701405	1	15.0443	-0.00195763	1	13.8525	-0.132047	0.862416	17.7448	0.236605	1	15.0045	-0.00336573	1	4.8718	-1.63713	0.266309	15.4447	0.0373647	1	12.5755	-0.263767	1	11.0338	-0.45318	1
ENSMUSG00000070493	Chchd2	3.83002	0.174527	1	3.81724	0.174196	1	2.49718	-0.477826	0.111069	3.7395	0.188503	0.399113	3.2392	-0.0799483	0.989306	3.11509	-0.137639	1	3.77515	0.182624	0.470695	3.80269	0.161564	1	3.09555	-0.149923	0.813346	3.12484	-0.12419	1	3.61625	0.0968039	1	1.19667	-1.51489	0.42728	3.48099	0.0339741	1	1.95437	-0.803057	1	2.52815	-0.431378	1
ENSMUSG00000020219	Timm13	1.55846	0.172824	1	1.58113	0.198807	1	0.740323	-0.961496	0.000429087	1.61764	0.309241	0.0918118	1.0841	-0.403716	0.156753	1.1272	-0.324145	0.882442	1.84576	0.508458	0.00504957	2.01306	0.543289	1	1.1875	-0.24639	0.555982	0.953992	-0.539725	1	1.47786	0.101232	1	0.394919	-1.8161	0.316704	1.69102	0.291211	1	0.853099	-0.700082	1	0.917115	-0.595749	1
ENSMUSG00000037649	H2-DMa	0.547776	0.172738	1	0.534433	0.138873	1	0.622178	0.388494	0.156696	0.480087	-0.0287178	1	0.571931	0.273012	0.383683	0.567642	0.245028	0.983741	0.413248	-0.278503	0.241822	0.442479	-0.136293	1	0.419928	-0.238538	0.579928	0.567079	0.223242	1	0.338038	-0.559799	0.228979	0.0885164	-2.44728	0.160813	0.145526	-1.74284	0.428756	1.00433	1.0498	0.713078	1.40002	1.53187	0.306753
ENSMUSG00000028495	Rps6	8.77543	0.171721	1	8.30057	0.0929776	1	6.75525	-0.224329	0.568004	8.84327	0.248595	0.208416	6.66847	-0.259923	0.470682	8.15091	0.0704067	1	7.0066	-0.181893	0.517059	6.48605	-0.270243	1	8.64897	0.168576	0.716169	6.61001	-0.243266	1	8.44882	0.124434	1	2.30313	-1.77075	0.226748	7.42912	-0.0724834	1	4.91695	-0.672028	1	4.91833	-0.671727	1
ENSMUSG00000015120	Ube2i	0.965496	0.171254	1	0.884562	0.0438507	1	0.649396	-0.434427	0.159183	0.964194	0.22774	0.268758	0.81479	-0.0885265	0.967002	0.759434	-0.19492	1	0.866497	0.014796	1	0.858673	-0.000156805	1	0.873124	0.0263168	1	0.714755	-0.26499	1	0.919481	0.105701	1	0.240015	-1.84201	0.311477	1.29373	0.598566	0.930647	0.721256	-0.2511	1	0.628995	-0.447866	1
ENSMUSG00000032518	Rpsa	27.9707	0.170155	1	27.6926	0.15994	1	24.747	-0.00865067	1	24.8175	-0.00489227	1	25.4414	0.0374547	1	27.524	0.161398	1	25.4169	0.0366023	1	25.7054	0.044456	1	21.8933	-0.205617	0.66417	29.7687	0.256325	1	25.0395	0.00963201	1	7.16982	-1.80702	0.219894	23.3861	-0.092292	1	17.9461	-0.478256	1	16.3539	-0.612807	1
ENSMUSG00000046865	Fbl	1.10547	0.169101	1	1.09196	0.154576	1	0.633065	-0.682498	0.0157265	1.10715	0.230837	0.25885	0.876752	-0.193716	0.653215	0.955973	-0.0473938	1	1.07622	0.153376	0.575699	1.04486	0.085762	1	1.00755	0.0368203	1	0.699988	-0.493194	1	1.07343	0.133888	1	0.149797	-2.71503	0.100576	0.966295	-0.027786	1	0.480837	-1.03159	1	0.616821	-0.673732	1
ENSMUSG00000041133	Smc1a	1.01399	0.168872	1	1.02406	0.187572	1	0.629839	-0.558858	0.0556452	0.921145	0.0372052	0.99374	1.155	0.421803	0.0857528	0.743788	-0.306838	0.930063	0.832284	-0.140011	0.672259	0.812673	-0.153444	1	1.00136	0.167273	0.724047	0.646824	-0.482348	1	0.966326	0.104302	1	0.19746	-2.19521	0.219603	0.935734	0.0510796	1	0.434305	-1.05298	1	0.458557	-0.974663	1
ENSMUSG00000031320	Rps4x	24.6389	0.168487	1	23.5626	0.106188	1	23.6331	0.116823	0.816949	21.4655	-0.0422459	0.989051	23.3234	0.103078	0.898357	24.4262	0.171518	1	21.2319	-0.0562998	0.987262	21.8042	-0.012088	1	19.9353	-0.154475	0.799094	27.5594	0.326902	1	21.4506	-0.035336	1	7.11876	-1.63549	0.266455	20.314	-0.114352	1	16.8293	-0.389316	1	15.6437	-0.49518	1
ENSMUSG00000055447	Cd47	1.59704	0.167446	1	1.49382	0.0713888	1	1.45907	0.0381012	1	1.51495	0.12082	0.658176	1.45831	0.0399721	1	1.38878	-0.0399432	1	1.266	-0.199713	0.460706	1.26172	-0.176511	1	1.48994	0.0733238	0.983216	1.52107	0.0941699	1	1.39193	-0.0354554	1	0.561738	-1.34862	0.510848	0.941555	-0.602333	1	1.22924	-0.214126	1	2.16293	0.602883	1
ENSMUSG00000061315	Naca	6.53473	0.167347	1	6.31342	0.120235	1	6.08751	0.0693026	0.966127	6.12457	0.0978893	0.747305	5.30043	-0.157373	0.770455	6.1595	0.0890844	1	5.74474	-0.0237028	1	6.07424	0.0584343	1	5.54133	-0.0805666	1	6.79904	0.220954	1	5.96604	0.0370253	1	1.51329	-1.95561	0.274211	5.93456	0.0256093	1	3.69935	-0.661139	1	4.10267	-0.511686	1
ENSMUSG00000040048	Ndufb10	0.93684	0.166797	1	0.903963	0.116912	1	0.62117	-0.461111	0.129381	0.867204	0.0709487	0.853347	0.781488	-0.112942	0.906721	0.760137	-0.150858	1	1.04356	0.388952	0.0449411	1.07115	0.360204	1	0.729468	-0.219077	0.635491	0.723616	-0.207983	1	0.903003	0.119705	1	0.359172	-1.2227	0.590971	0.790208	-0.0818599	1	0.535126	-0.641241	1	0.7832	-0.0931216	1
ENSMUSG00000025393	Atp5b	2.29801	0.16663	1	2.3285	0.190767	1	1.37036	-0.622833	0.0288678	2.25145	0.184278	0.413301	1.84262	-0.177678	0.712058	1.87204	-0.143853	1	2.45685	0.316388	0.122801	2.68773	0.392301	1	1.86042	-0.156138	0.799094	1.59196	-0.368087	1	2.19748	0.107977	1	0.641744	-1.68369	0.360575	2.09558	0.031115	1	1.05474	-0.961883	1	1.37567	-0.578889	1
ENSMUSG00000044627	Swi5	1.48682	0.164948	1	1.47442	0.156438	1	0.977824	-0.475085	0.114202	1.40584	0.110972	0.700946	1.35423	0.0327453	1	1.23496	-0.11535	1	1.48792	0.197056	0.419074	1.56401	0.236679	1	1.17631	-0.195092	0.698126	1.03374	-0.363429	1	1.46467	0.15227	1	0.527694	-1.33786	0.516949	1.28209	-0.051911	1	0.659213	-1.01077	1	1.03074	-0.367179	1
ENSMUSG00000064254	Ethe1	0.262315	0.164035	1	0.207399	-0.185575	1	0.219758	-0.105696	0.918495	0.219913	-0.128559	0.660636	0.183682	-0.407529	0.163132	0.251035	0.104415	1	0.320117	0.546523	0.00275205	0.387717	0.732819	1	0.186299	-0.371804	0.292526	0.280586	0.266611	1	0.169019	-0.505542	0.407583	0.0629828	-1.87545	0.313964	1.07398	2.25047	2.59536e-06	0.069799	-1.68485	1	0.113625	-1.00821	1
ENSMUSG00000043866	Taf10	1.04485	0.163636	1	1.05732	0.185209	1	0.610283	-0.658166	0.0203661	1.01249	0.157225	0.525859	0.824072	-0.20913	0.620508	0.836608	-0.174989	1	1.14413	0.354567	0.0751267	1.28144	0.458949	1	0.784208	-0.280802	0.47585	0.829943	-0.171123	1	1.0965	0.249599	0.86977	0.41875	-1.16235	0.630392	1.03178	0.144614	1	0.810444	-0.204903	1	0.799432	-0.224514	1
ENSMUSG00000002985	Apoe	0.532345	0.163557	1	0.461912	-0.0459988	1	0.927017	1.08619	4.33722e-07	0.138613	-2.09223	1.0875e-37	0.753524	0.806288	2.23226e-05	0.662747	0.535118	0.156633	0.158456	-1.75926	3.8813e-19	0.194954	-1.28309	1	0.388777	-0.325508	0.385429	0.791547	0.73838	1	1.3498	1.71515	2.73836e-16	0.134477	-1.81976	0.331906	0.0465684	-3.32782	0.00989649	0.632069	0.412569	1	0.239424	-0.9777	1
ENSMUSG00000030007	Cct7	1.19475	0.16075	1	1.22592	0.203252	1	0.684275	-0.690896	0.0142857	1.20686	0.236793	0.241318	0.891604	-0.302953	0.361303	0.927318	-0.226825	1	1.2906	0.326954	0.10824	1.32525	0.309854	1	0.96839	-0.161233	0.787597	0.818129	-0.388788	1	1.278	0.276719	0.789472	0.316616	-1.76201	0.334403	1.11037	0.0532091	1	0.597169	-0.840977	1	0.616821	-0.794174	1
ENSMUSG00000063229	Ldha	2.23629	0.158559	1	2.33035	0.224617	1	1.00121	-1.06515	8.61399e-05	2.51642	0.457492	0.00475608	1.31362	-0.690532	0.00318087	1.66952	-0.289565	0.94474	2.32144	0.254305	0.248241	2.27154	0.179168	1	2.03416	0.022631	1	1.10758	-0.860798	1	2.5833	0.396331	0.444515	0.309807	-2.70113	0.101061	2.16689	0.111636	1	0.713501	-1.49291	1	1.12002	-0.843874	1
ENSMUSG00000023004	Tuba1b	2.62866	0.158323	1	2.6657	0.183528	1	0.526815	-2.25801	7.02646e-16	2.96461	0.462065	0.00428995	2.85513	0.326981	0.240469	1.40636	-0.804437	0.0129216	2.25064	-0.0796305	0.896683	1.99992	-0.240819	1	2.1695	-0.134267	0.8567	0.688174	-1.78046	1	3.09978	0.428864	0.355069	0.493649	-2.26453	0.197157	4.29594	0.877436	0.602382	1.3572	-0.800963	1	1.65162	-0.517707	1
ENSMUSG00000032803	Cdv3	0.940146	0.157447	1	0.906734	0.106662	1	0.498791	-0.810745	0.00350247	1.07869	0.495819	0.00192167	0.636678	-0.464742	0.085139	0.676107	-0.349987	0.815908	0.760342	-0.178219	0.53408	0.740386	-0.189974	1	1.00408	0.283407	0.399055	0.516869	-0.707379	1	0.927956	0.14681	1	0.365981	-1.20995	0.600803	1.73467	1.05516	0.338781	0.608802	-0.470177	1	0.519428	-0.697963	1
ENSMUSG00000045817	Zfp36l2	1.58491	0.156578	1	1.39729	-0.0282631	1	2.05	0.583184	0.0164455	1.38347	-0.0552382	0.935961	1.75037	0.353518	0.186979	1.41743	-0.00716474	1	0.736155	-1.07757	1.5107e-08	0.626481	-1.18858	1	1.78269	0.36927	0.21292	1.64807	0.210669	1	1.51929	0.100846	1	0.350661	-2.02759	0.258957	0.803305	-0.832338	1	1.20985	-0.236773	1	1.10378	-0.369119	1
ENSMUSG00000001056	Nhp2	1.54744	0.156044	1	1.61716	0.226157	1	0.559678	-1.38736	3.07716e-07	1.73337	0.44382	0.00674199	0.95902	-0.60812	0.0126255	1.10505	-0.361877	0.79309	1.90778	0.561203	0.00157873	1.9123	0.462159	1	1.21321	-0.21921	0.634171	0.72657	-0.938817	1	1.56637	0.185302	1	0.270656	-2.3659	0.170275	1.44799	0.0583393	1	0.519615	-1.41892	1	0.580298	-1.26008	1
ENSMUSG00000004264	Phb2	1.15948	0.155034	1	1.15709	0.155584	1	0.610888	-0.823564	0.00291834	1.24758	0.357864	0.040902	0.782532	-0.472612	0.0772902	0.951051	-0.146099	1	1.29959	0.386054	0.046652	1.23106	0.24061	1	0.95841	-0.13612	0.852202	0.732477	-0.510657	1	1.10521	0.0901072	1	0.229802	-2.18492	0.22143	1.02451	-0.0260766	1	0.469204	-1.14946	1	0.51537	-1.01447	1
ENSMUSG00000025492	Ifitm3	4.00747	0.154588	1	3.90547	0.120106	1	4.46654	0.340556	0.223548	3.45689	-0.079725	0.846678	3.39585	-0.099348	0.944077	3.79787	0.0836922	1	3.71799	0.0537469	0.962041	4.16632	0.208717	1	3.98652	0.164421	0.731518	5.77416	0.681602	1	3.06635	-0.249109	0.936307	0.995809	-1.86555	0.302357	0.692705	-2.39136	0.0967751	0.314095	-3.51356	0.734353	2.26844	-0.673096	1
ENSMUSG00000010376	Nedd8	1.32921	0.153507	1	1.31229	0.137991	1	0.887299	-0.464274	0.125076	1.27837	0.129002	0.62981	1.12216	-0.107571	0.918804	1.15673	-0.0540299	1	1.37608	0.242882	0.280314	1.39096	0.21788	1	1.05368	-0.204533	0.668936	1.0485	-0.19195	1	1.27776	0.101808	1	0.377897	-1.66858	0.368326	1.45963	0.289477	1	0.907387	-0.400212	1	1.10784	-0.112338	1
ENSMUSG00000006005	Tpr	0.962189	0.152989	1	0.887796	0.0358004	1	0.757662	-0.210181	0.609666	0.932621	0.14313	0.567392	0.873503	0.0128644	1	0.770509	-0.186344	1	0.75321	-0.238	0.345624	0.707529	-0.293707	1	1.01406	0.256437	0.471934	0.756105	-0.196871	1	0.98916	0.205762	0.965115	0.268954	-1.69146	0.359897	0.883345	0.0277692	1	0.791055	-0.131084	1	0.714213	-0.278143	1
ENSMUSG00000001025	S100a6	0.212718	0.152895	1	0.173217	-0.153757	1	0.215323	0.178661	0.676523	0.169732	-0.237088	0.341825	0.15885	-0.316581	0.401827	0.132549	-0.58157	0.383119	0.0576769	-1.915	5.30469e-18	0.157715	-0.272115	1	0.301526	0.751887	0.00220195	0.248097	0.381842	1	0.185968	-0.0513004	1	1.10645	2.5918	7.94603e-07	0.545724	1.53626	0.0297476	1.65966	3.15397	1.3975e-05	1.55828	3.05782	7.58638e-05
ENSMUSG00000017716	Birc5	0.814499	0.151263	1	0.892415	0.291869	1	0.0304436	-4.70168	1.63964e-43	0.813004	0.198964	0.366536	1.22799	0.910049	4.18368e-07	0.183003	-2.11195	4.06829e-15	0.910426	0.375843	0.0561087	0.895911	0.288733	1	0.39906	-0.95863	0.000146697	0.0590707	-3.57813	1	1.04189	0.54969	0.121131	0.284274	-1.37254	0.501933	1.49455	1.0407	0.361676	0.35675	-1.03561	1	0.633053	-0.212492	1
ENSMUSG00000026202	Tuba4a	1.15837	0.149902	1	1.21483	0.224933	1	0.416331	-1.40316	2.37593e-07	1.14359	0.175841	0.448505	0.925138	-0.203741	0.638737	0.674525	-0.684107	0.0635874	1.63201	0.803861	1.24419e-06	1.76992	0.765542	1	0.825188	-0.378095	0.271384	0.490287	-1.09251	1	1.274	0.308787	0.70214	0.233207	-2.1675	0.223753	0.750916	-0.481556	1	0.248174	-2.0628	1	0.426093	-1.29074	1
ENSMUSG00000035268	Pkig	0.298687	0.149839	1	0.298395	0.149513	1	0.174597	-0.674034	0.0247438	0.277614	0.0517411	0.936844	0.208629	-0.426554	0.135126	0.247871	-0.13676	1	0.261613	-0.055731	0.994039	0.219049	-0.294421	1	0.278541	0.0489842	1	0.180166	-0.568969	1	0.282954	0.0716736	1	0.313212	0.219927	0.937776	1.34321	2.37916	5.61645e-07	0.884121	1.72417	0.125132	0.454499	0.760452	1
ENSMUSG00000048578	Mlec	1.00738	0.149183	1	1.03191	0.188701	1	0.675606	-0.46194	0.12832	0.975022	0.135241	0.602285	0.898682	-0.0207758	1	0.834147	-0.137653	1	1.0387	0.230144	0.31874	1.14344	0.33203	1	0.885977	-0.0429949	1	0.632056	-0.525617	1	0.861102	-0.0852326	1	0.495351	-0.881124	0.856372	0.819313	-0.152442	1	0.244296	-1.88439	1	0.568124	-0.677249	1
ENSMUSG00000009013	Dynll1	1.83841	0.149124	1	1.89153	0.195728	1	1.08911	-0.651172	0.0216162	1.87023	0.235682	0.243016	1.59407	-0.06769	1	1.44292	-0.221341	1	1.83636	0.175121	0.495169	2.03935	0.298034	1	1.4302	-0.23892	0.574824	1.27002	-0.388907	1	1.85144	0.170084	1	0.694513	-1.26396	0.563231	2.22364	0.426416	1	1.25638	-0.404315	1	1.48524	-0.162789	1
ENSMUSG00000019961	Tmpo	0.785843	0.14849	1	0.771856	0.124636	1	0.316734	-1.23383	5.66577e-06	0.739743	0.0789621	0.838995	0.947997	0.498271	0.0285654	0.567466	-0.353384	0.8043	0.617391	-0.237468	0.348935	0.652767	-0.121146	1	0.801447	0.196885	0.641452	0.333749	-1.08556	1	0.85145	0.283137	0.781458	0.200864	-1.82261	0.316704	1.07835	0.610653	0.90885	0.542881	-0.384632	1	0.718271	0.0183731	1
ENSMUSG00000028873	Cdca8	0.637051	0.147361	1	0.68594	0.261277	1	0.0431452	-3.84733	5.57176e-33	0.615394	0.127761	0.638749	1.06217	1.09753	1.4463e-10	0.161028	-1.94199	3.98349e-13	0.698841	0.336841	0.0978425	0.817054	0.508445	1	0.314379	-0.952073	0.000170246	0.0472566	-3.53284	1	0.772826	0.460338	0.285213	0.136179	-2.07697	0.253379	0.788752	0.458964	1	0.155109	-1.86841	1	0.316526	-0.855029	1
ENSMUSG00000029430	Ran	4.85063	0.146046	1	5.08935	0.222319	1	1.7369	-1.41209	1.75694e-07	5.40084	0.417794	0.0118025	3.81577	-0.231966	0.542982	3.64757	-0.291267	0.94474	5.20601	0.298712	0.152333	5.31852	0.277605	1	4.10099	-0.108777	0.930222	2.23287	-0.980577	1	4.80762	0.142301	1	0.754091	-2.55116	0.131629	5.33354	0.283775	1	1.50456	-1.54973	1	1.94785	-1.17738	1
ENSMUSG00000037805	Rpl10a	14.6323	0.145545	1	14.1378	0.098125	1	14.9936	0.196731	0.5711	12.5589	-0.100637	0.759976	14.2624	0.126199	0.823055	14.7634	0.17462	1	13.2443	0.000969077	1	13.8746	0.0656022	1	11.6213	-0.209158	0.658392	17.2309	0.378991	1	12.8516	-0.0459477	1	3.6479	-1.87123	0.198533	11.9826	-0.146975	1	9.93085	-0.421003	1	8.78158	-0.599035	1
ENSMUSG00000057113	Npm1	12.4071	0.145094	1	12.5673	0.168519	1	7.20364	-0.685503	0.0146383	13.6799	0.396236	0.0185741	9.33504	-0.305866	0.350016	9.75134	-0.222868	1	12.0312	0.119416	0.704846	11.9031	0.0822032	1	11.7214	0.0698118	0.992278	7.7678	-0.537517	1	11.5608	0.045259	1	1.64606	-2.78272	0.0253723	11.3758	0.0173679	1	4.26937	-1.40288	1	5.31196	-1.08741	1
ENSMUSG00000025980	Hspd1	2.37186	0.142531	1	2.51927	0.236936	1	0.891332	-1.3438	6.80568e-07	2.87197	0.591477	0.000104674	1.30643	-0.809733	0.000304496	1.71488	-0.356638	0.79309	2.50729	0.267146	0.217883	2.44897	0.187007	1	2.40222	0.180139	0.683518	1.01306	-1.09041	1	2.34531	0.134598	1	0.314914	-2.77841	0.0861583	2.12323	-0.0198744	1	0.686357	-1.64941	1	0.787258	-1.45204	1
ENSMUSG00000021917	Spcs1	0.724122	0.14186	1	0.694716	0.0825353	1	0.542339	-0.300004	0.384922	0.634779	-0.0677656	0.886966	0.64422	-0.0343717	1	0.59278	-0.164098	1	0.770886	0.277122	0.199012	0.725053	0.143212	1	0.572354	-0.22273	0.625613	0.646824	-0.0216288	1	0.673251	0.0367	1	2.03247	1.65643	0.0187742	0.484603	-0.442485	1	0.539003	-0.283242	1	0.584356	-0.166851	1
ENSMUSG00000018567	Gabarap	0.794661	0.141646	1	0.763079	0.0837839	1	0.846775	0.253079	0.42066	0.628036	-0.262569	0.206684	0.830802	0.239669	0.470682	0.677689	-0.0996001	1	0.749799	0.0659119	0.915294	0.882768	0.293577	1	0.606983	-0.277189	0.48643	0.903782	0.327151	1	0.737986	0.0348524	1	0.827287	0.199647	0.953485	0.646137	-0.160049	1	1.00821	0.484802	1	1.42843	0.989046	0.961859
ENSMUSG00000027203	Dut	1.58271	0.138714	1	1.55387	0.114603	1	0.518347	-1.55266	1.12009e-08	1.71476	0.349625	0.0472667	1.06449	-0.495771	0.0585265	1.47738	0.0416355	1	1.51676	0.0904301	0.832042	1.34934	-0.0945136	1	1.74201	0.312865	0.335844	0.652731	-1.14286	1	1.74645	0.302298	0.720663	0.209375	-2.78385	0.086241	1.98934	0.472286	1	0.531248	-1.43678	1	0.543776	-1.40295	1
ENSMUSG00000007041	Clic1	1.77779	0.138198	1	1.78483	0.14766	1	1.61532	-0.00178779	1	1.56241	-0.066078	0.892866	1.77265	0.155548	0.740427	1.5985	-0.0184423	1	1.61516	-0.00206351	1	1.89039	0.225681	1	1.3493	-0.290029	0.448416	2.09406	0.373097	1	1.78576	0.154362	1	0.420453	-1.95034	0.277883	2.32842	0.532055	1	1.63252	0.0116349	1	2.03713	0.331727	1
ENSMUSG00000024925	Rnaseh2c	0.848667	0.135794	1	0.858233	0.1555	1	0.356452	-1.18499	1.29535e-05	0.792128	0.0456541	0.95776	0.879537	0.217879	0.535259	0.665032	-0.238991	1	1.04087	0.525252	0.0036623	1.23982	0.686226	1	0.552998	-0.533658	0.0692382	0.39282	-0.975349	1	0.897353	0.231312	0.906259	0.309807	-1.32339	0.527967	0.688339	-0.169551	1	0.519615	-0.571232	1	0.381455	-1.01384	1
ENSMUSG00000025967	Eef1b2	6.43003	0.135663	1	6.27785	0.103587	1	6.05525	0.0523404	1	6.04826	0.0626306	0.886962	5.71165	-0.0420505	1	6.38171	0.137176	1	5.46752	-0.117175	0.757899	5.37547	-0.127033	1	6.0287	0.046893	1	6.62183	0.174713	1	5.64047	-0.058404	1	1.91672	-1.62192	0.271439	5.09196	-0.205571	1	4.1259	-0.511293	1	4.47195	-0.394976	1
ENSMUSG00000039218	Srrm2	1.83621	0.13407	1	1.80793	0.114231	1	1.75202	0.0707619	0.962275	1.73759	0.0714601	0.849246	1.71916	0.0438999	1	1.58321	-0.0893953	1	1.43138	-0.265774	0.267367	1.45668	-0.203766	1	1.83153	0.145456	0.782061	1.85187	0.143838	1	1.76669	0.0828127	1	0.682597	-1.3021	0.538537	1.56586	-0.0989105	1	1.75273	0.0634551	1	1.52176	-0.140834	1
ENSMUSG00000021477	Ctsl	0.103603	0.133901	1	0.0873015	-0.126223	1	0.171774	0.955363	2.72561e-05	0.0779291	-0.378535	0.0563196	0.0750739	-0.394179	0.236367	0.0987967	0.0573646	1	0.0780395	-0.337552	0.179058	0.0766672	-0.280692	1	0.10192	0.10862	0.876096	0.177212	0.919282	1	0.0833324	-0.205705	1	0.0340448	-1.42829	0.516352	0.02765	-1.72712	0.546315	0.0348995	-1.30891	1	1.36756	3.9196	4.71396e-11
ENSMUSG00000022354	Ndufb9	1.5805	0.133311	1	1.58667	0.142502	1	1.05222	-0.489377	0.101908	1.53563	0.122178	0.651731	1.44555	0.00348843	1	1.25465	-0.220586	1	1.59273	0.171538	0.508742	1.59468	0.14466	1	1.32163	-0.140972	0.841915	1.19618	-0.272218	1	1.6836	0.241032	0.882834	0.740473	-0.968027	0.779188	1.55859	0.112233	1	0.891876	-0.695331	1	1.09973	-0.393357	1
ENSMUSG00000002477	Snrpd1	1.45265	0.132649	1	1.45826	0.141708	1	0.682662	-1.01906	0.000180277	1.57174	0.338193	0.0573543	1.13922	-0.252803	0.482942	1.17923	-0.186229	1	1.45402	0.158821	0.554804	1.35153	0.0263602	1	1.34613	0.0237416	1	0.880153	-0.59393	1	1.56119	0.254176	0.854862	0.301296	-2.14352	0.227309	1.57605	0.251026	1	0.632069	-1.06944	1	0.726387	-0.869268	1
ENSMUSG00000030744	Rps3	16.171	0.132369	1	15.451	0.0679351	1	15.1982	0.0458047	1	15.263	0.0651143	0.875605	14.5564	-0.0233999	1	16.0237	0.131131	1	14.0515	-0.0840708	0.880995	13.6621	-0.115191	1	14.3358	-0.0472558	1	16.7229	0.177266	1	14.651	-0.0117497	1	4.28113	-1.7974	0.222618	14.7374	-0.0041277	1	11.3074	-0.390886	1	10.1248	-0.550848	1
ENSMUSG00000021807	Rtraf	1.08894	0.130839	1	1.13584	0.197186	1	0.89859	-0.160674	0.749897	1.11454	0.222015	0.285621	0.899494	-0.16963	0.740501	0.931713	-0.105565	1	0.949808	-0.0808289	0.892003	0.944102	-0.0773607	1	1.00045	0.00746223	1	1.03374	0.0540418	1	1.04095	0.0688	1	0.485138	-1.04212	0.717539	1.10309	0.149132	1	0.56227	-0.823	1	1.12407	0.174853	1
ENSMUSG00000031848	Lsm4	1.23663	0.130363	1	1.20929	0.0999394	1	0.728831	-0.678831	0.0162705	1.2009	0.116832	0.67663	1.29192	0.22592	0.506419	0.985858	-0.217302	1	1.30093	0.243244	0.279483	1.30115	0.202918	1	0.883709	-0.394069	0.240364	0.829943	-0.447974	1	1.22056	0.118282	1	0.376194	-1.59352	0.398244	1.58042	0.488309	1	0.845343	-0.420703	1	0.896825	-0.335428	1
ENSMUSG00000035726	Supt16	0.917001	0.130287	1	0.946459	0.180593	1	0.45988	-0.923918	0.000763133	0.97969	0.30799	0.0950348	0.786826	-0.107461	0.919927	0.698257	-0.289685	0.94474	0.800137	-0.0811204	0.891349	0.784196	-0.0974391	1	1.00377	0.293485	0.38515	0.519822	-0.689938	1	0.972447	0.230126	0.908874	0.134477	-2.63752	0.117361	1.02159	0.287485	1	0.387772	-1.10812	1	0.511312	-0.711332	1
ENSMUSG00000004610	Etfb	1.21789	0.130117	1	1.3243	0.25912	1	0.640928	-0.850981	0.00203076	1.275	0.266911	0.168783	0.943935	-0.275157	0.433133	0.900246	-0.335876	0.852061	1.28471	0.247719	0.267736	1.22668	0.139255	1	1.06683	-0.0701545	1	0.815176	-0.452035	1	1.536	0.504608	0.188071	0.255336	-2.12921	0.232749	0.780021	-0.518773	1	0.286951	-1.94791	1	0.59653	-0.900133	1
ENSMUSG00000027404	Snrpb	1.61688	0.129013	1	1.64117	0.154664	1	0.939316	-0.701922	0.0124426	1.67366	0.242887	0.223613	1.35063	-0.152667	0.784317	1.3981	-0.0904245	1	1.54012	0.0684922	0.903702	1.55744	0.0730086	1	1.48328	0.0035006	1	1.14006	-0.378868	1	1.71137	0.226424	0.917401	0.331936	-2.16257	0.223753	1.76087	0.2529	1	0.903509	-0.713792	1	1.18494	-0.322869	1
ENSMUSG00000069744	Psmb3	1.19254	0.128981	1	1.22222	0.168931	1	0.638307	-0.826536	0.002803	1.28071	0.317363	0.0817776	0.920845	-0.28257	0.410619	0.944722	-0.228745	1	1.34745	0.368636	0.0610471	1.4063	0.367315	1	0.88507	-0.33585	0.357377	0.797454	-0.454438	1	1.19396	0.139037	1	0.423857	-1.37041	0.499866	1.43198	0.3957	1	0.639824	-0.770475	1	0.961753	-0.183545	1
ENSMUSG00000020849	Ywhae	1.76457	0.128713	1	1.7063	0.0816676	1	1.23528	-0.416947	0.180218	1.81253	0.227044	0.26873	1.56564	-0.0525465	1	1.46824	-0.151409	1	1.64286	0.0288592	1	1.64068	0.0213039	1	1.62588	0.010345	1	1.16665	-0.472407	1	1.6238	0.00788104	1	0.563441	-1.52682	0.423061	2.1145	0.392379	1	0.996574	-0.699208	1	1.55828	-0.0542677	1
ENSMUSG00000029810	Tmem176b	1.10988	0.12609	1	1.09058	0.102696	1	1.56008	0.685153	0.00344804	0.911031	-0.211202	0.353471	1.20466	0.286706	0.341172	1.16816	0.220135	1	0.811094	-0.382571	0.0762719	0.812673	-0.326847	1	0.983209	-0.0565884	1	1.84301	0.860545	1	0.81049	-0.351092	0.702198	1.10305	0.116319	1	0.295418	-1.79194	0.384707	0.244296	-2.04694	1	0.401745	-1.33666	1
ENSMUSG00000000184	Ccnd2	0.586351	0.12586	1	0.607877	0.182112	1	0.536694	-0.00504597	1	0.624211	0.293228	0.121058	0.389062	-0.53327	0.0383163	0.484139	-0.168211	1	0.364667	-0.647553	0.00110337	0.335145	-0.682048	1	0.649021	0.305959	0.358231	0.44303	-0.27766	1	0.618166	0.215338	0.944842	1.32604	1.32019	0.0980253	0.878979	0.717602	0.729426	1.21373	1.17914	0.557433	0.365223	-0.551977	1
ENSMUSG00000001525	Tubb5	4.38221	0.125202	1	4.54707	0.184211	1	1.37924	-1.62512	2.21902e-09	4.52274	0.232495	0.251727	5.77675	0.630836	0.00199864	2.54199	-0.715055	0.0420085	4.15697	0.0575413	0.949069	4.01079	-0.00570426	1	3.19218	-0.368567	0.285204	1.57128	-1.36171	1	4.75748	0.262725	0.829769	0.897079	-2.17449	0.22143	6.16158	0.623148	1	2.10173	-0.941473	1	3.42092	-0.237819	1
ENSMUSG00000028788	Ptp4a2	0.743961	0.123188	1	0.709959	0.055518	1	0.654638	-0.069167	1	0.697537	0.0373674	0.993363	0.664178	-0.0497959	1	0.660637	-0.0556231	1	0.533356	-0.418157	0.0482355	0.499432	-0.453987	1	0.834715	0.32603	0.304865	0.570032	-0.261594	1	0.832853	0.30734	0.707597	0.689406	0.0120724	1	0.601024	-0.187681	1	1.02372	0.584174	1	0.933347	0.450474	1
ENSMUSG00000028798	Eif3i	1.31929	0.122731	1	1.34278	0.152195	1	0.976412	-0.337738	0.307994	1.30327	0.140464	0.578378	1.14769	-0.0926	0.957175	1.19769	-0.0202215	1	1.34373	0.177327	0.486819	1.37782	0.184443	1	1.09269	-0.168029	0.766481	1.26707	0.0623948	1	1.29471	0.101304	1	0.394919	-1.62463	0.385309	1.02451	-0.246242	1	0.740645	-0.712146	1	0.706097	-0.780646	1
ENSMUSG00000026547	Tagln2	1.97398	0.122344	1	2.06521	0.19341	1	1.40565	-0.397315	0.206127	1.97675	0.167533	0.481783	1.65812	-0.150815	0.788345	1.7249	-0.0808416	1	1.94603	0.120398	0.702409	1.99116	0.133204	1	1.75426	-0.0549846	1	1.59786	-0.186304	1	2.10308	0.229725	0.907087	0.277465	-2.71501	0.0980253	1.12055	-0.702195	1	1.21373	-0.583461	1	2.41453	0.410368	1
ENSMUSG00000004268	Emg1	0.838747	0.121067	1	0.903963	0.236074	1	0.497581	-0.678956	0.0166055	0.907531	0.320909	0.0780641	0.692142	-0.182722	0.694754	0.56061	-0.502365	0.38481	0.90071	0.26774	0.219256	0.893721	0.212562	1	0.675181	-0.215934	0.646233	0.437123	-0.819348	1	0.904416	0.246289	0.873321	0.216184	-1.83832	0.313964	1.04197	0.437565	1	0.445938	-0.788192	1	0.588414	-0.389841	1
ENSMUSG00000026234	Ncl	5.39399	0.12063	1	5.54942	0.166761	1	2.65141	-0.963157	0.000402571	6.59726	0.581373	0.000141556	3.39086	-0.623272	0.00973911	3.72685	-0.450132	0.518034	4.96693	0.00110651	1	4.49051	-0.147936	1	5.7553	0.241716	0.510666	2.5873	-0.946345	1	5.75347	0.23016	0.905435	0.944742	-2.40453	0.160813	6.9256	0.485346	1	2.36541	-1.07566	1	2.00872	-1.31146	1
ENSMUSG00000040713	Creg1	0.84536	0.119837	1	0.876248	0.176203	1	0.756654	-0.0458366	1	0.727814	-0.130167	0.647848	0.796572	0.0373069	1	0.710212	-0.14662	1	0.874456	0.200274	0.409615	0.900292	0.210563	1	0.739902	-0.0832923	0.995523	0.868339	0.157951	1	1.00399	0.397375	0.446443	0.454497	-0.78051	0.958523	0.151347	-2.36552	0.108555	0.108576	-2.8034	1	0.641169	-0.27895	1
ENSMUSG00000007739	Cct4	1.06359	0.118978	1	1.06009	0.116752	1	0.814517	-0.289146	0.408813	1.11188	0.248374	0.212327	0.963661	-0.0292126	1	0.883545	-0.164949	1	0.945673	-0.061967	0.964657	0.867435	-0.177664	1	0.93981	-0.0685541	1	0.883107	-0.151296	1	1.12405	0.212869	0.947316	0.253633	-1.95409	0.277883	0.94301	-0.0568749	1	0.500226	-0.96851	1	0.608704	-0.686381	1
ENSMUSG00000090841	Myl6	1.97508	0.118973	1	1.91186	0.0733283	1	1.9375	0.0983242	0.878917	1.68961	-0.142041	0.598019	1.8461	0.0237944	1	1.86114	0.0354154	1	1.88856	0.063492	0.923449	2.10725	0.211415	1	1.74988	-0.0636202	1	2.10292	0.207404	1	2.00751	0.152413	1	0.691108	-1.40463	0.482845	1.61389	-0.176136	1	1.93886	0.0888965	1	2.58091	0.502743	1
ENSMUSG00000044533	Rps2	19.9889	0.118601	1	20.2641	0.142691	1	14.8897	-0.331203	0.31859	21.6034	0.317555	0.0796249	16.7899	-0.154374	0.779281	17.0547	-0.121966	1	15.994	-0.238977	0.339197	14.8033	-0.320107	1	19.2592	0.0724666	0.984243	16.9385	-0.125293	1	21.133	0.214281	0.941256	4.7952	-1.95359	0.172963	25.1309	0.452518	1	11.9162	-0.6353	1	11.0865	-0.739788	1
ENSMUSG00000020914	Top2a	1.40746	0.118416	1	1.49937	0.216351	1	0.11754	-3.57459	1.19302e-30	1.33666	0.0572759	0.90912	2.45203	1.14665	9.69645e-12	0.492929	-1.48575	2.71583e-08	1.3429	0.0587506	0.944862	1.29239	-0.00678452	1	0.96718	-0.468315	0.129075	0.153584	-3.06284	1	1.6949	0.418492	0.386995	0.325127	-2.00241	0.265733	2.212	0.779784	0.781297	0.639824	-1.0203	1	0.957695	-0.439708	1
ENSMUSG00000039630	Hnrnpu	2.08309	0.117792	1	2.03796	0.088075	1	1.41734	-0.472024	0.116587	2.07199	0.147995	0.545438	1.8801	-0.0362926	1	1.70363	-0.190181	1	1.85744	-0.0577074	0.982159	1.75897	-0.129503	1	2.26658	0.270417	0.432615	1.1696	-0.719703	1	2.15252	0.17699	1	0.561738	-1.78198	0.326512	2.18726	0.188321	1	1.20597	-0.674988	1	1.27422	-0.595562	1
ENSMUSG00000022255	Mtdh	1.03383	0.115862	1	1.00558	0.0769545	1	1.02944	0.117944	0.816221	0.997259	0.0838757	0.81579	0.986636	0.0545592	1	0.909211	-0.0783131	1	0.818226	-0.261852	0.278834	0.79953	-0.257645	1	1.04128	0.140392	0.799094	1.00716	0.0768119	1	0.846742	-0.186065	1	1.13369	0.249483	0.888219	0.945921	-0.014132	1	0.860854	-0.149748	1	0.913057	-0.0648104	1
ENSMUSG00000019179	Mdh2	1.16389	0.11553	1	1.23608	0.208618	1	0.604235	-0.886634	0.00125057	1.25147	0.301038	0.104935	0.909009	-0.278975	0.420907	0.882491	-0.311746	0.913866	1.3398	0.385591	0.0469587	1.39096	0.373408	1	0.94601	-0.206065	0.664225	0.756105	-0.509356	1	1.24834	0.232452	0.904118	0.314914	-1.77654	0.329965	0.977937	-0.138623	1	0.589414	-0.866532	1	0.653343	-0.718288	1
ENSMUSG00000001175	Calm1	1.66317	0.115163	1	1.68044	0.133617	1	0.951816	-0.739073	0.00812734	1.70426	0.203539	0.347117	1.34773	-0.218419	0.587563	1.28119	-0.287024	0.94474	1.57485	0.0419909	1	1.75897	0.195011	1	1.685	0.149789	0.769057	1.01306	-0.60401	1	1.72856	0.183063	1	1.22731	-0.32771	1	2.16398	0.499363	1	2.35378	0.615104	1	3.28295	1.09768	0.806334
ENSMUSG00000005610	Eif4g2	1.24765	0.11487	1	1.20559	0.0662262	1	0.963106	-0.280992	0.428934	1.33069	0.28367	0.134317	1.09838	-0.0817501	0.984033	0.881963	-0.421563	0.609017	1.06475	-0.1361	0.683436	0.998865	-0.208909	1	1.25419	0.136354	0.804606	0.779733	-0.566173	1	1.26552	0.144415	1	0.5328	-1.11954	0.659945	1.62116	0.497108	1	1.07025	-0.108672	1	1.1606	0.00828252	1
ENSMUSG00000025351	Cd63	0.643664	0.114866	1	0.5894	-0.01492	1	0.827219	0.524922	0.0368607	0.476068	-0.417812	0.0206751	0.476435	-0.368428	0.220145	0.678217	0.208587	1	0.625246	0.0841114	0.858758	0.771053	0.376897	1	0.737029	0.350119	0.255745	1.00125	0.755144	1	0.752346	0.366213	0.529447	0.0936231	-2.65741	0.117279	0.0480237	-3.60636	0.00336034	0.0930653	-2.62963	1	0.231308	-1.34861	1
ENSMUSG00000034192	Lsm3	0.908183	0.114499	1	0.912277	0.123702	1	0.555041	-0.640366	0.0247318	1.01029	0.369104	0.033448	0.887891	0.0936109	0.928824	0.772795	-0.13211	1	0.804169	-0.0744703	0.916425	0.751339	-0.161061	1	0.823827	-0.0314143	1	0.720662	-0.220594	1	0.787656	-0.0994908	1	0.120859	-2.79136	0.0866495	0.743639	-0.176981	1	0.345117	-1.27641	1	0.482906	-0.794937	1
ENSMUSG00000068039	Tcp1	1.06249	0.114	1	1.18342	0.278633	1	0.536493	-0.930223	0.000687576	1.16933	0.346529	0.0500943	0.847743	-0.245743	0.503521	0.802504	-0.319516	0.89648	1.08046	0.163829	0.539773	1.07991	0.136638	1	1.00725	0.0396666	1	0.546404	-0.847136	1	1.12334	0.208185	0.958081	0.272358	-1.85514	0.307324	1.07253	0.127257	1	0.523492	-0.906681	1	0.57624	-0.76852	1
ENSMUSG00000005846	Rsl1d1	0.915899	0.113984	1	0.939992	0.155399	1	0.616533	-0.493212	0.099932	1.07253	0.47611	0.00314877	0.624842	-0.500704	0.0558889	0.775431	-0.140623	1	0.806856	-0.0837641	0.880995	0.698767	-0.278855	1	0.958712	0.201266	0.626402	0.578893	-0.549285	1	0.905122	0.102419	1	0.177033	-2.25882	0.200619	0.765468	-0.147722	1	0.364506	-1.21098	1	0.377397	-1.16069	1
ENSMUSG00000031807	Pgls	1.87368	0.112028	1	1.82964	0.079309	1	1.14516	-0.642197	0.0236781	1.71373	-0.0237173	1	1.64339	-0.090742	0.96084	1.74898	0.0127631	1	2.45964	0.622133	0.00033927	2.68335	0.633176	1	1.24512	-0.52742	0.0720495	1.2966	-0.423127	1	1.58261	-0.142142	1	0.480031	-1.86113	0.304798	3.17829	0.885731	0.587375	1.03923	-0.742008	1	2.32119	0.418674	1
ENSMUSG00000098178	Gm42418	4.18271	0.11139	1	4.00617	0.0499633	1	4.30041	0.164845	0.676324	3.71875	-0.0782477	0.848754	3.6032	-0.120928	0.890394	3.40954	-0.201884	1	2.80343	-0.539892	0.00920372	2.54535	-0.611368	1	5.96549	0.721115	0.00141255	3.86322	-0.00695268	1	3.53339	-0.142244	1	6.97917	0.858687	0.41369	3.94231	0.0241833	1	7.46074	0.946595	1	5.66095	0.54536	1
ENSMUSG00000032187	Smarca4	0.558797	0.111307	1	0.57	0.142798	1	0.365323	-0.541596	0.06641	0.561647	0.157231	0.529341	0.566245	0.149725	0.766912	0.412766	-0.35827	0.793261	0.463276	-0.190618	0.491517	0.44467	-0.218857	1	0.519731	0.0044535	1	0.316028	-0.707902	1	0.592272	0.208033	0.961594	0.170224	-1.60405	0.397283	1.55422	1.61669	0.011167	0.310218	-0.730818	1	0.474789	-0.120744	1
ENSMUSG00000071172	Srsf3	2.87334	0.111208	1	2.95532	0.156532	1	1.74859	-0.649399	0.0218123	3.10984	0.309485	0.0907081	2.55669	-0.0673868	1	2.37235	-0.182118	1	2.70709	0.0291053	1	2.59792	-0.0370669	1	2.57643	-0.0525955	1	2.09996	-0.345789	1	2.91216	0.139873	1	0.623019	-2.10412	0.237486	3.03131	0.188603	1	1.70232	-0.649234	1	1.8464	-0.531977	1
ENSMUSG00000022956	Atp5o	1.23002	0.110629	1	1.26425	0.154473	1	0.618347	-0.940223	0.000591223	1.31585	0.283896	0.134104	1.05811	-0.125039	0.866202	0.954742	-0.280275	0.958776	1.36771	0.317656	0.121975	1.27268	0.158988	1	1.00377	-0.204938	0.668213	0.815176	-0.485621	1	1.26081	0.156298	1	0.577059	-0.98781	0.762008	1.25007	0.133709	1	0.61268	-0.89558	1	0.856244	-0.413855	1
ENSMUSG00000024608	Rps14	13.5632	0.110026	1	13.0005	0.04985	1	13.7208	0.137932	0.749084	12.7855	0.0329285	1	12.5167	-0.00723133	1	13.2221	0.0805235	1	11.3163	-0.178584	0.528027	10.7926	-0.224298	1	13.1477	0.0727843	0.983515	13.8846	0.140448	1	12.7261	0.0188938	1	4.68115	-1.43572	0.332958	12.1514	-0.0512756	1	10.2217	-0.304481	1	10.1654	-0.312656	1
ENSMUSG00000031029	Eif3f	2.23519	0.10863	1	2.27723	0.139537	1	2.51674	0.306358	0.292965	1.9149	-0.152486	0.553978	2.05183	-0.0183299	1	2.40277	0.235711	0.999564	2.0805	0.00509318	1	2.28906	0.141527	1	1.87478	-0.162773	0.781733	3.14256	0.600619	1	2.03011	-0.0334999	1	0.704726	-1.56567	0.407728	1.83654	-0.178434	1	1.8458	-0.171573	1	2.13858	0.0411444	1
ENSMUSG00000028691	Prdx1	2.35422	0.107605	1	2.45599	0.174079	1	1.29012	-0.812492	0.00325716	2.52381	0.284808	0.131001	2.10497	-0.0635104	1	2.08124	-0.0782231	1	2.22046	0.0266439	1	2.10068	-0.0596326	1	2.02963	-0.119844	0.897095	1.53584	-0.513266	1	2.40864	0.150662	1	0.971978	-1.17713	0.617659	3.38203	0.63704	1	1.18271	-0.889996	1	2.0493	-0.0966321	1
ENSMUSG00000058799	Nap1l1	1.76346	0.107598	1	1.80423	0.1447	1	0.820767	-1.05917	9.55499e-05	2.01468	0.415994	0.0124604	1.37674	-0.28803	0.397358	1.42763	-0.217216	1	1.43872	-0.219832	0.391237	1.30553	-0.33011	1	2.16905	0.463328	0.0785789	0.82699	-0.98896	1	1.81425	0.15912	1	0.292785	-2.48948	0.146273	2.03882	0.318905	1	1.27189	-0.367386	1	1.28234	-0.355582	1
ENSMUSG00000066406	Akap13	0.917001	0.106339	1	0.847609	-0.00917947	1	1.40807	0.808996	0.000336269	0.741494	-0.264476	0.201434	1.045	0.347669	0.199096	0.87247	0.036191	1	0.481571	-0.938517	9.71505e-07	0.484099	-0.818417	1	1.04884	0.33931	0.276747	1.14006	0.420872	1	0.814256	-0.0717032	1	0.376194	-1.18467	0.616103	0.640316	-0.416508	1	1.24087	0.542625	1	0.888709	0.0603175	1
ENSMUSG00000020477	Mrps24	0.854177	0.103077	1	0.870705	0.133945	1	0.535484	-0.613541	0.0326458	0.848403	0.123844	0.649319	0.724631	-0.157265	0.772283	0.683139	-0.242001	1	0.976889	0.358067	0.0717987	1.12153	0.498199	1	0.726444	-0.147728	0.82233	0.637964	-0.319038	1	0.914773	0.216321	0.941096	0.313212	-1.34932	0.512709	0.897897	0.175574	1	0.558392	-0.509472	1	0.511312	-0.635649	1
ENSMUSG00000068882	Ssb	1.05036	0.102345	1	1.03607	0.084129	1	0.642743	-0.650911	0.0220112	1.17166	0.357922	0.0409469	0.872923	-0.191747	0.661474	0.849617	-0.224698	1	0.942159	-0.0663384	0.950266	0.823625	-0.251046	1	1.05655	0.123208	0.848661	0.670452	-0.547297	1	1.16053	0.264843	0.827325	0.270656	-1.85906	0.306603	1.09436	0.16179	1	0.488593	-1.00059	1	0.560008	-0.804463	1
ENSMUSG00000027566	Psma7	2.12277	0.101949	1	2.20009	0.158411	1	1.23649	-0.725779	0.00943596	2.24088	0.245573	0.217794	1.69885	-0.253544	0.479224	1.78362	-0.164657	1	2.43907	0.366315	0.0623509	2.54316	0.363075	1	1.81248	-0.141594	0.839326	1.36453	-0.539976	1	2.04682	0.0521842	1	0.64685	-1.62134	0.385786	1.97043	-0.00734092	1	0.977186	-1.02101	1	1.64756	-0.267689	1
ENSMUSG00000023456	Tpi1	1.07241	0.101767	1	1.13769	0.192798	1	0.529638	-0.976213	0.000351885	1.16317	0.29945	0.107497	0.837881	-0.293842	0.383867	0.92556	-0.12321	1	1.2169	0.342877	0.0880504	1.17629	0.235145	1	1.01572	0.0246493	1	0.564125	-0.826698	1	1.0313	0.0472493	1	0.168522	-2.56914	0.131629	0.790208	-0.343146	1	0.294707	-1.75424	1	0.361165	-1.46329	1
ENSMUSG00000006728	Cdk4	1.53311	0.100872	1	1.54925	0.119155	1	0.948993	-0.634569	0.0257572	1.60915	0.232109	0.25366	1.34669	-0.101115	0.939313	1.48723	0.0618375	1	1.65216	0.25055	0.258161	1.45887	0.02747	1	1.31679	-0.133545	0.85893	1.08395	-0.402591	1	1.35592	-0.0830605	1	0.245122	-2.5491	0.133464	1.29227	-0.148757	1	0.364506	-1.96747	1	0.547834	-1.3836	1
ENSMUSG00000030357	Fkbp4	1.01289	0.10069	1	1.06147	0.173245	1	0.479436	-1.04135	0.000131023	1.0936	0.288492	0.126342	0.725792	-0.435906	0.115579	0.844343	-0.179211	1	1.28181	0.539164	0.00265543	1.28144	0.441627	1	0.837588	-0.194913	0.699755	0.564125	-0.745206	1	1.00493	0.0945821	1	0.177033	-2.41726	0.160813	1.13365	0.264687	1	0.271441	-1.7901	1	0.417977	-1.173	1
ENSMUSG00000030785	Cox6a2	0.0176346	0.0988749	1	0.0129335	-0.398295	1	0.00282258	-2.63478	2.47114e-07	0.0161434	-0.145903	0.807546	0.0139241	-0.363815	0.571288	0.00896554	-1.00605	0.145888	0.00961281	-0.965038	0.00279688	0.0175239	0.170519	1	0.00786325	-1.21877	0.00590926	0.00590707	-0.989715	1	0.000941609	-3.99167	1.72238e-09	0.0255336	0.643939	0.669955	0.0174632	0.112074	1	0.00775544	-0.596355	1	1.61104	7.19192	1.29789e-56
ENSMUSG00000020267	Hint1	3.69666	0.0986997	1	3.88976	0.178027	1	2.18428	-0.707181	0.0115289	3.88868	0.234422	0.245103	3.13918	-0.159101	0.769919	3.31075	-0.0670429	1	4.05568	0.280298	0.187685	4.00203	0.212195	1	3.28442	-0.0809813	1	2.85607	-0.278031	1	3.28174	-0.0790389	1	0.788136	-2.14154	0.225771	3.67308	0.0886113	1	1.98539	-0.803853	1	2.17916	-0.66945	1
ENSMUSG00000053398	Phgdh	1.41849	0.0986644	1	1.51831	0.203239	1	0.708267	-0.962668	0.000424359	1.64351	0.432429	0.00879951	1.04929	-0.38611	0.186361	1.19699	-0.161746	1	1.62911	0.361066	0.0678822	1.6363	0.305018	1	1.25404	-0.0896832	0.975615	0.953992	-0.476754	1	1.09062	-0.300693	0.829027	0.58557	-1.18493	0.615751	1.54258	0.220557	1	0.531248	-1.31805	1	0.454499	-1.54126	1
ENSMUSG00000039105	Atp6v1g1	0.559899	0.0979719	1	0.516418	-0.0215539	1	0.576614	0.150755	0.714179	0.470687	-0.204144	0.378171	0.56114	0.115455	0.860137	0.510684	-0.0410705	1	0.581834	0.181107	0.479012	0.552004	0.0778814	1	0.485556	-0.12295	0.892845	0.632056	0.274253	1	0.525418	0.00410302	1	0.291083	-0.848784	0.890041	0.454042	-0.206791	1	0.581658	0.154914	1	1.00233	0.940703	1
ENSMUSG00000034994	Eef2	3.18966	0.0969461	1	3.07172	0.0432965	1	2.93851	-0.0239024	1	3.06238	0.0507599	0.935186	3.08859	0.0583834	1	2.89077	-0.0501917	1	2.72177	-0.156125	0.612297	2.81697	-0.0853756	1	3.08255	0.0529617	1	2.66113	-0.168362	1	3.24196	0.12917	1	1.3703	-1.13063	0.649405	3.28162	0.137719	1	3.04789	0.0273157	1	2.68642	-0.155444	1
ENSMUSG00000028410	Dnaja1	1.60034	0.0961423	1	1.75065	0.233467	1	1.09899	-0.480675	0.109408	1.78608	0.350952	0.0459306	1.36595	-0.15411	0.779652	1.23092	-0.30973	0.919232	1.40564	-0.108675	0.792211	1.51582	0.0160215	1	1.56842	0.0743733	0.979608	1.22867	-0.288276	1	1.67583	0.174502	1	0.396621	-1.92387	0.285505	1.72594	0.205876	1	1.0625	-0.497787	1	1.16465	-0.36536	1
ENSMUSG00000064358	mt-Co3	15.0776	0.0955251	1	14.6486	0.0552769	1	17.6311	0.353227	0.206127	13.3309	-0.10905	0.736371	14.9909	0.101935	0.905922	15.5399	0.153978	1	9.62594	-0.636182	0.00132053	9.3074	-0.606967	1	15.8683	0.191109	0.658392	16.4453	0.218119	1	13.2894	-0.0932247	1	35.0286	1.33025	0.132036	12.5575	-0.172092	1	20.4589	0.533285	1	16.8814	0.254197	1
ENSMUSG00000021361	Tmem14c	0.944555	0.0947942	1	0.968169	0.133868	1	0.486694	-0.919582	0.000808443	0.961731	0.162061	0.50281	0.726372	-0.327743	0.300458	0.765587	-0.229738	1	1.16026	0.477153	0.00975859	1.17191	0.407471	1	0.781789	-0.199989	0.684063	0.564125	-0.650023	1	1.16454	0.429767	0.357026	0.314914	-1.49514	0.440759	0.826589	-0.0998757	1	0.422672	-1.06247	1	0.620879	-0.510276	1
ENSMUSG00000029687	Ezh2	0.520222	0.0940373	1	0.503485	0.0462742	1	0.207863	-1.30293	1.78153e-06	0.507123	0.0733713	0.846678	0.577849	0.287102	0.345544	0.422435	-0.22884	1	0.452732	-0.128896	0.715692	0.378955	-0.363232	1	0.568876	0.249582	0.496609	0.20084	-1.26986	1	0.530597	0.129327	1	0.0817074	-2.5638	0.136566	1.57314	1.72389	0.00415362	0.244296	-0.985272	1	0.409861	-0.245414	1
ENSMUSG00000062070	Pgk1	1.07241	0.0933409	1	1.12152	0.16266	1	0.600606	-0.794841	0.00419553	1.13328	0.234881	0.246729	0.869442	-0.242626	0.512879	0.919583	-0.142505	1	1.24419	0.372316	0.057848	1.30991	0.38318	1	1.03039	0.0385835	1	0.838804	-0.262961	1	0.931251	-0.119607	1	0.280869	-1.84471	0.310865	0.823679	-0.291223	1	0.403283	-1.31443	1	0.564066	-0.83298	1
ENSMUSG00000031229	Atrx	0.844258	0.0931287	1	0.77047	-0.0418127	1	1.0121	0.388918	0.153835	0.721655	-0.178009	0.471673	0.955771	0.320295	0.257816	0.839948	0.093018	1	0.646332	-0.343322	0.122156	0.630862	-0.32933	1	0.896562	0.201445	0.625768	0.953992	0.269551	1	0.675369	-0.246337	0.943423	0.37279	-1.09122	0.68134	0.534081	-0.572749	1	0.829832	0.0679756	1	0.710155	-0.156373	1
ENSMUSG00000040225	Prrc2c	1.04816	0.0925221	1	1.10305	0.171198	1	1.0379	0.0840088	0.920799	0.993045	0.0177683	1	1.01472	0.0518415	1	0.901828	-0.138096	1	0.825875	-0.295808	0.201813	0.738196	-0.416213	1	1.1683	0.281011	0.403316	0.924456	-0.0901498	1	1.04613	0.0952111	1	0.27406	-1.84775	0.309434	1.16567	0.247214	1	0.856977	-0.199221	1	0.913057	-0.107777	1
ENSMUSG00000020738	Sumo2	2.15142	0.0906388	1	2.16776	0.104495	1	1.4875	-0.475817	0.112939	2.31175	0.265875	0.169447	1.89889	-0.104456	0.928131	1.88101	-0.114103	1	1.93228	-0.0769226	0.905456	1.79401	-0.174641	1	2.10765	0.0678539	0.999708	1.70714	-0.246641	1	2.23938	0.159433	1	0.597485	-1.76645	0.331906	2.49578	0.306894	1	1.35332	-0.582185	1	1.35944	-0.575659	1
ENSMUSG00000019370	Calm3	0.943453	0.0904216	1	0.978793	0.147518	1	0.549799	-0.737724	0.00842256	0.96387	0.162868	0.501627	0.929315	0.0785504	0.96528	0.771564	-0.220384	1	0.919316	0.0615118	0.933204	1.02515	0.210372	1	0.822768	-0.121164	0.897095	0.605475	-0.550739	1	1.04307	0.252897	0.860822	0.35747	-1.31516	0.531719	1.48728	0.756092	0.829862	0.52737	-0.747697	1	0.904941	0.0295413	1
ENSMUSG00000028820	Sfpq	1.424	0.0893436	1	1.35525	0.0175089	1	1.30343	-0.0426914	1	1.33809	-0.00181672	1	1.52631	0.222086	0.518931	1.23267	-0.13156	1	1.12718	-0.291356	0.210085	1.09525	-0.292514	1	1.55148	0.240182	0.517104	1.26411	-0.0847251	1	1.38534	0.052362	1	0.400026	-1.7495	0.337431	1.67501	0.325947	1	1.3572	0.0177412	1	1.29451	-0.050625	1
ENSMUSG00000041959	S100a10	0.788048	0.0892745	1	0.77278	0.0616846	1	0.839719	0.196178	0.578496	0.702399	-0.104171	0.746048	0.837532	0.206459	0.576274	0.799164	0.119326	1	0.534596	-0.546396	0.00680021	0.541052	-0.455308	1	0.84288	0.20876	0.604813	0.971713	0.392358	1	0.778946	0.0762675	1	0.122561	-2.59154	0.12845	0.899352	0.281827	1	1.83416	1.31278	0.41366	0.82378	0.153355	1
ENSMUSG00000028581	Laptm5	1.00297	0.0888009	1	0.936297	-0.0121873	1	1.33206	0.550343	0.0257419	0.85359	-0.191346	0.418651	1.06252	0.200837	0.591365	1.03631	0.14923	1	0.833421	-0.211272	0.421415	0.834578	-0.178357	1	0.99576	0.0867101	0.949624	1.31137	0.476372	1	0.66148	-0.544924	0.250738	0.345554	-1.4541	0.460727	0.260492	-1.86346	0.335037	1.37659	0.545554	1	2.76352	1.55729	0.277173
ENSMUSG00000075706	Gpx4	1.68411	0.0887529	1	1.57605	-0.00817541	1	1.40948	-0.182946	0.682815	1.52254	-0.0765155	0.84812	1.49835	-0.0935143	0.957175	1.68851	0.10149	1	1.79677	0.218385	0.351284	1.74363	0.137886	1	1.46408	-0.127331	0.877358	1.47972	-0.100546	1	1.99645	0.361728	0.53501	0.754091	-1.0777	0.689976	1.09145	-0.543009	1	1.00821	-0.654443	1	0.892767	-0.829462	1
ENSMUSG00000009687	Fxyd5	1.38432	0.0883821	1	1.33216	0.0330743	1	1.50282	0.225635	0.490095	1.37874	0.110389	0.703707	1.26361	-0.0513587	1	1.58198	0.312131	0.816504	1.28088	-0.0292113	1	1.25077	-0.0599681	1	1.17888	-0.160969	0.787753	1.9198	0.561025	1	0.977626	-0.441125	0.463205	0.359172	-1.86475	0.303753	0.413295	-1.6647	0.482058	0.841466	-0.631864	1	1.16871	-0.158243	1
ENSMUSG00000025982	Sf3b1	1.07792	0.0874336	1	1.02637	0.0160662	1	1.08105	0.0986677	0.879008	0.975151	-0.0776177	0.846678	1.12646	0.175993	0.663706	0.983924	-0.0500206	1	0.998182	-0.0292809	1	1.04925	0.0475262	1	0.96839	-0.0764918	1	1.15779	0.189879	1	1.032	0.0251668	1	0.377897	-1.43075	0.469994	1.14529	0.175516	1	1.14005	0.167124	1	1.14842	0.177626	1
ENSMUSG00000005873	Reep5	0.680035	0.0869911	1	0.639287	-0.00400635	1	0.469154	-0.484231	0.108096	0.618052	-0.0704454	0.875605	0.572627	-0.188181	0.676622	0.620732	-0.0512956	1	0.84324	0.483866	0.00873636	0.882768	0.465877	1	0.636016	-0.0129122	1	0.516869	-0.30849	1	0.512235	-0.345161	0.720753	0.994107	0.640485	0.486355	0.582105	-0.139422	1	0.911265	0.510311	1	1.48118	1.21379	0.652004
ENSMUSG00000006442	Srm	0.935738	0.0861835	1	1.02683	0.227497	1	0.338105	-1.46016	8.10514e-08	1.05982	0.366396	0.0353649	0.448703	-1.08782	3.2869e-07	0.734471	-0.289264	0.94474	1.34228	0.754819	7.09528e-06	1.32963	0.596355	1	0.820651	-0.116776	0.906878	0.481426	-0.873129	1	1.05743	0.282754	0.781458	0.386408	-1.19522	0.612171	0.825134	-0.0973459	1	0.244296	-1.84001	1	0.154205	-2.4897	1
ENSMUSG00000025781	Atp5c1	1.58491	0.0861182	1	1.55849	0.0631869	1	1.19174	-0.351665	0.280551	1.60974	0.146251	0.553557	1.40563	-0.101839	0.936884	1.48705	-0.00733679	1	1.73496	0.260493	0.233819	1.66916	0.160103	1	1.35777	-0.153774	0.802077	1.45609	-0.038463	1	1.46915	-0.0259493	1	0.430666	-1.80112	0.319965	1.1904	-0.331255	1	0.736767	-1.02087	1	1.17277	-0.351228	1
ENSMUSG00000073421	H2-Ab1	0.260111	0.0853467	1	0.224028	-0.138321	1	0.212097	-0.231321	0.589645	0.189182	-0.488432	0.00874056	0.186234	-0.458461	0.120378	0.180893	-0.48214	0.514321	0.105121	-1.37451	1.42287e-11	0.13362	-0.866066	1	0.233781	-0.0824673	1	0.254004	0.0580034	1	0.180554	-0.47412	0.525478	0.260442	0.0891963	1	0.438034	0.847099	0.57432	5.11859	4.50057	1.27667e-17	9.76768	5.55195	2.492e-36
ENSMUSG00000029455	Aldh2	0.847564	0.0831035	1	0.776013	-0.0471597	1	1.10827	0.518382	0.0388155	0.716727	-0.210919	0.354714	0.843218	0.0867622	0.951431	0.985858	0.334347	0.773954	0.733778	-0.149071	0.641492	0.972579	0.282466	1	0.836227	0.0699188	0.993797	1.18437	0.567476	1	0.694201	-0.220628	0.994244	0.161713	-2.30687	0.187953	0.257582	-1.64185	0.505428	0.364506	-1.12949	1	0.377397	-1.0792	1
ENSMUSG00000061904	Slc25a3	2.80611	0.0831031	1	2.79688	0.0806154	1	2.28408	-0.231835	0.547578	2.85187	0.143993	0.560154	2.58953	-0.0385287	1	2.60387	-0.0277932	1	2.80219	0.0965135	0.801489	2.70088	0.0259155	1	2.59321	-0.0348642	1	2.55185	-0.0570742	1	2.65228	0.0013958	1	0.667277	-1.99864	0.263021	2.14215	-0.310948	1	1.41925	-0.905106	1	1.5664	-0.76279	1
ENSMUSG00000073676	Hspe1	2.43799	0.0818228	1	2.49248	0.117339	1	1.28448	-0.898633	0.00102817	2.92338	0.481364	0.00263793	1.60962	-0.587531	0.0168562	1.95906	-0.256263	1	2.58595	0.200143	0.40661	2.34821	0.0257574	1	2.349	0.0311495	1	1.48858	-0.63451	1	2.69088	0.241951	0.878019	0.394919	-2.55242	0.131629	2.44193	0.0835699	1	1.33006	-0.796686	1	1.46089	-0.661337	1
ENSMUSG00000034024	Cct2	1.18372	0.0812104	1	1.22407	0.133404	1	0.839315	-0.447481	0.143855	1.30256	0.300454	0.105599	0.991045	-0.203185	0.639839	1.00273	-0.174639	1	1.14827	0.043282	1	1.07553	-0.0587263	1	1.16452	0.0636301	1	0.853572	-0.392729	1	1.20832	0.11841	1	0.231504	-2.27701	0.195325	1.06962	-0.0669021	1	0.597169	-0.906021	1	0.766968	-0.545963	1
ENSMUSG00000001289	Pfdn5	1.46367	0.0810409	1	1.425	0.0430225	1	1.80766	0.424359	0.108153	1.27027	-0.164005	0.525329	1.46504	0.0955103	0.921187	1.49338	0.120945	1	1.30672	-0.098605	0.837731	1.36687	-0.019412	1	1.27944	-0.127107	0.877925	1.94638	0.492705	1	1.25728	-0.148966	1	0.948146	-0.550408	1	1.36067	-0.0258208	1	1.92723	0.476952	1	1.89104	0.449278	1
ENSMUSG00000040385	Ppp1ca	1.2719	0.0806605	1	1.20882	0.00650232	1	0.833872	-0.568047	0.0503139	1.27487	0.112447	0.694103	1.20014	-0.00471353	1	1.12913	-0.101199	1	1.39675	0.259265	0.237478	1.40192	0.221069	1	1.03674	-0.239336	0.574117	0.88606	-0.443327	1	1.26411	0.0762896	1	0.464711	-1.3786	0.495385	2.05483	0.782419	0.780556	1.12454	-0.0989096	1	1.09161	-0.141801	1
ENSMUSG00000038812	Trmt112	1.18372	0.0789113	1	1.16402	0.0556534	1	1.1873	0.0897827	0.90166	1.1194	-0.00356706	1	1.27904	0.223463	0.514369	1.10206	-0.0277821	1	1.10258	-0.0291035	1	1.08429	-0.0492387	1	0.94979	-0.266364	0.512367	1.45314	0.374848	1	1.20196	0.107738	1	0.248527	-2.17742	0.222618	0.899352	-0.321453	1	0.763911	-0.554145	1	0.908999	-0.303565	1
ENSMUSG00000024991	Eif3a	1.25757	0.0769502	1	1.26749	0.0906134	1	0.874396	-0.481921	0.108588	1.34963	0.243765	0.223612	1.02957	-0.244736	0.505628	1.02611	-0.238009	1	1.13597	-0.0836095	0.880995	1.04486	-0.192717	1	1.46876	0.341223	0.271922	0.844711	-0.499588	1	1.37569	0.222193	0.926553	0.405133	-1.56374	0.40956	1.2719	0.0930817	1	0.860854	-0.471512	1	0.917115	-0.3802	1
ENSMUSG00000000088	Cox5a	2.30573	0.0766431	1	2.42874	0.156843	1	1.10645	-1.04483	0.000117313	2.52628	0.286154	0.128884	1.79562	-0.326407	0.300461	1.95396	-0.178341	1	2.90007	0.498889	0.0060923	3.08859	0.500452	1	1.86707	-0.253678	0.544813	1.48858	-0.558897	1	2.20996	0.0161089	1	0.582165	-1.91789	0.286703	2.88579	0.404001	1	1.17883	-0.895186	1	1.59481	-0.459249	1
ENSMUSG00000060126	Tpt1	11.8879	0.0762876	1	11.5072	0.0300803	1	12.1992	0.12412	0.795104	11.4246	0.0256837	1	11.1978	-0.0114748	1	11.8261	0.0760996	1	9.50986	-0.287614	0.215764	9.10807	-0.312632	1	11.9698	0.0971575	0.919332	12.0327	0.090657	1	11.8822	0.081395	1	7.67369	-0.56157	0.945513	12.5793	0.158082	1	15.8987	0.493247	1	11.9509	0.0791722	1
ENSMUSG00000064354	mt-Co2	15.4865	0.0756659	1	15.1752	0.0478041	1	18.2768	0.346269	0.217002	14.2779	-0.0550833	0.938251	15.3421	0.0728656	0.980324	16.4258	0.178336	1	8.99883	-0.809313	3.02726e-05	8.11358	-0.864269	1	16.6857	0.207422	0.610326	18.0756	0.296846	1	14.3384	-0.0380806	1	38.5914	1.4139	0.0902328	14.5395	-0.0171844	1	22.262	0.597376	1	17.7823	0.271121	1
ENSMUSG00000030536	Iqgap1	0.599577	0.0744627	1	0.568152	-0.00507995	1	0.669356	0.253658	0.420785	0.514903	-0.194054	0.413289	0.761182	0.498562	0.0286319	0.528791	-0.11952	1	0.436814	-0.446882	0.0325225	0.510385	-0.158203	1	0.614241	0.120895	0.852202	0.578893	0.0248397	1	0.503525	-0.191879	1	0.338745	-0.752383	0.984372	0.506431	-0.1711	1	1.48129	1.38514	0.347447	1.31886	1.21586	0.651428
ENSMUSG00000022443	Myh9	0.484952	0.0739564	1	0.478541	0.0546451	1	0.516533	0.177763	0.635175	0.422581	-0.168137	0.512579	0.538513	0.262642	0.411059	0.423666	-0.135578	1	0.328283	-0.568098	0.00484462	0.337336	-0.449242	1	0.604866	0.445705	0.0993398	0.510962	0.151461	1	0.51765	0.178815	1	0.177033	-1.37995	0.499257	0.360905	-0.354938	1	1.04698	1.18905	0.548732	0.681749	0.568083	1
ENSMUSG00000061286	Exosc5	0.802376	0.073883	1	0.812504	0.0940662	1	0.506452	-0.633614	0.0266249	0.804252	0.102395	0.736776	0.698292	-0.148079	0.798082	0.808481	0.0922313	1	1.04769	0.562647	0.00157708	1.01201	0.410761	1	0.628153	-0.311431	0.400477	0.632056	-0.27077	1	0.668542	-0.204073	1	0.134477	-2.50039	0.147158	0.544268	-0.490553	1	0.240419	-1.65306	1	0.450441	-0.755874	1
ENSMUSG00000028081	Rps3a1	19.4422	0.0735728	1	18.7038	0.0181104	1	19.8037	0.109496	0.840404	19.0703	0.0619524	0.889477	18.1302	-0.0314063	1	20.4609	0.163485	1	16.9845	-0.142953	0.657431	16.2118	-0.192505	1	18.402	-0.00625981	1	20.2494	0.129356	1	18.4708	-0.000330319	1	5.71952	-1.70299	0.250597	17.0455	-0.119113	1	15.5652	-0.253126	1	13.9312	-0.4138	1
ENSMUSG00000024953	Prdx5	0.601782	0.0733021	1	0.494708	-0.218071	1	0.556251	-0.0458239	1	0.477883	-0.340282	0.0762891	0.481192	-0.288866	0.40035	0.51754	-0.160467	1	0.945673	0.912598	2.16204e-08	1.6363	1.53343	0.335388	0.467864	-0.32362	0.385429	0.670452	0.230505	1	0.460682	-0.334958	0.755979	0.493649	-0.214037	1	0.416205	-0.462357	1	0.372261	-0.614558	1	0.750735	0.393969	1
ENSMUSG00000031818	Cox4i1	3.39687	0.0731816	1	3.32346	0.0427397	1	2.58327	-0.347385	0.287382	3.20748	-0.0129089	1	3.23236	0.00168582	1	3.13636	-0.0463779	1	4.15987	0.446208	0.0166221	4.26708	0.403302	1	2.76	-0.251819	0.544813	2.51346	-0.365713	1	2.95924	-0.135047	1	1.4452	-1.16827	0.622965	3.20303	-0.0131752	1	2.07846	-0.640605	1	3.40874	0.0744016	1
ENSMUSG00000079197	Psme2	0.939044	0.0708342	1	0.92013	0.0418607	1	0.536291	-0.788659	0.00456021	1.04277	0.304143	0.100516	0.7548	-0.282144	0.412665	0.829576	-0.119912	1	1.0448	0.270049	0.213244	1.01639	0.18527	1	0.850743	-0.0814079	1	0.537543	-0.734728	1	0.903474	0.0150288	1	0.359172	-1.32089	0.527967	0.972116	0.12107	1	0.903509	0.0146523	1	1.32292	0.565494	1
ENSMUSG00000017404	Rpl19	15.9847	0.0707923	1	15.8575	0.0612714	1	16.0246	0.0813283	0.925706	15.4819	0.0335892	1	14.8809	-0.0374281	1	16.2644	0.106255	1	15.0248	-0.0217108	1	14.6259	-0.0603487	1	14.4638	-0.0819212	0.998903	17.5883	0.20635	1	14.8821	-0.0346158	1	5.66845	-1.4353	0.332963	15.6412	0.0383324	1	15.3403	0.00664212	1	13.9353	-0.132687	1
ENSMUSG00000027673	Ndufb5	1.14405	0.0704233	1	1.16402	0.0980267	1	0.792541	-0.494493	0.0981877	1.1515	0.106688	0.721538	1.00474	-0.136317	0.833311	0.985155	-0.160434	1	1.38538	0.421407	0.0261723	1.45011	0.414181	1	0.968995	-0.189451	0.713062	0.921503	-0.243427	1	1.10192	0.0165478	1	0.400026	-1.45164	0.460163	1.1613	0.0919227	1	0.66309	-0.716897	1	0.734503	-0.569566	1
ENSMUSG00000031059	Ndufb11	1.07902	0.069496	1	1.0587	0.0426303	1	0.918348	-0.177723	0.700076	1.00193	-0.0511936	0.952731	1.06844	0.0634855	1	1.04158	0.0194274	1	1.16553	0.216439	0.354955	1.12372	0.127773	1	0.946766	-0.134054	0.857986	1.05441	0.0352486	1	0.962795	-0.102798	1	0.614508	-0.747782	0.986897	1.21514	0.24257	1	0.899631	-0.193914	1	1.20523	0.228156	1
ENSMUSG00000014769	Psmb1	1.16499	0.0686811	1	1.13169	0.0269036	1	1.03186	-0.116365	0.88476	1.13782	0.0454528	0.957855	1.07482	-0.0561973	1	1.08307	-0.0411434	1	1.25463	0.210317	0.37398	1.29458	0.221104	1	0.982907	-0.197525	0.689836	1.1312	0.0250492	1	1.12946	0.0248878	1	0.575356	-0.954889	0.792749	1.2297	0.147204	1	0.860854	-0.369102	1	0.990159	-0.16731	1
ENSMUSG00000058558	Rpl5	3.62833	0.0680977	1	3.72856	0.11114	1	2.67218	-0.402149	0.201119	3.90845	0.240175	0.229009	2.99135	-0.242345	0.511059	3.24517	-0.102228	1	3.70145	0.11595	0.720432	3.71946	0.102487	1	3.49325	0.0149512	1	2.3835	-0.543006	1	3.77844	0.136397	1	1.02985	-1.75858	0.332963	3.26998	-0.0841961	1	2.60583	-0.414323	1	2.18322	-0.669981	1
ENSMUSG00000031167	Rbm3	2.53828	0.0677043	1	2.72944	0.178716	1	1.80666	-0.455199	0.133903	2.87035	0.338519	0.0564695	2.34446	-0.0546748	1	2.19164	-0.158443	1	1.89259	-0.414341	0.0493575	1.69325	-0.521007	1	2.6918	0.171917	0.71027	2.17676	-0.157171	1	2.77045	0.209321	0.953957	0.90559	-1.42782	0.469964	3.35875	0.4766	1	2.0009	-0.279439	1	2.33337	-0.0573717	1
ENSMUSG00000062328	Rpl17	10.8486	0.067618	1	10.394	0.00587045	1	11.0184	0.0984425	0.877124	11.1164	0.139875	0.578262	9.40524	-0.159654	0.769919	11.0547	0.1051	1	8.61887	-0.308936	0.174586	7.83758	-0.406419	1	11.5876	0.184071	0.668679	10.4998	0.0171299	1	11.1162	0.110892	1	3.8794	-1.42618	0.336757	10.0733	-0.0412905	1	8.91876	-0.220392	1	6.97575	-0.575996	1
ENSMUSG00000031683	Lsm6	0.773719	0.0667736	1	0.812966	0.142132	1	0.386896	-0.993872	0.000277647	0.811189	0.181824	0.425821	0.695739	-0.101899	0.937741	0.642706	-0.221543	1	0.903501	0.3508	0.0797828	0.950674	0.365718	1	0.710566	-0.0643138	1	0.508008	-0.540076	1	0.773296	0.0695667	1	0.245122	-1.59485	0.398668	1.01286	0.45993	1	0.507982	-0.538269	1	0.677691	-0.123604	1
ENSMUSG00000000740	Rpl13	27.434	0.0664948	1	26.5854	0.021821	1	28.8196	0.150705	0.707565	25.9206	-0.0199774	1	25.9836	-0.0134035	1	29.2154	0.174793	1	25.5748	-0.0407751	1	24.5817	-0.0950875	1	25.0975	-0.0689499	1	31.3311	0.256086	1	26.543	0.0204931	1	8.40905	-1.65063	0.26209	22.7734	-0.205778	1	22.801	-0.20601	1	18.1313	-0.537818	1
ENSMUSG00000030654	Arl6ip1	1.22561	0.0664857	1	1.33677	0.198403	1	0.865525	-0.469048	0.120984	1.05379	-0.200339	0.388757	2.05299	1.00126	9.32822e-09	0.702828	-0.794648	0.0152593	1.16346	-0.0110885	1	1.32306	0.176785	1	0.785418	-0.632908	0.0224197	0.974666	-0.265998	1	1.29542	0.157151	1	0.321723	-1.86885	0.303753	1.99953	0.782579	0.781297	0.926775	-0.338284	1	1.41625	0.273856	1
ENSMUSG00000014226	Cacybp	1.00738	0.0662794	1	1.05686	0.139623	1	0.471372	-1.09395	5.7788e-05	1.28719	0.594052	0.000102573	0.616488	-0.726219	0.00170705	0.735526	-0.423071	0.605971	1.07291	0.187715	0.455758	0.994484	0.0470703	1	1.04082	0.126708	0.837432	0.457798	-1.07175	1	1.10262	0.211387	0.951581	0.221291	-2.12349	0.23502	1.19477	0.315041	1	0.395528	-1.2786	1	0.442325	-1.11798	1
ENSMUSG00000034349	Smc4	0.612803	0.0659116	1	0.640211	0.132321	1	0.208468	-1.57077	9.61031e-09	0.596527	0.0337587	1	0.926182	0.804822	1.83235e-05	0.306235	-1.00563	0.000570759	0.617804	0.0904868	0.835139	0.598004	0.0309879	1	0.472551	-0.344494	0.342588	0.230376	-1.33828	1	0.76341	0.414141	0.405206	0.234909	-1.31984	0.532578	1.07253	0.885025	0.456938	0.411039	-0.506102	1	0.438267	-0.41372	1
ENSMUSG00000010095	Slc3a2	0.451887	0.0648832	1	0.452212	0.0662207	1	0.435283	0.00907674	1	0.420571	-0.0553411	0.937728	0.418998	-0.0543974	1	0.409954	-0.0859924	1	0.464102	0.12045	0.708128	0.424956	-0.0225911	1	0.401933	-0.119199	0.900802	0.454844	0.0769014	1	0.438084	0.0189795	1	1.13539	1.41386	0.0623206	0.238663	-0.859688	1	0.317973	-0.434784	1	0.413919	-0.0566399	1
ENSMUSG00000030057	Cnbp	1.46367	0.0648525	1	1.5026	0.105916	1	1.11169	-0.358607	0.267779	1.69233	0.379862	0.0266788	1.19202	-0.266754	0.455077	1.30528	-0.110946	1	1.19116	-0.272962	0.249896	1.04925	-0.418758	1	1.579	0.196383	0.640109	1.08985	-0.363236	1	1.59956	0.207839	0.957467	0.478329	-1.55571	0.412436	1.38104	-0.0202747	1	1.00433	-0.480759	1	0.880592	-0.670072	1
ENSMUSG00000078348	Sf3b5	0.869608	0.062578	1	0.837909	0.00823788	1	0.493751	-0.806128	0.00368244	0.856572	0.053306	0.92951	0.875475	0.0831854	0.957175	0.722166	-0.226257	1	1.13917	0.554584	0.00188392	1.0821	0.37981	1	0.65643	-0.381076	0.265803	0.505054	-0.721553	1	0.909359	0.135811	1	0.241718	-1.78793	0.326512	0.768379	-0.117809	1	0.453693	-0.873355	1	0.551892	-0.591841	1
ENSMUSG00000015656	Hspa8	6.70667	0.0618359	1	6.77117	0.0783492	1	4.61533	-0.512749	0.0820911	7.26666	0.243579	0.221264	5.8987	-0.142425	0.813182	5.51943	-0.239839	1	7.22935	0.204976	0.387898	6.95262	0.112382	1	6.05017	-0.0967622	0.958036	4.90582	-0.394168	1	7.02393	0.138768	1	1.5184	-2.09236	0.240497	7.4655	0.217725	1	4.23447	-0.607542	1	5.41747	-0.251432	1
ENSMUSG00000024853	Sf3b2	1.16719	0.060938	1	1.16771	0.0630797	1	0.883267	-0.3686	0.250814	1.13762	0.0311671	1	1.27544	0.221696	0.520546	1.03438	-0.125312	1	1.19385	0.111018	0.743896	1.21134	0.114144	1	1.05791	-0.0912381	0.971931	0.915596	-0.291102	1	1.17419	0.0741044	1	0.292785	-1.93933	0.282717	1.14966	0.0385683	1	0.829832	-0.43236	1	0.734503	-0.607875	1
ENSMUSG00000035242	Oaz1	4.23452	0.0608729	1	4.19417	0.0485961	1	3.23105	-0.355119	0.272522	4.15494	0.0453464	0.957381	4.20855	0.0609444	1	3.93904	-0.0477834	1	4.41735	0.146294	0.603425	4.52118	0.154427	1	3.80234	-0.105398	0.938003	3.39066	-0.263817	1	4.25372	0.0726164	1	1.83501	-1.15406	0.461993	4.55061	0.165364	1	3.14483	-0.37326	1	4.80065	0.238623	1
ENSMUSG00000004612	Nkg7	0.728531	0.0598617	1	0.756151	0.11657	1	0.400605	-0.857693	0.00197131	0.720293	0.0565224	0.91424	0.56845	-0.343401	0.271339	0.622841	-0.183836	1	1.14568	0.896683	4.02465e-08	1.32306	0.928159	1	0.479205	-0.600104	0.0343487	0.475519	-0.555022	1	0.749521	0.107197	1	0.0834096	-3.05397	0.0536753	0.158624	-2.14262	0.195764	1.39986	1.00515	0.755771	0.125799	-2.44034	1
ENSMUSG00000026701	Prdx6	1.33913	0.0594238	1	1.31322	0.0317125	1	1.35	0.0769371	0.942879	1.29737	0.0177005	1	1.1101	-0.243825	0.508188	1.3647	0.0953175	1	1.35355	0.0888181	0.839348	1.40849	0.131894	1	1.24239	-0.0551894	1	1.49154	0.214311	1	1.60332	0.345565	0.588625	0.250229	-2.36501	0.170262	0.683974	-0.917086	1	0.453693	-1.49986	1	0.633053	-1.02158	1
ENSMUSG00000063480	Snu13	1.30717	0.0593984	1	1.39174	0.154936	1	0.781049	-0.731547	0.00894569	1.45679	0.296186	0.11239	1.00752	-0.36293	0.226751	1.16745	-0.114578	1	1.47738	0.284564	0.180686	1.36249	0.118756	1	1.17949	-0.0999823	0.952539	1.02488	-0.293712	1	1.3724	0.139191	1	0.323425	-1.96136	0.275686	1.54112	0.299427	1	0.744523	-0.753777	1	0.771026	-0.703259	1
ENSMUSG00000024097	Srsf7	1.01509	0.0591845	1	1.08457	0.159765	1	0.528428	-0.940716	0.000595718	1.2293	0.468297	0.00379695	0.728693	-0.478729	0.0723258	0.87247	-0.175629	1	1.04108	0.113397	0.733524	1.04706	0.103698	1	1.02631	0.0834541	0.957649	0.617289	-0.659613	1	1.04825	0.112825	1	0.287678	-1.7646	0.333894	1.16421	0.258953	1	0.52737	-0.884246	1	0.592472	-0.716778	1
ENSMUSG00000051223	Bzw1	0.74837	0.0590601	1	0.756613	0.0764352	1	0.469557	-0.658223	0.020665	0.865778	0.371424	0.0322236	0.606741	-0.281621	0.415572	0.581178	-0.33519	0.857693	0.676308	-0.104482	0.812821	0.714101	-0.00880091	1	0.820349	0.215153	0.582561	0.546404	-0.39456	1	0.825556	0.215442	0.943423	0.262145	-1.45777	0.459244	1.14093	0.675456	0.795655	0.581658	-0.303113	1	0.657401	-0.126809	1
ENSMUSG00000034120	Srsf2	1.61357	0.0582533	1	1.66288	0.105009	1	1.12883	-0.491859	0.0998395	1.74167	0.229981	0.259813	1.30596	-0.284207	0.404867	1.51078	-0.0408435	1	1.61547	0.0711599	0.89428	1.53334	-0.0168252	1	1.65582	0.107217	0.892244	1.14597	-0.438365	1	1.70596	0.14908	1	0.481733	-1.69301	0.358042	1.83654	0.246792	1	0.981064	-0.662018	1	1.08349	-0.518815	1
ENSMUSG00000037608	Bclaf1	0.965496	0.0560857	1	0.978331	0.0770558	1	0.930646	0.00235192	1	0.973401	0.0903864	0.784428	0.897522	-0.0582316	1	0.881436	-0.0838373	1	0.782669	-0.290027	0.213764	0.707529	-0.394599	1	1.16905	0.377245	0.198746	0.841757	-0.142649	1	0.980921	0.0840801	1	0.299594	-1.63686	0.381041	0.836776	-0.152481	1	0.721256	-0.364802	1	0.726387	-0.354439	1
ENSMUSG00000035530	Eif1	4.60705	0.0556533	1	4.46254	0.00990943	1	4.40363	-0.0101456	1	4.61753	0.0799329	0.832978	4.61211	0.0672151	0.99407	4.12151	-0.115195	1	4.21558	-0.0854167	0.875278	4.15755	-0.0951451	1	4.1332	-0.112506	0.918455	4.57207	0.0419713	1	4.77961	0.11734	1	3.33809	-0.413971	1	4.87222	0.136741	1	5.64596	0.3465	1	4.196	-0.0835538	1
ENSMUSG00000042079	Hnrnpf	1.41408	0.0548947	1	1.3862	0.0265675	1	1.08125	-0.358777	0.267704	1.46846	0.14787	0.546893	1.23263	-0.166005	0.752501	1.32092	-0.0482964	1	1.26848	-0.120807	0.745119	1.04267	-0.387733	1	1.55904	0.220958	0.560926	1.10462	-0.303714	1	1.64993	0.300033	0.728012	0.432368	-1.66136	0.371194	1.6459	0.276157	1	1.25638	-0.117679	1	1.22958	-0.14883	1
ENSMUSG00000059291	Rpl11	14.6191	0.0540051	1	14.3798	0.0313604	1	14.5579	0.052707	1	14.9407	0.116348	0.676376	13.2519	-0.10103	0.938453	15.0363	0.105181	1	13.5366	-0.0668901	0.945903	12.6764	-0.155061	1	13.6149	-0.0539713	1	15.193	0.106859	1	14.106	0.00301458	1	4.59264	-1.62718	0.269432	14.7986	0.0711349	1	10.6948	-0.402843	1	10.4575	-0.435458	1
ENSMUSG00000031812	Map1lc3b	0.63154	0.0534219	1	0.583395	-0.0644868	1	0.94859	0.711707	0.00225243	0.528842	-0.267509	0.195839	0.665106	0.148448	0.769463	0.649738	0.10272	1	0.486946	-0.376991	0.0826821	0.492861	-0.304836	1	0.63148	0.0580999	1	1.05146	0.792804	1	0.54731	-0.165507	1	0.645148	0.0846295	1	0.647592	0.0900851	1	0.585536	-0.053718	1	0.795374	0.387749	1
ENSMUSG00000021024	Psma6	0.796865	0.0532036	1	0.850843	0.152371	1	0.512501	-0.626538	0.0287124	0.924517	0.369229	0.0334939	0.656868	-0.260842	0.470682	0.646398	-0.273238	0.980131	0.85337	0.181221	0.477058	0.834578	0.120269	1	0.690908	-0.171423	0.759506	0.629103	-0.288003	1	0.82532	0.110689	1	0.231504	-1.73297	0.345994	1.15984	0.60164	0.925776	0.372261	-1.03982	1	0.531602	-0.52867	1
ENSMUSG00000062867	Impdh2	1.27631	0.0524991	1	1.29659	0.0774678	1	1.0125	-0.30456	0.371539	1.2927	0.0951506	0.761548	1.34414	0.148719	0.766723	1.24498	0.0178178	1	1.2875	0.0771474	0.872923	1.20039	-0.0372289	1	1.17435	-0.076189	1	1.16074	-0.0859392	1	1.22974	-0.00176027	1	0.165117	-2.89815	0.069057	0.862971	-0.517134	1	0.426549	-1.52568	1	0.653343	-0.91368	1
ENSMUSG00000060036	Rpl3	13.0794	0.0524872	1	13.213	0.069746	1	14.2081	0.188634	0.593961	12.4725	-0.020689	1	13.0428	0.057198	1	13.8896	0.154823	1	12.3146	-0.0402185	1	12.5515	-0.00924926	1	11.6065	-0.13331	0.858679	16.02	0.34391	1	12.3045	-0.0378776	1	3.55087	-1.83974	0.20879	10.1694	-0.315	1	8.36037	-0.599501	1	8.58273	-0.561681	1
ENSMUSG00000008348	Ubc	0.914796	0.0523142	1	0.84299	-0.0688326	1	1.16472	0.441254	0.0924447	0.723146	-0.373686	0.0437018	1.07041	0.329483	0.23727	0.821841	-0.113393	1	0.93451	0.0982042	0.796215	1.12153	0.347932	1	0.674576	-0.428875	0.184052	1.30546	0.567287	1	0.844859	-0.0679467	1	1.38222	0.654133	0.474172	0.870247	-0.0205723	1	1.6015	0.862186	0.921145	1.55828	0.822213	1
ENSMUSG00000064357	mt-Atp6	17.4506	0.0514231	1	17.3162	0.0418695	1	22.0337	0.428386	0.106981	16.2371	-0.0691387	0.881928	17.7177	0.0864586	0.953018	18.9941	0.193392	1	10.0118	-0.85602	9.89452e-06	8.95911	-0.917622	1	18.834	0.18305	0.678684	21.2359	0.333409	1	16.4556	-0.0353145	1	46.9086	1.50164	0.0573275	14.589	-0.210421	1	24.3443	0.529819	1	17.624	0.0611529	1
ENSMUSG00000015671	Psma2	0.9677	0.0505396	1	0.95893	0.0379821	1	0.634477	-0.599656	0.0374217	1.08569	0.296897	0.112074	0.773482	-0.313934	0.333799	0.868954	-0.115975	1	1.05534	0.21034	0.374751	1.07553	0.203558	1	0.895352	-0.0697802	1	0.697034	-0.423816	1	0.967974	0.0539723	1	0.379599	-1.30469	0.538942	1.29227	0.472836	1	0.666968	-0.4862	1	0.819722	-0.189145	1
ENSMUSG00000028639	Ybx1	4.1739	0.0503144	1	4.32396	0.105079	1	1.85061	-1.19038	1.04491e-05	4.64288	0.280793	0.13796	3.45688	-0.254731	0.474258	3.61012	-0.174188	1	5.28384	0.478258	0.00912385	5.2769	0.389856	1	3.66231	-0.153998	0.800653	2.27718	-0.829298	1	4.27914	0.0931246	1	0.900484	-2.17249	0.22143	4.10384	0.025038	1	1.74497	-1.2133	1	2.1751	-0.895419	1
ENSMUSG00000048758	Rpl29	6.40798	0.0500702	1	6.49772	0.0728057	1	6.02884	-0.0408696	1	6.77672	0.178708	0.433403	5.79891	-0.108444	0.915071	6.42267	0.0593953	1	5.64748	-0.155334	0.614087	4.96585	-0.32187	1	6.10249	-0.0224232	1	7.08258	0.19255	1	6.59503	0.0990077	1	2.30143	-1.4369	0.33295	6.54723	0.080827	1	5.05655	-0.296685	1	3.95658	-0.651462	1
ENSMUSG00000064345	mt-Nd2	2.83918	0.0500668	1	2.72805	-0.00796787	1	2.95041	0.115338	0.82717	2.81595	0.0517037	0.933309	2.75708	0.00920592	1	2.91538	0.0978107	1	1.70994	-0.780379	6.38205e-05	1.43258	-0.942682	1	3.22151	0.26353	0.455095	2.62569	-0.0654276	1	2.9051	0.0896724	1	7.35026	1.44435	0.0805942	2.63403	-0.0598303	1	5.45595	0.994211	1	3.02323	0.137635	1
ENSMUSG00000003541	Ier3	0.529039	0.0483543	1	0.463298	-0.149516	1	1.32883	1.59475	3.05876e-16	0.422905	-0.359726	0.0569407	0.554758	0.134676	0.803625	0.775431	0.676382	0.017234	0.26213	-1.09379	1.27295e-08	0.297907	-0.779425	1	0.452742	-0.198505	0.692533	1.64512	1.69926	0.915872	0.23705	-1.16787	0.000268264	0.11405	-2.15945	0.233094	0.0494789	-3.34734	0.00798653	0.0387772	-3.5976	0.722071	0.235366	-1.10659	1
ENSMUSG00000020737	Jpt1	0.932431	0.0469391	1	1.00189	0.155597	1	0.418347	-1.17689	1.46972e-05	0.87881	-0.0524267	0.94795	1.33253	0.678999	0.000658385	0.545843	-0.783845	0.0179586	1.11106	0.363143	0.0668459	1.30553	0.535813	1	0.520336	-0.8679	0.000697508	0.572986	-0.656167	1	1.14311	0.369027	0.51635	0.423857	-1.09542	0.679546	1.59933	0.836486	0.68812	0.992697	0.137121	1	1.21741	0.43186	1
ENSMUSG00000025428	Atp5a1	1.87809	0.0460917	1	1.98022	0.126914	1	1.31492	-0.503269	0.0902452	1.9197	0.105063	0.727684	1.77706	-0.0391963	1	1.64825	-0.156193	1	2.19741	0.330438	0.102303	2.18611	0.265717	1	1.66262	-0.144801	0.829657	1.32909	-0.455924	1	1.911	0.0765077	1	0.514076	-1.83082	0.313119	1.73467	-0.0701271	1	1.11291	-0.711754	1	1.27016	-0.521135	1
ENSMUSG00000030795	Fus	0.924716	0.0451035	1	0.913201	0.0272548	1	1.01129	0.189846	0.593961	0.851969	-0.0981483	0.771598	0.892765	-0.00747578	1	0.932416	0.0622015	1	0.675688	-0.473975	0.021374	0.652767	-0.459436	1	1.23075	0.523728	0.0362897	0.889014	-0.01205	1	0.893587	-0.00545051	1	0.190651	-2.23444	0.20755	1.17294	0.392116	1	1.26026	0.492271	1	1.22958	0.456469	1
ENSMUSG00000078578	Ube2d3	1.0162	0.0450061	1	0.983874	-0.00235667	1	1.05565	0.108431	0.847054	1.05327	0.130156	0.624845	0.920265	-0.114343	0.900762	0.926439	-0.097915	1	0.878797	-0.194408	0.477221	0.836768	-0.236957	1	1.0567	0.113499	0.872355	0.8772	-0.168142	1	0.981392	-0.00636387	1	0.582165	-0.763311	0.974371	1.22097	0.312757	1	1.52394	0.630423	1	1.37567	0.482039	1
ENSMUSG00000028843	Sh3bgrl3	2.31014	0.0448674	1	2.22041	-0.0128839	1	1.91391	-0.244982	0.515315	2.18675	-0.0455634	0.975214	2.24189	0.00201955	1	2.36233	0.0853727	1	2.95403	0.489466	0.0073709	3.36898	0.592701	1	1.72311	-0.417937	0.197527	2.20334	-0.0256634	1	1.63628	-0.481461	0.379422	0.495351	-2.18479	0.219291	2.6544	0.247234	1	4.06773	0.862134	1	4.23252	0.919386	1
ENSMUSG00000028692	Akr1a1	0.709794	0.0446604	1	0.678087	-0.0230933	1	0.600807	-0.213214	0.601073	0.691896	0.00875575	1	0.66383	-0.061752	1	0.72322	0.0779312	1	0.802101	0.265327	0.224656	0.808292	0.233461	1	0.64645	-0.102163	0.94815	0.667499	-0.0434241	1	0.622874	-0.155228	1	0.279167	-1.30495	0.538977	0.782931	0.187665	1	0.399405	-0.780422	1	1.00639	0.549734	1
ENSMUSG00000052833	Sae1	0.486054	0.0436626	1	0.554757	0.241936	1	0.236895	-1.057	0.000113151	0.547838	0.294541	0.118697	0.452764	-0.0706254	1	0.387276	-0.312536	0.917672	0.492734	0.0730243	0.889647	0.422765	-0.156757	1	0.486161	0.0470563	1	0.298307	-0.655982	1	0.526124	0.168322	1	0.0987298	-2.24708	0.208616	1.01577	1.12378	0.184021	0.205519	-1.18257	1	0.239424	-0.964686	1
ENSMUSG00000025794	Rpl14	9.55907	0.0433182	1	10.0133	0.114708	1	7.79033	-0.271677	0.443918	10.4575	0.237612	0.235713	8.48857	-0.147386	0.797972	9.39132	0.020217	1	8.50445	-0.147101	0.643122	7.30748	-0.348464	1	9.40611	0.023152	1	8.53867	-0.123189	1	10.9735	0.262844	0.828255	2.76954	-1.75455	0.232626	8.53948	-0.12181	1	5.21554	-0.837185	1	5.51892	-0.755574	1
ENSMUSG00000002107	Celf2	0.703181	0.0415229	1	0.641134	-0.0959794	1	0.928227	0.487316	0.0566737	0.651959	-0.0914763	0.804861	0.776847	0.216746	0.539455	0.671537	-0.0287439	1	0.517852	-0.465682	0.0245107	0.53448	-0.35516	1	0.791164	0.238236	0.525902	0.750198	0.135808	1	0.632761	-0.119864	1	0.219589	-1.63968	0.381557	0.504976	-0.439694	1	0.911265	0.416795	1	1.16465	0.771474	1
ENSMUSG00000007815	Rhoa	0.899366	0.0403447	1	0.88872	0.0232951	1	0.789315	-0.161152	0.749084	0.899167	0.0528147	0.931737	0.889051	0.0267543	1	0.798109	-0.145714	1	0.831147	-0.0878255	0.871413	0.860863	-0.023231	1	0.918942	0.0794934	0.966306	0.829943	-0.0758813	1	0.91595	0.0710209	1	0.512373	-0.775636	0.963248	1.2166	0.481505	1	1.51619	0.795635	1	1.33509	0.611141	1
ENSMUSG00000040274	Cdk6	1.683	0.0403425	1	1.66011	0.0211109	1	1.67379	0.0352457	1	1.65953	0.0269488	1	1.89019	0.245135	0.458963	1.67146	0.0335078	1	1.45815	-0.195997	0.472003	1.35811	-0.271762	1	1.56131	-0.0760565	1	1.43246	-0.194462	1	1.9263	0.254284	0.853472	0.25874	-2.66588	0.108429	1.09872	-0.580435	1	0.17062	-3.24046	0.862677	0.543776	-1.58861	1
ENSMUSG00000029465	Arpc3	1.47249	0.0402396	1	1.51831	0.0873157	1	1.27238	-0.184861	0.676798	1.43501	0.00390489	1	1.41213	-0.0236124	1	1.38966	-0.047866	1	1.69206	0.290951	0.16788	1.83344	0.358053	1	1.21608	-0.262204	0.523927	1.37339	-0.0618669	1	1.44137	0.00991008	1	0.466413	-1.62509	0.384676	1.63135	0.189422	1	1.19822	-0.259162	1	1.99655	0.478784	1
ENSMUSG00000021998	Lcp1	0.759391	0.0387388	1	0.727974	-0.0239013	1	0.762501	0.0475722	1	0.760425	0.0533469	0.92951	0.807944	0.149185	0.766912	0.739218	-0.00121864	1	0.777397	0.0854213	0.855233	0.913435	0.306977	1	0.76576	0.0559504	1	0.767919	0.0553589	1	0.363461	-1.07882	0.000835678	0.280869	-1.39972	0.4876	0.589381	-0.329869	1	1.45415	0.979112	0.785565	1.37973	0.902604	1
ENSMUSG00000061613	U2af1	0.979824	0.0385926	1	1.06471	0.163964	1	0.560686	-0.818973	0.00310038	1.09315	0.268876	0.164902	0.780096	-0.333654	0.287022	0.876689	-0.134497	1	1.15188	0.328911	0.105667	1.08429	0.185378	1	0.93482	-0.0334387	1	0.764966	-0.319446	1	1.00799	0.0849593	1	0.265549	-1.84891	0.309434	1.11037	0.220904	1	0.488593	-0.963083	1	0.57624	-0.725915	1
ENSMUSG00000076432	Ywhaq	0.858586	0.0384623	1	0.8356	-0.00145224	1	0.796372	-0.0769463	1	0.896833	0.136274	0.597756	0.814094	-0.045461	1	1.00309	0.29196	0.881832	0.789078	-0.0994998	0.835038	0.672481	-0.315446	1	0.831388	-0.00984401	1	0.930363	0.154679	1	0.703853	-0.265982	0.904149	0.352363	-1.25089	0.571586	0.825134	-0.0194897	1	0.670846	-0.316841	1	0.547834	-0.607818	1
ENSMUSG00000004535	Tax1bp1	0.969905	0.0378922	1	0.944611	-0.000843399	1	0.9998	0.0884838	0.906138	0.934631	-0.0216169	1	1.09698	0.253618	0.435261	0.869306	-0.132556	1	0.940919	-0.00771727	1	0.946293	0.00190703	1	0.962341	0.0291838	1	0.945131	0.000189447	1	0.857806	-0.149833	1	0.354065	-1.42086	0.476847	0.513708	-0.88514	1	0.694112	-0.444578	1	0.945521	0.000876094	1
ENSMUSG00000060860	Ube2s	1.44935	0.0362788	1	1.56265	0.150197	1	0.632259	-1.22948	5.66577e-06	1.49524	0.109787	0.706609	1.99381	0.597428	0.00433793	0.769454	-0.943413	0.00152164	1.68421	0.30602	0.140974	1.85097	0.391021	1	0.915313	-0.687499	0.0109522	0.767919	-0.882557	1	1.73821	0.32336	0.654997	0.543014	-1.38669	0.491531	2.78828	0.994958	0.418324	0.880243	-0.684768	1	1.15248	-0.296297	1
ENSMUSG00000078713	Tomm5	0.899366	0.0358134	1	0.943687	0.10854	1	0.499396	-0.867472	0.00164856	1.07156	0.400192	0.0179863	0.615792	-0.580581	0.0191203	0.757149	-0.233442	1	1.11529	0.421254	0.0265854	1.09087	0.315977	1	0.832446	-0.0854561	0.988641	0.510962	-0.779903	1	0.940903	0.108065	1	0.165117	-2.40935	0.161402	0.963384	0.135988	1	0.399405	-1.13094	1	0.519428	-0.753894	1
ENSMUSG00000018446	C1qbp	1.44824	0.0354886	1	1.5802	0.167302	1	0.718146	-1.03801	0.000133725	1.80923	0.500686	0.00162412	1.00833	-0.553488	0.0275711	1.20349	-0.253576	1	1.68204	0.304118	0.143784	1.56401	0.146411	1	1.34084	-0.0847543	0.990321	0.88606	-0.67585	1	1.56801	0.161863	1	0.234909	-2.59241	0.12516	1.49892	0.0853595	1	0.473082	-1.57659	1	0.714213	-0.985007	1
ENSMUSG00000033307	Mif	4.36347	0.0345006	1	4.5175	0.0879595	1	1.83367	-1.28678	1.85404e-06	5.2538	0.422246	0.0107487	3.27448	-0.433093	0.116406	3.89667	-0.140811	1	5.63848	0.496071	0.00640222	5.48937	0.366926	1	3.87144	-0.153467	0.802077	2.27422	-0.911053	1	3.90462	-0.134323	1	0.801754	-2.41982	0.160589	5.55183	0.385966	1	1.20209	-1.83008	1	1.43248	-1.57742	1
ENSMUSG00000060938	Rpl26	12.9438	0.0343803	1	12.9682	0.0388264	1	13.2879	0.0795612	0.931934	13.2004	0.0857877	0.804658	12.1545	-0.0645604	1	13.6631	0.1253	1	11.6003	-0.145007	0.651613	11.1671	-0.181836	1	12.8082	0.0223769	1	14.4487	0.191183	1	13.0604	0.0516075	1	4.46156	-1.5123	0.307247	11.1037	-0.189822	1	8.93815	-0.505661	1	8.63549	-0.555627	1
ENSMUSG00000071866	Ppia	15.1415	0.0326826	1	15.1549	0.035605	1	9.3361	-0.710678	0.0109556	16.4063	0.203739	0.344001	14.342	-0.0519943	1	14.2473	-0.059877	1	16.9306	0.23459	0.300445	16.179	0.127321	1	13.5135	-0.145788	0.825832	10.5648	-0.491751	1	15.714	0.0936356	1	2.90402	-2.3616	0.0806819	17.9565	0.281192	1	8.5465	-0.798973	1	11.3057	-0.39452	1
ENSMUSG00000000861	Bcl11a	0.449683	0.0326511	1	0.403711	-0.128774	1	0.725001	0.804623	0.000407715	0.346726	-0.445205	0.0124244	0.537469	0.341115	0.216671	0.45232	0.0430364	1	0.156596	-1.65658	1.36805e-17	0.122668	-1.82937	1	0.567666	0.418299	0.135442	0.623196	0.506944	1	0.576971	0.42406	0.380532	0.0783029	-2.47446	0.158712	1.29082	1.58325	0.00877863	0.694112	0.662502	1	1.11596	1.34997	0.501404
ENSMUSG00000052146	Rps10	15.7312	0.0322828	1	15.2071	-0.0168182	1	16.5363	0.114718	0.824261	15.4983	0.0156632	1	14.9886	-0.0425936	1	16.1988	0.0832968	1	14.3684	-0.11531	0.765372	13.4912	-0.192599	1	15.6101	0.0246246	1	17.3461	0.171273	1	16.2237	0.0834212	1	5.84548	-1.40569	0.344094	17.7411	0.20729	1	16.6742	0.112523	1	12.5474	-0.299428	1
ENSMUSG00000115338	Pnp	0.663503	0.0322546	1	0.643444	-0.0134322	1	0.647783	-0.00377908	1	0.577013	-0.224031	0.31329	0.617648	-0.0838284	0.979963	0.565181	-0.21938	1	0.817503	0.404476	0.0355701	0.823625	0.346463	1	0.613939	-0.0904677	0.975615	0.797454	0.299194	1	0.644767	-0.0109362	1	0.0800052	-3.00532	0.0580399	1.87729	1.56196	0.0173896	0.174497	-1.87428	1	0.604646	-0.0996323	1
ENSMUSG00000005732	Ranbp1	1.77448	0.0321438	1	1.82224	0.0730312	1	0.70484	-1.37363	3.91472e-07	2.31628	0.590773	0.00010793	1.20722	-0.594038	0.0155164	1.48125	-0.249925	1	1.86747	0.126898	0.676428	1.47201	-0.239933	1	1.86525	0.117458	0.860313	0.83585	-1.05708	1	1.97973	0.205418	0.963537	0.379599	-2.19945	0.21585	2.26875	0.390744	1	0.845343	-1.03957	1	1.01045	-0.782568	1
ENSMUSG00000039153	Runx2	0.166427	0.0309615	1	0.151045	-0.117631	1	0.263508	0.7665	0.00114024	0.16487	0.0127058	1	0.189483	0.248326	0.470682	0.162435	-0.0123076	1	0.0838279	-1.09241	4.9017e-08	0.0788577	-1.02415	1	0.22123	0.497062	0.0615323	0.254004	0.649517	1	0.0845094	-1.00282	0.00522666	0.0323425	-2.28039	0.22143	0.00873158	-4.02504	0.002127	0.0504104	-1.60332	1	1.19306	2.90076	8.43654e-05
ENSMUSG00000015575	Atp6v0e	0.675627	0.030951	1	0.669773	0.0181457	1	0.643146	-0.0447962	1	0.622525	-0.117101	0.700354	0.621477	-0.105128	0.927611	0.644992	-0.0408543	1	0.836935	0.412636	0.0309523	0.865244	0.39046	1	0.569935	-0.239744	0.575047	0.705895	0.095267	1	0.677488	0.0364244	1	0.369386	-0.843385	0.893531	0.491879	-0.430249	1	0.779422	0.238579	1	1.1119	0.751869	1
ENSMUSG00000003429	Rps11	15.0423	0.0307993	1	15.0579	0.0339067	1	15.7256	0.104434	0.858041	15.0434	0.0427938	0.969221	14.3286	-0.0447213	1	15.9057	0.124169	1	14.2483	-0.0551971	0.992159	14.2689	-0.0476272	1	13.9034	-0.0916516	0.969615	17.2723	0.22862	1	14.5213	-0.0208023	1	4.61817	-1.68338	0.256817	16.7675	0.188766	1	13.9559	-0.0818545	1	15.4449	0.0647217	1
ENSMUSG00000032026	Rexo2	0.477237	0.0296449	1	0.515032	0.143397	1	0.243549	-1.00225	0.00026591	0.524368	0.223373	0.286474	0.356688	-0.447851	0.104782	0.379893	-0.329001	0.876633	0.530979	0.218569	0.353872	0.514766	0.140749	1	0.464839	-0.0115104	1	0.277632	-0.746314	1	0.618873	0.437879	0.341157	1.38732	1.59419	0.0182726	0.346353	-0.435309	1	0.376139	-0.307948	1	0.422035	-0.142473	1
ENSMUSG00000015937	H2afy	7.6402	0.0295019	1	7.87653	0.0766025	1	5.87037	-0.377274	0.234117	9.21716	0.419414	0.0113722	7.68678	0.0456066	1	8.82332	0.264842	0.94474	8.18443	0.15543	0.564688	7.56596	0.013715	1	6.10158	-0.326251	0.375315	6.8138	-0.139081	1	3.44794	-1.1749	0.000193929	0.587272	-3.68227	0.00855459	3.34128	-1.17335	0.719366	0.981064	-2.93599	1	3.42904	-1.1327	1
ENSMUSG00000016559	H3f3b	6.15559	0.0289345	1	5.7582	-0.0694129	1	7.9363	0.437171	0.0943136	5.32232	-0.236431	0.269855	7.32185	0.331889	0.227964	5.07045	-0.273642	0.974434	6.20512	0.0492004	0.981045	6.4291	0.0905856	1	5.24237	-0.224822	0.617397	7.68214	0.347935	1	6.20261	0.0436117	1	3.51172	-0.787524	0.719274	5.81523	-0.0545734	1	5.08369	-0.251656	1	6.66734	0.14068	1
ENSMUSG00000064370	mt-Cytb	8.93304	0.0280282	1	8.93154	0.0292332	1	10.402	0.272649	0.369759	8.80722	0.0113555	1	8.91836	0.0309133	1	10.0481	0.220592	1	5.47041	-0.777445	6.38997e-05	5.01404	-0.81136	1	9.79096	0.182049	0.681103	9.72894	0.149209	1	8.78639	0.00519874	1	22.2857	1.36744	0.113473	7.49169	-0.229057	1	12.2303	0.479549	1	8.50157	-0.0477498	1
ENSMUSG00000038612	Mcl1	0.573125	0.0266483	1	0.509951	-0.147794	1	1.05141	1.01589	2.30293e-06	0.439372	-0.462055	0.00865236	0.592469	0.0854837	0.956827	0.615634	0.142361	1	0.422344	-0.481782	0.0194278	0.39867	-0.497008	1	0.601388	0.106627	0.897095	0.953992	0.766022	1	0.457857	-0.318578	0.783921	0.990702	0.825415	0.353705	0.47296	-0.252352	1	1.63252	1.5448	0.223464	0.896825	0.675205	1
ENSMUSG00000028452	Vcp	1.00407	0.0265373	1	1.05039	0.0946499	1	0.835686	-0.258011	0.48216	1.04011	0.104123	0.733592	0.92537	-0.106168	0.9238	0.886006	-0.169305	1	1.04676	0.103097	0.773173	1.07334	0.123141	1	1.06487	0.125066	0.842355	0.699988	-0.494835	1	1.01811	0.0497014	1	0.754091	-0.389411	1	0.883345	-0.160107	1	0.64758	-0.605664	1	0.799432	-0.302318	1
ENSMUSG00000022452	Smdt1	0.915899	0.0261267	1	0.972326	0.116156	1	0.568146	-0.709531	0.0116481	0.939752	0.0845963	0.811802	0.874663	-0.0474766	1	0.753984	-0.27888	0.96375	1.16956	0.46241	0.0128184	1.27487	0.506548	1	0.785418	-0.218257	0.637693	0.652731	-0.463064	1	0.908888	0.0156333	1	0.374492	-1.26876	0.561877	1.06234	0.242434	1	0.825955	-0.122865	1	1.46495	0.705017	1
ENSMUSG00000060373	Hnrnpc	0.903775	0.0257422	1	0.955697	0.109862	1	0.764315	-0.234249	0.542982	0.954794	0.141644	0.57409	0.78961	-0.195745	0.645861	0.851551	-0.0667506	1	0.931823	0.082765	0.862896	0.920007	0.0515352	1	0.923176	0.0628039	1	0.729523	-0.283687	1	0.949613	0.104094	1	0.224695	-1.98483	0.270005	1.03906	0.229152	1	0.682479	-0.37882	1	0.665517	-0.414841	1
ENSMUSG00000023272	Creld2	0.170835	0.0254582	1	0.174603	0.0539566	1	0.065121	-1.44627	6.62137e-07	0.155988	-0.149791	0.587448	0.0941035	-0.942781	4.8852e-05	0.110048	-0.665767	0.126456	0.276601	0.898698	9.40915e-08	0.315431	0.918551	1	0.14426	-0.250451	0.564782	0.082699	-0.986901	1	0.145479	-0.227167	1	1.58819	3.35666	1.67751e-15	0.181908	0.118783	1	0.217152	0.385315	1	0.162321	-0.0266961	1
ENSMUSG00000022216	Psme1	1.65876	0.0233813	1	1.71185	0.0714384	1	1.52117	-0.110018	0.899758	1.74874	0.135346	0.599742	1.54963	-0.0865145	0.969412	1.75707	0.118074	1	1.6441	0.012848	1	1.59906	-0.0306283	1	1.59987	-0.0320139	1	1.47972	-0.143256	1	1.49457	-0.135907	1	0.544716	-1.59016	0.398313	1.36504	-0.260763	1	1.48905	-0.134432	1	2.21163	0.437543	1
ENSMUSG00000032294	Pkm	1.43832	0.0223993	1	1.45687	0.042351	1	0.99113	-0.5526	0.0583	1.50639	0.120804	0.658218	1.18204	-0.299391	0.369383	1.31899	-0.112633	1	2.04102	0.653	0.000147913	2.31754	0.715908	1	1.35475	-0.0714715	1	1.21095	-0.227619	1	0.995281	-0.540478	0.257931	0.417048	-1.77002	0.331906	1.27481	-0.153661	1	0.635946	-1.15506	1	0.860302	-0.720287	1
ENSMUSG00000028044	Cks1b	0.921409	0.0220166	1	1.04115	0.20563	1	0.231855	-2.06038	1.25928e-13	1.02663	0.24314	0.224854	1.22787	0.522214	0.0187666	0.589265	-0.674451	0.072248	1.07446	0.294203	0.163566	1.07115	0.240554	1	0.704215	-0.405077	0.223058	0.301261	-1.58684	1	1.05672	0.237087	0.893649	0.280869	-1.6958	0.35932	0.988123	0.123886	1	0.34124	-1.40461	1	0.746677	-0.280868	1
ENSMUSG00000000563	Atp5f1	1.53972	0.0216419	1	1.64672	0.123099	1	1.06613	-0.545959	0.0619873	1.66867	0.187815	0.403139	1.4307	-0.0975467	0.950436	1.37032	-0.16063	1	1.77527	0.274437	0.201779	1.85535	0.291866	1	1.37683	-0.155631	0.799094	1.18437	-0.359117	1	1.58214	0.0656326	1	0.588974	-1.37139	0.498715	1.55713	0.0377749	1	0.856977	-0.825216	1	1.29451	-0.230584	1
ENSMUSG00000020644	Id2	0.0374736	0.0211995	1	0.0249433	-0.598299	1	0.0481855	0.384586	0.232392	0.0328054	-0.272972	0.307467	0.0328376	-0.23613	0.676205	0.0277756	-0.481324	0.747058	0.010233	-2.06358	1.95703e-16	0.0372384	0.0512633	1	0.0477844	0.382472	0.288257	0.0620242	0.776191	1	0.018126	-1.10376	0.0127748	0.0238313	-0.579907	1	0.033471	-0.124356	1	0.469204	3.70527	3.72937e-08	1.41219	5.44507	2.27484e-29
ENSMUSG00000060073	Psma3	1.26749	0.0208676	1	1.34278	0.107951	1	0.863307	-0.572103	0.04851	1.45757	0.306486	0.0963389	1.03177	-0.316809	0.324332	1.08676	-0.220286	1	1.48782	0.305074	0.142412	1.37782	0.141556	1	1.15363	-0.128336	0.874112	0.921503	-0.440782	1	1.30931	0.0728455	1	0.417048	-1.58871	0.399506	1.36067	0.124143	1	0.740645	-0.754782	1	1.0348	-0.272943	1
ENSMUSG00000022285	Ywhaz	0.882834	0.0205037	1	0.876248	0.0096198	1	0.940324	0.121295	0.805064	0.883348	0.0279782	1	0.872459	0.00344225	1	0.78721	-0.159524	1	0.695327	-0.378283	0.0807582	0.661529	-0.397353	1	1.09481	0.376417	0.20003	0.874246	0.00653052	1	0.928427	0.0998561	1	0.355768	-1.29508	0.545152	1.04633	0.268352	1	1.23312	0.503586	1	1.0632	0.289143	1
ENSMUSG00000059796	Eif4a1	2.64189	0.0201922	1	2.7008	0.0542407	1	1.87399	-0.510164	0.0845441	3.0653	0.324717	0.0711812	2.20743	-0.274218	0.433154	2.34264	-0.167563	1	2.93604	0.208259	0.378611	2.78631	0.0963868	1	2.49915	-0.0664586	1	1.99068	-0.39146	1	2.7189	0.066884	1	0.686002	-1.93362	0.282698	2.61947	0.00737042	1	1.17883	-1.14756	1	1.65568	-0.657732	1
ENSMUSG00000028478	Clta	1.24545	0.0187434	1	1.24301	0.0164033	1	1.05948	-0.232132	0.547924	1.22191	-0.0117369	1	1.21592	-0.0184708	1	1.14882	-0.10748	1	1.65743	0.529199	0.00324664	1.73268	0.498249	1	0.996365	-0.336088	0.356159	1.2139	-0.0190888	1	1.04424	-0.251651	0.931601	0.314914	-1.96996	0.27292	1.15984	-0.0851801	1	1.12454	-0.129698	1	1.47306	0.260219	1
ENSMUSG00000008668	Rps18	15.8436	0.0177183	1	15.7096	0.0062907	1	17.0928	0.140091	0.742511	16.6896	0.127213	0.634227	14.5806	-0.117078	0.891109	16.6325	0.0982795	1	13.1603	-0.291481	0.207738	11.8308	-0.407969	1	16.4924	0.0862641	0.948642	19.3752	0.307123	1	17.053	0.134557	1	4.89904	-1.68599	0.255937	16.2247	0.0518621	1	14.0218	-0.163125	1	10.5631	-0.573146	1
ENSMUSG00000028234	Rps20	19.4058	0.0172883	1	19.1306	-0.00280391	1	20.8022	0.12951	0.775581	19.5077	0.0349344	1	19.458	0.0259515	1	21.1335	0.156732	1	17.0027	-0.202705	0.448112	15.8132	-0.281708	1	20.1676	0.0831478	0.956415	22.7215	0.24352	1	18.0441	-0.0930534	1	6.04805	-1.67507	0.25737	19.0174	-0.0127656	1	19.9509	0.0534281	1	16.4188	-0.228952	1
ENSMUSG00000067274	Rplp0	18.5814	0.0153772	1	18.2885	-0.00715514	1	19.0748	0.0590932	0.996482	18.0692	-0.0317362	1	17.9977	-0.034374	1	20.4033	0.167899	1	19.8358	0.132676	0.653464	20.3278	0.144383	1	16.2777	-0.194415	0.698062	19.4047	0.0755975	1	18.5589	0.0156803	1	6.37999	-1.53682	0.29787	18.8151	0.0330741	1	12.5638	-0.555032	1	12.4379	-0.569756	1
ENSMUSG00000034165	Ccnd3	0.418822	0.0138712	1	0.426807	0.0410825	1	0.410888	-0.0171037	1	0.411754	-0.0173365	1	0.353207	-0.269261	0.455608	0.38042	-0.139338	1	0.2858	-0.622146	0.00185279	0.341717	-0.277916	1	0.416601	0.00459432	1	0.44303	0.0984265	1	0.502819	0.298458	0.747377	0.161713	-1.35732	0.515106	3.04587	2.98076	2.81251e-13	0.399405	-0.0488731	1	0.560008	0.437218	1
ENSMUSG00000032399	Rpl4	3.81128	0.0138626	1	3.94704	0.0672721	1	3.16492	-0.273958	0.438653	4.252	0.236236	0.240306	3.29791	-0.223649	0.571236	3.88964	0.0486105	1	3.66713	-0.0485081	1	3.37336	-0.164655	1	3.88052	0.0456684	1	3.30205	-0.196076	1	4.08941	0.125293	1	1.14731	-1.72728	0.344094	3.83171	0.0212284	1	2.95482	-0.357417	1	2.29279	-0.723955	1
ENSMUSG00000058569	Tmed9	0.810091	0.0137183	1	0.817585	0.0275639	1	0.630444	-0.375609	0.240278	0.787719	-0.0363645	1	0.71384	-0.195382	0.64769	0.739393	-0.130194	1	1.14754	0.637639	0.000237222	1.13248	0.500598	1	0.687581	-0.248315	0.551467	0.77678	-0.0464726	1	0.742223	-0.121103	1	0.640041	-0.328241	1	0.679608	-0.241772	1	0.500226	-0.679111	1	0.693923	-0.208387	1
ENSMUSG00000032436	Cmtm7	2.36414	0.0129833	1	2.41719	0.0470273	1	2.53206	0.122945	0.798364	2.31466	-0.0225409	1	2.49647	0.107963	0.884592	2.35249	0.00709442	1	2.78306	0.301257	0.14804	3.02069	0.368305	1	1.86359	-0.365107	0.291149	3.13961	0.422812	1	1.97196	-0.265151	0.904118	0.37279	-2.65884	0.108429	1.81617	-0.371362	1	0.64758	-1.8559	1	1.28234	-0.872784	1
ENSMUSG00000046434	Hnrnpa1	1.83731	0.012165	1	1.86243	0.0331857	1	1.74395	-0.0680785	1	1.94589	0.129405	0.627126	2.0104	0.167434	0.694754	1.72086	-0.090048	1	1.53516	-0.28876	0.214867	1.44792	-0.334129	1	2.00226	0.154206	0.75609	1.78984	-0.0270801	1	1.90911	0.0730763	1	0.337043	-2.44049	0.156877	1.65318	-0.142002	1	0.922898	-0.983213	1	1.3919	-0.390862	1
ENSMUSG00000028465	Tln1	0.784741	0.0109025	1	0.815737	0.0688491	1	0.889114	0.208674	0.538688	0.713032	-0.168865	0.504646	0.878724	0.204259	0.580432	0.730252	-0.102721	1	0.695844	-0.191936	0.484318	0.698767	-0.15686	1	0.84787	0.137568	0.802077	0.800408	0.0401083	1	0.948671	0.307762	0.705302	0.250229	-1.64084	0.380311	0.413295	-0.919476	1	0.635946	-0.290942	1	1.0632	0.450233	1
ENSMUSG00000036371	Serbp1	3.27563	0.00989783	1	3.26849	0.00751097	1	2.40766	-0.466298	0.121894	3.67732	0.243307	0.22269	2.85258	-0.217656	0.588743	2.89921	-0.18145	1	3.45245	0.103558	0.772486	3.15212	-0.0471011	1	3.50263	0.121011	0.852202	2.28899	-0.511006	1	3.71206	0.206462	0.960715	0.592379	-2.46611	0.149122	3.28307	0.0128137	1	1.91947	-0.76541	1	1.92756	-0.759351	1
ENSMUSG00000031715	Smarca5	0.923614	0.00895957	1	0.91782	-0.000336492	1	0.614315	-0.621165	0.03003	1.04543	0.257004	0.191127	0.89613	-0.0405401	1	0.782287	-0.252652	1	0.838072	-0.15505	0.617617	0.738196	-0.315606	1	1.10524	0.303976	0.358771	0.564125	-0.702407	1	1.05178	0.211998	0.950865	0.262145	-1.81136	0.318585	1.14093	0.317285	1	0.694112	-0.402467	1	0.750735	-0.289422	1
ENSMUSG00000060591	Ifitm2	2.03129	0.00892976	1	1.97421	-0.0330046	1	2.46815	0.319299	0.265516	1.75055	-0.268472	0.190519	2.11971	0.0830346	0.956994	2.49523	0.341838	0.747058	2.30935	0.234529	0.302451	2.33945	0.213294	1	1.65098	-0.321185	0.385429	2.82358	0.4852	1	2.02799	0.00761931	1	0.396621	-2.3545	0.172039	0.980847	-1.0491	1	0.108576	-4.17678	0.476278	0.714213	-1.49983	1
ENSMUSG00000062647	Rpl7a	5.32676	0.00863534	1	5.34617	0.0150418	1	4.93549	-0.109088	0.90166	5.62231	0.118615	0.667121	5.17314	-0.0378571	1	5.33907	0.0142589	1	5.58401	0.092887	0.818044	5.63176	0.088211	1	4.8796	-0.130491	0.867296	5.02396	-0.0784687	1	5.25512	-0.0107611	1	1.7482	-1.60804	0.275686	5.56201	0.0712509	1	3.29994	-0.687237	1	3.73339	-0.508996	1
ENSMUSG00000014195	Dnajc7	0.311913	0.00761686	1	0.312253	0.00730326	1	0.293952	-0.0878197	0.972006	0.308669	-0.0145363	1	0.303893	-0.0385952	1	0.281272	-0.158634	1	0.278668	-0.186246	0.513193	0.256288	-0.272118	1	0.317554	0.0340761	1	0.310121	0.00514267	1	0.334036	0.111619	1	0.362577	0.227835	0.927152	0.39001	0.33389	1	0.899631	1.54453	0.230503	1.5664	2.35405	0.00695799
ENSMUSG00000037563	Rps16	15.4854	0.00720072	1	15.1503	-0.0244727	1	15.9891	0.0594244	0.995755	15.5283	0.0167374	1	15.5411	0.0158592	1	16.5254	0.113071	1	14.5942	-0.091186	0.864278	13.8746	-0.153913	1	15.7884	0.0408176	1	16.0584	0.0573322	1	15.331	-0.00665493	1	4.58583	-1.75885	0.230619	16.0632	0.0601555	1	15.9219	0.043641	1	12.7219	-0.281435	1
ENSMUSG00000021248	Tmed10	0.837645	0.0055053	1	0.868395	0.0593848	1	0.610283	-0.485557	0.106233	0.850542	0.036517	0.997628	0.816994	-0.0358872	1	0.732362	-0.206685	1	1.08842	0.468279	0.011512	1.16972	0.490801	1	0.731131	-0.212657	0.656534	0.688174	-0.277938	1	0.742223	-0.181186	1	1.17965	0.504517	0.608494	0.695616	-0.264753	1	0.515737	-0.691704	1	0.921173	0.143359	1
ENSMUSG00000021377	Dek	0.97762	0.00497745	1	0.98064	0.00967557	1	0.49113	-1.05011	0.000114575	1.05088	0.148099	0.54709	1.04117	0.11214	0.870997	0.872822	-0.174092	1	0.995495	0.0369428	1	0.898102	-0.118022	1	1.1184	0.225167	0.551759	0.490287	-0.990373	1	1.12522	0.224555	0.922354	0.19746	-2.30408	0.187799	1.16712	0.263439	1	0.608802	-0.677157	1	1.05103	0.109504	1
ENSMUSG00000022400	Rbx1	1.04926	0.00115221	1	1.11875	0.0972305	1	0.794356	-0.430913	0.162693	1.17244	0.220464	0.290456	0.98652	-0.101714	0.937733	0.93769	-0.176581	1	1.06423	0.0257657	1	0.97696	-0.102462	1	1.05897	0.0162598	1	0.829943	-0.33789	1	1.18855	0.195523	0.983933	0.40343	-1.38277	0.493648	1.18458	0.178031	1	0.884121	-0.24608	1	0.933347	-0.167906	1
ENSMUSG00000017707	Serinc3	1.20797	0.000600401	1	1.15155	-0.0706923	1	1.43488	0.273451	0.365162	1.11156	-0.157446	0.536673	1.58758	0.472011	0.0419959	1.04422	-0.229253	1	0.838072	-0.607597	0.0021723	0.792958	-0.609323	1	1.2743	0.0877309	0.947245	1.05441	-0.196528	1	1.40653	0.238291	0.889178	1.24604	0.0455892	1	1.53676	0.351934	1	2.07458	0.782621	1	1.88293	0.641799	1

## Sheet: Cluster 3
FeatureID	FeatureName	Cluster 3 Average	Cluster 3 Log2 Fold Change	Cluster 3 P-Value	Cluster 1 Average	Cluster 1 Log2 Fold Change	Cluster 1 P-Value	Cluster 2 Average	Cluster 2 Log2 Fold Change	Cluster 2 P-Value	Cluster 4 Average	Cluster 4 Log2 Fold Change	Cluster 4 P-Value	Cluster 5 Average	Cluster 5 Log2 Fold Change	Cluster 5 P-Value	Cluster 6 Average	Cluster 6 Log2 Fold Change	Cluster 6 P-Value	Cluster 7 Average	Cluster 7 Log2 Fold Change	Cluster 7 P-Value	Cluster 8 Average	Cluster 8 Log2 Fold Change	Cluster 8 P-Value	Cluster 9 Average	Cluster 9 Log2 Fold Change	Cluster 9 P-Value	Cluster 10 Average	Cluster 10 Log2 Fold Change	Cluster 10 P-Value	Cluster 11 Average	Cluster 11 Log2 Fold Change	Cluster 11 P-Value	Cluster 12 Average	Cluster 12 Log2 Fold Change	Cluster 12 P-Value	Cluster 13 Average	Cluster 13 Log2 Fold Change	Cluster 13 P-Value	Cluster 14 Average	Cluster 14 Log2 Fold Change	Cluster 14 P-Value	Cluster 15 Average	Cluster 15 Log2 Fold Change	Cluster 15 P-Value
ENSMUSG00000024399	Ltb	0.50867	2.60247	6.88384e-47	0.0660535	-0.855812	1	0.113523	-0.049141	1	0.0390942	-1.89175	5.85844e-28	0.119167	0.0121985	1	0.117607	-0.00869087	1	0.0144709	-3.24363	1.75496e-42	0.0284764	-1.96024	1	0.130953	0.1657	0.723352	0.466659	2.00757	0.479617	0.0294253	-2.07641	1.80204e-09	0.0459604	-1.32368	0.575264	0.101868	-0.200802	1	2.68726	4.64071	1.85045e-20	0.186669	0.685478	1
ENSMUSG00000069792	Wfdc17	1.00081	2.50018	3.53709e-43	0.139959	-0.82047	1	0.102501	-1.25018	1	0.11041	-1.38932	1.47602e-17	0.258988	0.100965	0.918563	0.545667	1.35781	3.55622e-11	0.129928	-1.03049	2.27895e-07	0.0832387	-1.52458	1	0.07334	-1.84965	1.6267e-12	1.17255	2.29494	0.202507	0.0112993	-4.50303	9.23295e-31	0.251931	0.0536912	1	0.00145526	-6.40801	7.19726e-06	0.0504104	-2.17879	1	0.275946	0.193317	1
ENSMUSG00000026358	Rgs1	1.71432	2.43412	6.96367e-43	0.272066	-0.681511	1	0.296482	-0.542852	1	0.175567	-1.5597	8.16582e-23	0.56787	0.475515	0.0432501	0.667142	0.714212	0.00881151	0.113493	-2.11202	3.09666e-26	0.138001	-1.63091	1	0.326325	-0.443094	0.168377	1.34977	1.66307	0.958385	0.35428	-0.301396	0.836207	0.0680895	-2.64088	0.127519	0.0174632	-4.52772	0.000234277	0.217152	-0.972147	1	0.365223	-0.229784	1
ENSMUSG00000038418	Egr1	1.73407	2.37421	1.88926e-40	0.257747	-0.819637	1	0.333956	-0.427802	1	0.127656	-2.12572	2.85072e-39	0.638766	0.614978	0.00340778	0.65466	0.615858	0.0481827	0.201456	-1.29685	1.67351e-11	0.249716	-0.840151	1	0.272643	-0.784807	0.00303445	1.48563	1.74533	0.796012	0.387708	-0.224148	0.99219	0.701322	0.654008	0.4803	0.0669421	-2.72909	0.0475636	0.283074	-0.652099	1	0.377397	-0.24032	1
ENSMUSG00000055148	Klf2	0.737098	1.99374	7.04944e-26	0.127026	-0.875987	1	0.146588	-0.648964	1	0.0945912	-1.54422	1.22116e-21	0.293102	0.416466	0.105732	0.222381	-0.0530905	1	0.140058	-0.818008	4.07932e-05	0.205906	-0.149095	1	0.168758	-0.492133	0.117875	0.54345	1.2547	1	0.116995	-1.02528	0.00435988	0.410239	0.848989	0.353903	0.2765	0.274034	1	2.9936	3.77372	1.07815e-10	0.977985	2.10709	0.0369004
ENSMUSG00000000078	Klf6	1.30686	1.91117	2.326e-24	0.270681	-0.670412	1	0.33616	-0.341859	1	0.189442	-1.41633	3.36089e-19	0.567057	0.495381	0.0316349	0.567993	0.467131	0.321835	0.316086	-0.497425	0.0162188	0.387717	-0.130555	1	0.28217	-0.650517	0.019493	0.974666	1.20591	1	0.300373	-0.533515	0.281913	0.318318	-0.417388	1	0.174632	-1.28505	0.895938	1.05474	1.31807	0.423206	0.848128	1.0016	0.962443
ENSMUSG00000021250	Fos	6.17722	1.88807	4.05409e-24	1.40929	-0.547216	1	1.67529	-0.285805	1	0.976707	-1.2943	1.29111e-16	2.63791	0.4457	0.0622791	2.76648	0.496549	0.226017	1.4904	-0.521324	0.0103059	1.55963	-0.388189	1	1.3484	-0.652715	0.0176214	5.91888	1.55155	1	1.36204	-0.615425	0.146881	3.47597	0.779932	0.464366	0.253216	-3.01546	0.0183181	1.83804	-0.150685	1	2.68642	0.398179	1
ENSMUSG00000052837	Junb	1.95061	1.86226	3.65233e-23	0.466993	-0.494991	1	0.490463	-0.413751	1	0.448125	-0.685494	2.96657e-05	0.618228	-0.0880722	0.967892	0.835729	0.401554	0.531008	0.350506	-1.01523	1.22482e-07	0.302288	-1.1068	1	0.571296	-0.21128	0.658392	1.60082	1.30679	1	0.5386	-0.293307	0.852131	0.989	0.609138	0.510733	0.176087	-1.89006	0.334854	2.00478	1.63122	0.169424	0.76291	0.230169	1
ENSMUSG00000047867	Gimap6	0.469355	1.86202	2.62784e-22	0.129335	-0.283239	1	0.154303	-0.0154392	1	0.105353	-0.725932	1.29261e-05	0.200623	0.423569	0.095943	0.171048	0.139614	1	0.0262543	-2.78419	1.02326e-36	0.0284764	-2.36683	1	0.180401	0.229296	0.557191	0.502101	1.70053	0.958385	0.085451	-0.921179	0.0136274	0.100432	-0.626564	1	0.13825	-0.171193	1	1.10903	2.85889	7.32999e-05	0.162321	0.0793085	1
ENSMUSG00000027368	Dusp2	1.04315	1.77284	2.00029e-20	0.258671	-0.511821	1	0.31081	-0.233097	1	0.251098	-0.686408	3.3465e-05	0.39788	0.144516	0.777388	0.515607	0.559593	0.111283	0.248279	-0.641803	0.00132577	0.22124	-0.717019	1	0.299711	-0.316572	0.395864	1.09281	1.59637	0.963936	0.141712	-1.42915	1.06538e-05	0.0510671	-2.80612	0.0962035	0.384189	0.0766294	1	0.806566	1.15117	0.600889	0.125799	-1.50215	1
ENSMUSG00000026360	Rgs2	1.35081	1.71802	3.30872e-19	0.372763	-0.39754	1	0.392371	-0.314047	1	0.302186	-0.863707	6.8752e-08	0.620317	0.415157	0.0966538	0.750469	0.706087	0.00983133	0.308644	-0.754802	0.000113437	0.276002	-0.81627	1	0.368212	-0.445881	0.161839	1.21981	1.33552	1	0.23964	-1.07651	0.000929402	0.0800052	-2.5901	0.133725	0.173176	-1.49284	0.66002	0.531248	0.13037	1	0.957695	0.981019	0.987671
ENSMUSG00000052684	Jun	3.64013	1.70977	3.64285e-19	0.825438	-0.695392	1	0.95227	-0.475533	1	0.553543	-1.51147	6.15223e-22	1.82962	0.567757	0.00838047	1.87186	0.569142	0.0912596	1.1094	-0.291851	0.211476	1.20477	-0.131721	1	0.772111	-0.843149	0.00108012	2.8413	1.11414	1	0.943492	-0.513365	0.315468	3.70407	1.51398	0.0523556	0.569008	-1.22023	0.949856	1.26026	-0.0667052	1	1.44466	0.13049	1
ENSMUSG00000071076	Jund	4.1742	1.69795	6.47634e-19	0.959392	-0.684978	1	1.21569	-0.328566	1	0.746162	-1.25824	9.10143e-16	1.95041	0.426668	0.0805955	2.01074	0.450531	0.363295	1.10134	-0.539835	0.00759737	1.05363	-0.533819	1	1.00529	-0.656536	0.0168089	2.93877	0.954266	1	1.25634	-0.295264	0.844829	3.35511	1.156	0.223753	1.13365	-0.42914	1	5.518	1.87011	0.108814	2.84468	0.903914	1
ENSMUSG00000003541	Ier3	1.32883	1.59475	3.05876e-16	0.463298	-0.149516	1	0.529039	0.0483543	1	0.422905	-0.359726	0.0569407	0.554758	0.134676	0.803625	0.775431	0.676382	0.017234	0.26213	-1.09379	1.27295e-08	0.297907	-0.779425	1	0.452742	-0.198505	0.692533	1.64512	1.69926	0.915872	0.23705	-1.16787	0.000268264	0.11405	-2.15945	0.233094	0.0494789	-3.34734	0.00798653	0.0387772	-3.5976	0.722071	0.235366	-1.10659	1
ENSMUSG00000024014	Pim1	2.28528	1.50565	1.79227e-14	0.735365	-0.342192	1	0.711998	-0.382518	1	0.727879	-0.447153	0.0113954	0.976889	0.0915003	0.935875	1.27733	0.522692	0.166711	0.610052	-0.691004	0.000421306	0.556385	-0.735754	1	0.866319	-0.106253	0.937367	1.93752	1.07292	1	0.42396	-1.18311	0.000189828	0.95836	0.0511653	1	0.678152	-0.451799	1	1.03147	0.15716	1	0.840012	-0.13903	1
ENSMUSG00000044258	Ctla2a	4.30545	1.46685	1.05916e-13	1.92156	0.113255	1	2.28589	0.365162	1	1.3718	-0.485226	0.00505859	2.10717	0.28653	0.341539	2.17529	0.321448	0.79309	0.325389	-2.65955	6.57638e-39	0.368003	-2.27833	1	2.07847	0.252152	0.484232	5.14801	1.54302	1	2.30812	0.406001	0.419658	0.2281	-2.96909	0.0599833	0.222655	-3.00705	0.0184657	0.414916	-2.09887	1	0.592472	-1.58798	1
ENSMUSG00000031431	Tsc22d3	0.366734	1.48384	2.74556e-13	0.127488	-0.241582	1	0.130055	-0.201656	1	0.0852552	-1.01536	3.97566e-10	0.178112	0.289731	0.35756	0.154348	0.0431013	1	0.077626	-1.07823	9.51655e-08	0.0941912	-0.648816	1	0.139875	-0.115152	0.920822	0.401681	1.43749	1	0.137475	-0.136371	1	0.240015	0.690854	0.465852	0.256126	0.786141	0.6546	1.31067	3.17065	2.06602e-06	0.474789	1.67801	0.218707
ENSMUSG00000036478	Btg1	0.467944	1.47185	4.26004e-13	0.130721	-0.575676	1	0.167529	-0.200112	1	0.109179	-1.02056	3.01531e-10	0.212922	0.166046	0.719847	0.197066	0.0332501	1	0.115354	-0.848096	1.92848e-05	0.124858	-0.611129	1	0.178284	-0.127766	0.886643	0.378052	0.983803	1	0.142889	-0.460452	0.519513	0.177033	-0.115306	1	0.192095	0.00101674	1	2.63685	3.84761	2.0098e-11	1.44466	2.93987	6.42702e-05
ENSMUSG00000040128	Pnrc1	1.14476	1.42549	9.25234e-13	0.387083	-0.334145	1	0.42764	-0.181212	1	0.316968	-0.772838	1.67513e-06	0.687269	0.6068	0.00380447	0.616161	0.387201	0.581084	0.308437	-0.74774	0.000127287	0.328574	-0.558024	1	0.415845	-0.245582	0.559194	1.07509	1.15878	1	0.326503	-0.60427	0.162575	0.28938	-0.743843	0.993002	0.231387	-1.06849	1	0.736767	0.60923	1	0.531602	0.138878	1
ENSMUSG00000003545	Fosb	1.8377	1.40537	2.33986e-12	0.621272	-0.351746	1	0.759391	-0.0516394	1	0.464398	-0.948639	2.29143e-09	1.04871	0.495729	0.0302079	0.922572	0.255325	0.952054	0.496972	-0.760011	9.78022e-05	0.484099	-0.701753	1	0.645694	-0.316468	0.390896	1.48267	0.919676	1	0.788833	0.00385113	1	2.10226	1.44006	0.0806819	0.318703	-1.3093	0.856572	1.64415	1.06757	0.683064	1.1119	0.50057	1
ENSMUSG00000053560	Ier2	1.53327	1.37974	6.31392e-12	0.524271	-0.356104	1	0.584147	-0.190958	1	0.432954	-0.783335	1.13267e-06	0.730201	0.1557	0.743811	0.906223	0.498786	0.225168	0.605711	-0.161517	0.59391	0.71191	0.0979831	1	0.51096	-0.422699	0.193926	1.30842	0.980812	1	0.508234	-0.415342	0.533511	0.762602	0.197995	0.956823	0.308516	-1.11452	1	0.779422	0.229288	1	0.503196	-0.400306	1
ENSMUSG00000024190	Dusp1	1.00948	1.37308	1.08816e-11	0.354749	-0.320516	1	0.426538	-0.0441034	1	0.274308	-0.855834	9.57003e-08	0.567406	0.436709	0.0737158	0.480272	0.139486	1	0.338826	-0.43886	0.0376581	0.330764	-0.40877	1	0.361861	-0.313376	0.400651	0.853572	0.963605	1	0.448206	0.0283121	1	0.57025	0.379366	0.741358	0.149892	-1.55329	0.599777	0.585536	0.417493	1	0.722329	0.720427	1
ENSMUSG00000095041	AC149090.1	1.03065	1.31125	1.19749e-10	0.394011	-0.247522	1	0.423231	-0.137011	1	0.315412	-0.710979	1.31905e-05	0.559399	0.31421	0.275974	0.594187	0.394176	0.551586	0.360532	-0.428427	0.0426593	0.326383	-0.508833	1	0.454557	-0.0380304	1	0.948085	1.035	1	0.332859	-0.513557	0.317356	0.190651	-1.28562	0.55597	0.211013	-1.14247	1	0.620435	0.420091	1	0.499138	0.107061	1
ENSMUSG00000005474	Myl10	1.44214	1.30916	1.28866e-10	0.611572	-0.0953069	1	0.761596	0.22824	1	0.638993	-0.0388643	1	0.71442	0.154831	0.747626	0.779299	0.286615	0.896953	0.159697	-2.22126	8.49174e-29	0.201525	-1.68907	1	0.744741	0.217076	0.578305	1.80756	1.48349	1	0.240817	-1.50264	1.18034e-06	0.0425559	-3.89647	0.00624876	2.62675	2.05972	7.37249e-05	0.0891876	-2.81951	1	0.109567	-2.53139	1
ENSMUSG00000092341	Malat1	25.2123	1.27243	3.76626e-10	8.64839	-0.442656	1	9.40146	-0.313618	1	6.61658	-1.01205	1.07428e-10	15.5311	0.497887	0.0274282	11.6468	0.000832482	1	8.42568	-0.539596	0.00735034	7.91425	-0.562682	1	11.6754	0.00486087	1	19.3752	0.736584	1	9.46694	-0.318356	0.781458	31.4267	1.45475	0.0708301	7.97193	-0.552979	1	50.422	2.13022	0.0284138	32.4115	1.48238	0.532785
ENSMUSG00000026094	Stk17b	0.295162	1.2871	1.10291e-09	0.105316	-0.366409	1	0.12234	-0.134896	1	0.10866	-0.407524	0.0309734	0.164768	0.339217	0.242044	0.13167	-0.0403431	1	0.060261	-1.30715	1.29897e-10	0.0722862	-0.868429	1	0.124905	-0.12604	0.9336	0.203794	0.612644	1	0.100046	-0.459226	0.529447	0.108943	-0.294308	1	0.197916	0.565948	1	1.23699	3.24353	8.62228e-07	0.511312	1.9411	0.0856428
ENSMUSG00000021880	Rnase6	0.146371	1.31908	1.97823e-09	0.0480389	-0.456698	1	0.0518017	-0.32258	1	0.0273595	-1.52548	1.06764e-17	0.0771625	0.271553	0.431849	0.0611766	-0.113407	1	0.0123003	-2.61533	5.62311e-28	0.013143	-2.11488	1	0.0728863	0.167551	0.737755	0.15063	1.22741	1	0.0925131	0.537721	0.180265	0.158308	1.29779	0.158114	0.00291053	-3.93315	0.0121609	0.34124	2.40961	0.00747909	1.87887	5.00243	3.00858e-24
ENSMUSG00000030122	Ptms	0.380041	1.23799	4.06814e-09	0.146426	-0.295637	1	0.169733	-0.0701498	1	0.0928407	-1.16459	3.96279e-13	0.306561	0.956873	1.33595e-07	0.229237	0.399993	0.559847	0.0684267	-1.54466	1.61342e-14	0.0810482	-1.11382	1	0.166792	-0.112852	0.92584	0.363285	1.03682	1	0.147597	-0.295281	0.90542	0.107241	-0.72454	1	0.0538447	-1.70826	0.495437	0.302462	0.773752	1	1.75307	3.34177	3.82576e-07
ENSMUSG00000018819	Lsp1	0.458267	1.17524	2.65215e-08	0.179222	-0.327803	1	0.202798	-0.137814	1	0.154367	-0.679556	4.5613e-05	0.256899	0.235298	0.489983	0.318892	0.576202	0.0926997	0.113183	-1.11102	1.02419e-08	0.111715	-0.982812	1	0.2176	-0.0444227	1	0.54345	1.29524	1	0.0779182	-1.58688	1.1282e-06	0.200864	-0.147543	1	0.186274	-0.25825	1	1.44251	2.72058	0.00024407	2.63366	3.61791	3.75294e-09
ENSMUSG00000002985	Apoe	0.927017	1.08619	4.33722e-07	0.461912	-0.0459988	1	0.532345	0.163557	1	0.138613	-2.09223	1.0875e-37	0.753524	0.806288	2.23226e-05	0.662747	0.535118	0.156633	0.158456	-1.75926	3.8813e-19	0.194954	-1.28309	1	0.388777	-0.325508	0.385429	0.791547	0.73838	1	1.3498	1.71515	2.73836e-16	0.134477	-1.81976	0.331906	0.0465684	-3.32782	0.00989649	0.632069	0.412569	1	0.239424	-0.9777	1
ENSMUSG00000025647	Shisa5	0.537702	1.04167	1.50759e-06	0.282229	-0.00644035	1	0.326241	0.207775	1	0.211355	-0.544513	0.00160015	0.296583	0.0749075	0.979332	0.262813	-0.120898	1	0.184917	-0.709139	0.000350918	0.194954	-0.532021	1	0.31332	0.161837	0.742448	0.605475	1.1053	1	0.211391	-0.450871	0.522996	0.711535	1.34857	0.0911412	0.132429	-1.09458	1	2.5593	3.21965	7.2284e-07	0.673633	1.25816	0.623956
ENSMUSG00000038612	Mcl1	1.05141	1.01589	2.30293e-06	0.509951	-0.147794	1	0.573125	0.0266483	1	0.439372	-0.462055	0.00865236	0.592469	0.0854837	0.956827	0.615634	0.142361	1	0.422344	-0.481782	0.0194278	0.39867	-0.497008	1	0.601388	0.106627	0.897095	0.953992	0.766022	1	0.457857	-0.318578	0.783921	0.990702	0.825415	0.353705	0.47296	-0.252352	1	1.63252	1.5448	0.223464	0.896825	0.675205	1
ENSMUSG00000021127	Zfp36l1	0.189718	1.04037	3.66956e-06	0.0618963	-0.705926	1	0.0848667	-0.226748	1	0.0680097	-0.708067	3.71188e-05	0.11499	0.234489	0.518501	0.101961	0.0290834	1	0.0377277	-1.56693	6.09136e-14	0.0240954	-1.94275	1	0.114622	0.220288	0.565738	0.14177	0.52869	1	0.0861572	-0.230197	1	0.337043	1.78764	0.00570932	0.261947	1.41829	0.0446605	1.03923	3.4322	7.06438e-08	0.551892	2.49208	0.00410708
ENSMUSG00000006362	Cbfa2t3	0.785888	1.0008	3.78034e-06	0.373225	-0.191995	1	0.394575	-0.105534	1	0.329027	-0.474671	0.00683065	0.488154	0.236738	0.479082	0.4699	0.161805	1	0.227607	-1.02096	1.07749e-07	0.236573	-0.839112	1	0.50839	0.294458	0.385429	0.564125	0.415226	1	0.543073	0.385174	0.474099	0.163415	-1.37431	0.501933	0.270679	-0.65046	1	0.271441	-0.633414	1	1.28234	1.60459	0.243458
ENSMUSG00000025491	Ifitm1	5.8611	0.985784	4.60731e-06	2.88557	-0.152786	1	2.70912	-0.242552	1	2.62191	-0.370812	0.0451645	3.41847	0.113876	0.862282	4.87022	0.687852	0.0123043	3.42319	0.118737	0.709744	3.27917	0.0353668	1	2.37621	-0.471907	0.12329	7.53151	1.24419	1	1.31449	-1.34398	1.40349e-05	0.466413	-2.78553	0.0849473	0.19646	-4.03057	0.000600932	0.186131	-4.08327	0.514262	0.896825	-1.8367	1
ENSMUSG00000021477	Ctsl	0.171774	0.955363	2.72561e-05	0.0873015	-0.126223	1	0.103603	0.133901	1	0.0779291	-0.378535	0.0563196	0.0750739	-0.394179	0.236367	0.0987967	0.0573646	1	0.0780395	-0.337552	0.179058	0.0766672	-0.280692	1	0.10192	0.10862	0.876096	0.177212	0.919282	1	0.0833324	-0.205705	1	0.0340448	-1.42829	0.516352	0.02765	-1.72712	0.546315	0.0348995	-1.30891	1	1.36756	3.9196	4.71396e-11
ENSMUSG00000069833	Ahnak	0.0711694	0.98197	0.000100644	0.0240194	-0.692078	1	0.0297584	-0.343797	1	0.0210707	-1.0923	1.51984e-08	0.0306329	-0.39253	0.31596	0.0232049	-0.796719	0.104695	0.0164348	-1.38681	5.87976e-09	0.0109525	-1.5795	1	0.039165	0.0129142	1	0.0708848	0.923916	1	0.019303	-1.05048	0.0177855	0.120859	1.67999	0.0380631	0.0232842	-0.66472	1	0.973308	4.79732	1.24605e-19	1.42843	5.41951	2.38776e-29
ENSMUSG00000090733	Rps27	7.34114	0.848691	0.000130942	2.82921	-0.636739	1	2.56804	-0.767485	1	3.62377	-0.33965	0.073134	4.54238	0.0760571	0.968424	5.77398	0.460971	0.320865	3.94704	-0.162209	0.586397	2.8805	-0.5977	1	4.15029	-0.0729838	1	4.90287	0.172989	1	3.67675	-0.256594	0.921112	1.73969	-1.32891	0.378563	3.26561	-0.416474	1	10.2643	1.24463	0.710722	5.71776	0.394198	1
ENSMUSG00000076431	Sox4	1.54516	0.843895	0.000159875	0.82128	-0.163743	1	0.893855	-0.0365532	1	0.88821	-0.0603984	0.916345	1.11694	0.338199	0.218206	1.11999	0.322532	0.79309	0.625866	-0.634269	0.00133828	0.650576	-0.495992	1	0.904425	-0.0215454	1	1.23458	0.431698	1	0.442556	-1.10487	0.000576203	0.17533	-2.386	0.167295	1.41015	0.629822	1	0.131843	-2.76644	1	0.434209	-1.07336	1
ENSMUSG00000036461	Elf1	1.04839	0.832181	0.000211085	0.55799	-0.171867	1	0.59076	-0.0844095	1	0.523007	-0.338497	0.0768449	0.770001	0.35372	0.189439	0.716716	0.216289	1	0.438675	-0.592939	0.0029834	0.418384	-0.581253	1	0.642972	0.042723	1	0.953992	0.611566	1	0.611811	-0.0360445	1	0.188948	-1.72815	0.349163	0.561731	-0.157026	1	0.507982	-0.297839	1	0.661459	0.082118	1
ENSMUSG00000021134	Srsf5	1.79214	0.826329	0.00022762	0.987569	-0.125707	1	1.04706	-0.0376666	1	0.953886	-0.225343	0.305486	1.17879	0.157231	0.734621	1.16868	0.134595	1	0.764684	-0.5669	0.00462638	0.819244	-0.392906	1	1.1125	0.0566689	1	1.8371	0.777852	1	1.06331	-0.0159412	1	0.452795	-1.2516	0.570555	0.983758	-0.128359	1	1.43476	0.417797	1	1.29045	0.264365	1
ENSMUSG00000066406	Akap13	1.40807	0.808996	0.000336269	0.847609	-0.00917947	1	0.917001	0.106339	1	0.741494	-0.264476	0.201434	1.045	0.347669	0.199096	0.87247	0.036191	1	0.481571	-0.938517	9.71505e-07	0.484099	-0.818417	1	1.04884	0.33931	0.276747	1.14006	0.420872	1	0.814256	-0.0717032	1	0.376194	-1.18467	0.616103	0.640316	-0.416508	1	1.24087	0.542625	1	0.888709	0.0603175	1
ENSMUSG00000030798	Cd37	0.430444	0.811943	0.000391977	0.214789	-0.284331	1	0.223739	-0.216154	1	0.181208	-0.663976	6.82666e-05	0.285559	0.157035	0.745953	0.342624	0.44449	0.406877	0.263784	0.0229738	1	0.304478	0.234967	1	0.16528	-0.717213	0.00846636	0.440077	0.768325	1	0.161015	-0.732155	0.0759139	0.148095	-0.805902	0.935691	0.714534	1.48646	0.0211882	1.96988	2.95776	1.9451e-05	0.551892	1.09529	0.846884
ENSMUSG00000000861	Bcl11a	0.725001	0.804623	0.000407715	0.403711	-0.128774	1	0.449683	0.0326511	1	0.346726	-0.445205	0.0124244	0.537469	0.341115	0.216671	0.45232	0.0430364	1	0.156596	-1.65658	1.36805e-17	0.122668	-1.82937	1	0.567666	0.418299	0.135442	0.623196	0.506944	1	0.576971	0.42406	0.380532	0.0783029	-2.47446	0.158712	1.29082	1.58325	0.00877863	0.694112	0.662502	1	1.11596	1.34997	0.501404
ENSMUSG00000027562	Car2	0.967743	0.787399	0.000579572	0.62312	0.0723934	1	0.698772	0.239226	1	0.368705	-0.862143	7.4189e-08	0.680887	0.232644	0.490084	0.453199	-0.424492	0.609233	0.0959214	-2.84099	1.54047e-42	0.118287	-2.31324	1	0.91743	0.726603	0.00101746	0.832897	0.492099	1	1.74104	1.77745	5.20595e-18	0.371088	-0.679497	1	0.261947	-1.18415	0.997822	0.13572	-2.09917	1	0.300294	-0.973139	1
ENSMUSG00000026395	Ptprc	0.595162	0.769434	0.000840705	0.317334	-0.224581	1	0.355999	-0.0505945	1	0.298944	-0.394783	0.0321442	0.461931	0.384317	0.140821	0.383936	0.0626485	1	0.274327	-0.496691	0.0162188	0.286954	-0.358347	1	0.373807	0.0202795	1	0.525729	0.517015	1	0.228811	-0.729841	0.055401	0.250229	-0.558504	1	0.231387	-0.673439	1	2.69889	2.90548	3.14785e-05	1.33509	1.86827	0.095945
ENSMUSG00000075010	AW112010	0.541936	0.768173	0.000916302	0.299781	-0.17086	1	0.329547	-0.0272707	1	0.270548	-0.407285	0.026732	0.374093	0.179987	0.658778	0.406965	0.306233	0.85013	0.260063	-0.431872	0.0427065	0.262859	-0.349811	1	0.329803	-0.0319723	1	0.567079	0.761796	1	0.261532	-0.386497	0.625557	0.151499	-1.14527	0.654468	0.323068	-0.0549646	1	2.43909	2.89332	3.9194e-05	0.300294	-0.151265	1
ENSMUSG00000039153	Runx2	0.263508	0.7665	0.00114024	0.151045	-0.117631	1	0.166427	0.0309615	1	0.16487	0.0127058	1	0.189483	0.248326	0.470682	0.162435	-0.0123076	1	0.0838279	-1.09241	4.9017e-08	0.0788577	-1.02415	1	0.22123	0.497062	0.0615323	0.254004	0.649517	1	0.0845094	-1.00282	0.00522666	0.0323425	-2.28039	0.22143	0.00873158	-4.02504	0.002127	0.0504104	-1.60332	1	1.19306	2.90076	8.43654e-05
ENSMUSG00000005583	Mef2c	1.35323	0.714422	0.00210548	0.755689	-0.206119	1	0.801273	-0.116255	1	0.73125	-0.321904	0.097128	1.15848	0.498875	0.027901	1.07657	0.347316	0.736565	0.575322	-0.681855	0.000509915	0.492861	-0.817553	1	0.809461	-0.112021	0.921341	1.11939	0.369256	1	0.809313	-0.107765	1	0.495351	-0.812346	0.924359	0.566097	-0.620331	1	1.58211	0.869516	0.912664	1.26205	0.541877	1
ENSMUSG00000031812	Map1lc3b	0.94859	0.711707	0.00225243	0.583395	-0.0644868	1	0.63154	0.0534219	1	0.528842	-0.267509	0.195839	0.665106	0.148448	0.769463	0.649738	0.10272	1	0.486946	-0.376991	0.0826821	0.492861	-0.304836	1	0.63148	0.0580999	1	1.05146	0.792804	1	0.54731	-0.165507	1	0.645148	0.0846295	1	0.647592	0.0900851	1	0.585536	-0.053718	1	0.795374	0.387749	1
ENSMUSG00000079641	Rpl39	14.9131	0.689904	0.00302154	7.13747	-0.457871	1	6.68242	-0.546468	1	8.58854	-0.231621	0.283734	10.2849	0.0978899	0.912311	12.6138	0.423272	0.437018	8.92234	-0.14323	0.656629	6.64157	-0.553298	1	9.41322	-0.0494859	1	10.8572	0.15897	1	8.40998	-0.221271	0.99219	2.65379	-1.88236	0.195961	7.45677	-0.385782	1	10.6056	0.123558	1	8.12418	-0.262561	1
ENSMUSG00000020719	Ddx5	3.2875	0.688919	0.00312878	1.91139	-0.169491	1	1.9883	-0.108914	1	1.86258	-0.263102	0.202401	2.49833	0.263053	0.402049	2.2609	0.0870166	1	1.83109	-0.264381	0.270493	1.68449	-0.349402	1	2.0452	-0.0738036	1	2.87674	0.426329	1	1.93148	-0.159111	1	1.17795	-0.868513	0.866255	2.09994	-0.029171	1	3.74976	0.809216	1	2.65801	0.310012	1
ENSMUSG00000029810	Tmem176b	1.56008	0.685153	0.00344804	1.09058	0.102696	1	1.10988	0.12609	1	0.911031	-0.211202	0.353471	1.20466	0.286706	0.341172	1.16816	0.220135	1	0.811094	-0.382571	0.0762719	0.812673	-0.326847	1	0.983209	-0.0565884	1	1.84301	0.860545	1	0.81049	-0.351092	0.702198	1.10305	0.116319	1	0.295418	-1.79194	0.384707	0.244296	-2.04694	1	0.401745	-1.33666	1
ENSMUSG00000064351	mt-Co1	25.0813	0.683599	0.00360078	15.032	-0.129283	1	15.5813	-0.0750571	1	14.3017	-0.257149	0.219627	17.8443	0.144346	0.772283	19.5751	0.28572	0.896953	11.0955	-0.647902	0.00103183	10.2537	-0.683094	1	17.8987	0.14368	0.789338	22.1338	0.432707	1	13.8821	-0.255835	0.926553	37.4016	1.20654	0.195846	13.9749	-0.233847	1	25.465	0.634242	1	22.5789	0.459293	1
ENSMUSG00000040710	St8sia4	0.329637	0.687401	0.00408985	0.174603	-0.306749	1	0.189572	-0.177073	1	0.165064	-0.489898	0.00559523	0.271403	0.400746	0.121247	0.27301	0.386341	0.600727	0.259959	0.332929	0.108758	0.210287	-0.0201019	1	0.152729	-0.541862	0.0696339	0.280586	0.39774	1	0.0426078	-2.41149	2.93793e-13	0.127668	-0.740668	0.99901	0.114966	-0.894408	1	0.395528	0.893415	0.921145	1.24987	2.56704	0.00156867
ENSMUSG00000098557	Kctd12	0.165524	0.676656	0.00498349	0.0919206	-0.24352	1	0.103603	-0.0566292	1	0.0855146	-0.445941	0.0163966	0.109884	0.0195753	1	0.117607	0.127754	1	0.0799	-0.51285	0.0199461	0.0898102	-0.245689	1	0.132012	0.319955	0.326704	0.147677	0.469298	1	0.0673251	-0.727063	0.0973384	0.165117	0.622792	0.527001	0.192095	0.842945	0.581858	0.240419	1.17015	0.627168	1.02668	3.2898	1.19582e-06
ENSMUSG00000067288	Rps28	4.98005	0.654987	0.00548629	2.45229	-0.446966	1	2.22747	-0.579569	1	3.06407	-0.147567	0.57409	3.20938	-0.0520381	1	4.10042	0.344536	0.74108	2.84053	-0.259093	0.283719	1.91887	-0.792807	1	3.67698	0.170989	0.712654	3.52652	0.0887461	1	2.9769	-0.164256	1	1.22561	-1.44276	0.462587	3.07206	-0.110373	1	3.92425	0.242419	1	3.57107	0.105633	1
ENSMUSG00000039167	Adgrl4	1.23508	0.655739	0.00568819	0.817585	-0.00553539	1	0.985335	0.268172	1	0.873299	0.121365	0.657454	0.968303	0.282053	0.355189	0.956149	0.24515	0.981248	0.359085	-1.33798	2.5075e-12	0.339526	-1.27358	1	1.16936	0.587461	0.0139788	1.11053	0.438754	1	0.472217	-0.842261	0.0162371	0.127668	-2.67962	0.108438	0.0422026	-4.25018	0.000353153	0.0465327	-4.03642	0.530591	0.219134	-1.8887	1
ENSMUSG00000075602	Ly6a	0.904235	0.652693	0.00676743	0.702569	0.232074	1	0.686648	0.193607	1	0.470751	-0.457672	0.0104917	0.515654	-0.25693	0.482805	0.5142	-0.24872	1	0.22678	-1.56859	8.55996e-16	0.230002	-1.38432	1	0.797515	0.464072	0.084737	1.17846	0.976173	1	0.341804	-0.861976	0.0149343	7.4592	3.7988	1.57971e-23	0.378368	-0.672637	1	2.74155	2.20559	0.0119275	2.48757	2.0619	0.0398821
ENSMUSG00000060739	Nsa2	1.38871	0.638843	0.00733747	0.753841	-0.316473	1	0.837645	-0.156371	1	0.865584	-0.141736	0.601093	0.970159	0.0671165	0.995717	1.03965	0.17444	1	0.822877	-0.211741	0.420169	0.659338	-0.501344	1	0.916371	-0.0278528	1	1.24639	0.420763	1	0.86887	-0.108957	1	0.314914	-1.5698	0.407923	0.954652	0.0346669	1	1.15556	0.310439	1	1.10378	0.244114	1
ENSMUSG00000037266	Rsrp1	1.02077	0.633461	0.00812734	0.684554	-0.00626794	1	0.671218	-0.0344661	1	0.605669	-0.24009	0.263252	0.776615	0.206888	0.57518	0.71531	0.0631744	1	0.62752	-0.15537	0.617327	0.591433	-0.216639	1	0.666562	-0.0500207	1	1.08395	0.661046	1	0.609457	-0.186009	1	0.32683	-1.07528	0.695356	0.462774	-0.574143	1	0.721256	0.0714583	1	0.791316	0.205169	1
ENSMUSG00000086503	Xist	5.88569	0.629651	0.00813743	3.37011	-0.246002	1	3.59857	-0.14606	1	3.14595	-0.435341	0.0136963	5.32665	0.506236	0.0237323	4.83612	0.316038	0.801941	2.63463	-0.681803	0.000476045	2.43583	-0.711938	1	4.45605	0.186847	0.661956	4.75519	0.257455	1	3.81116	-0.0647034	1	2.16525	-0.88345	0.640721	3.54502	-0.167764	1	5.25044	0.399614	1	5.00761	0.330697	1
ENSMUSG00000022108	Itm2b	2.69516	0.623457	0.00906391	1.66935	-0.134483	1	1.60475	-0.189834	1	1.48253	-0.390245	0.0321534	2.04243	0.189694	0.630689	2.06559	0.1971	1	2.05435	0.204113	0.392218	2.08316	0.189727	1	1.48706	-0.328843	0.370341	2.92105	0.679594	1	1.50869	-0.294455	0.843604	1.73118	-0.0789549	1	0.69125	-1.41092	0.726793	1.45027	-0.335614	1	2.40641	0.396397	1
ENSMUSG00000030067	Foxp1	0.701412	0.621448	0.0100728	0.433274	-0.139479	1	0.422129	-0.173476	1	0.423359	-0.221985	0.321213	0.5746	0.321983	0.257329	0.493808	0.0589293	1	0.392885	-0.323346	0.155298	0.40086	-0.24478	1	0.472854	-0.0103784	1	0.531636	0.164256	1	0.35381	-0.454786	0.449556	0.177033	-1.4243	0.479357	0.625763	0.401197	1	1.64415	1.80137	0.0904323	0.527544	0.154274	1
ENSMUSG00000101609	Kcnq1ot1	1.42924	0.615777	0.0104547	0.900729	-0.115365	1	0.957781	-0.0231586	1	0.843865	-0.269151	0.190666	1.0964	0.202582	0.58631	1.0444	0.112946	1	0.743804	-0.450453	0.0303445	0.633052	-0.622234	1	1.16467	0.294274	0.38255	1.10167	0.179712	1	1.01741	0.069178	1	0.417048	-1.22695	0.588745	0.736363	-0.405415	1	0.686357	-0.502885	1	0.450441	-1.10729	1
ENSMUSG00000032698	Lmo2	1.8869	0.60802	0.0115147	1.22776	-0.0748969	1	1.26749	-0.0269674	1	1.31176	0.0312655	1	1.46783	0.218435	0.530516	1.33551	0.0542858	1	0.890787	-0.617134	0.00180939	0.742577	-0.801129	1	1.45576	0.196147	0.641097	1.67761	0.378897	1	1.25775	-0.0401956	1	0.151499	-3.08952	0.0451721	0.128063	-3.33384	0.00666139	0.321851	-1.99665	1	0.689865	-0.903934	1
ENSMUSG00000090137	Uba52	1.90121	0.607979	0.0115227	0.501175	-1.40744	0.102808	0.586351	-1.16013	1	0.914079	-0.647372	8.29883e-05	1.61368	0.369593	0.156847	1.83372	0.557791	0.103889	1.82116	0.599109	0.000624629	1.01639	-0.358129	1	0.916523	-0.555897	0.0543918	0.608428	-1.09755	1	0.960912	-0.464653	0.419074	0.420453	-1.63524	0.380748	0.720355	-0.858886	1	1.15556	-0.171992	1	0.868418	-0.583752	1
ENSMUSG00000008496	Pou2f2	0.430646	0.614919	0.0117549	0.216175	-0.452409	1	0.259009	-0.178103	1	0.2522	-0.28546	0.164451	0.356456	0.332965	0.238397	0.424545	0.601198	0.0623306	0.314225	0.118481	0.720336	0.232192	-0.329645	1	0.23121	-0.379969	0.275729	0.39282	0.430075	1	0.0461388	-2.75047	1.32755e-16	0.132775	-1.13585	0.657539	0.128063	-1.19128	0.993962	1.50843	2.38566	0.00358307	0.353049	0.278623	1
ENSMUSG00000035042	Ccl5	0.118549	1.16866	0.0126483	0.0355673	-0.712289	1	0.0451887	-0.335987	1	0.0265815	-1.37044	0.000538578	0.0203059	-1.65742	0.00536553	0.0337526	-0.839132	0.896953	0.0303889	-1.05662	0.0387066	0.0153334	-1.7421	1	0.0358383	-0.758874	0.440528	0.177212	1.64334	1	0.0732101	0.364331	0.929925	0.00510671	-3.10998	1	0.0291053	-0.938899	1	4.34693	6.76232	2.1104e-20	0.0162321	-1.52955	1
ENSMUSG00000041841	Rpl37	14.2182	0.585731	0.0154156	7.29129	-0.449583	1	6.96347	-0.509343	1	8.82777	-0.209737	0.354765	9.95779	0.0166763	1	12.7073	0.409586	0.487598	9.66584	-0.0339548	1	7.48929	-0.401916	1	9.84933	-0.00173068	1	10.8306	0.132584	1	8.60748	-0.209773	1	3.28191	-1.59791	0.278796	6.16449	-0.685328	1	9.65165	-0.035751	1	9.30506	-0.0889206	1
ENSMUSG00000045817	Zfp36l2	2.05	0.583184	0.0164455	1.39729	-0.0282631	1	1.58491	0.156578	1	1.38347	-0.0552382	0.935961	1.75037	0.353518	0.186979	1.41743	-0.00716474	1	0.736155	-1.07757	1.5107e-08	0.626481	-1.18858	1	1.78269	0.36927	0.21292	1.64807	0.210669	1	1.51929	0.100846	1	0.350661	-2.02759	0.258957	0.803305	-0.832338	1	1.20985	-0.236773	1	1.10378	-0.369119	1
ENSMUSG00000025014	Dntt	0.555847	0.601489	0.0167513	0.421726	0.149822	1	0.479441	0.335704	1	0.494999	0.52748	0.00125926	0.643756	0.926842	5.65342e-07	0.504004	0.449101	0.413442	0.0360739	-3.62783	7.65187e-56	0.0416194	-3.13647	0.955436	0.187508	-1.11188	1.50966e-05	0.998295	1.39959	1	0.0195384	-4.37085	4.88809e-31	0.0221291	-4.01767	0.00819603	1.43052	1.95084	0.000520963	0.00387772	-5.63326	0.226174	0.251598	-0.586603	1
ENSMUSG00000027620	Rbm39	1.73508	0.561249	0.0220587	0.966321	-0.348961	1	0.954474	-0.3604	1	1.09431	-0.208525	0.359763	1.39171	0.221893	0.519827	1.3603	0.172384	1	1.16728	-0.0773765	0.904016	0.972579	-0.330735	1	1.14803	-0.0998712	0.952539	1.34681	0.140791	1	1.10404	-0.156095	1	0.47152	-1.37896	0.494227	0.961929	-0.347901	1	1.58987	0.380197	1	1.42031	0.216943	1
ENSMUSG00000025290	Rps24	24.0533	0.554189	0.0235257	14.6819	-0.219655	1	14.7095	-0.213503	1	15.8673	-0.132211	0.639116	17.7828	0.0754425	0.970057	20.8734	0.329845	0.781641	14.2652	-0.296711	0.197075	12.155	-0.490273	1	16.8703	-0.0129214	1	22.4498	0.399399	1	15.4883	-0.144578	1	8.55545	-1.00005	0.555788	15.0489	-0.180022	1	23.6657	0.474033	1	15.8507	-0.107154	1
ENSMUSG00000028581	Laptm5	1.33206	0.550343	0.0257419	0.936297	-0.0121873	1	1.00297	0.0888009	1	0.85359	-0.191346	0.418651	1.06252	0.200837	0.591365	1.03631	0.14923	1	0.833421	-0.211272	0.421415	0.834578	-0.178357	1	0.99576	0.0867101	0.949624	1.31137	0.476372	1	0.66148	-0.544924	0.250738	0.345554	-1.4541	0.460727	0.260492	-1.86346	0.335037	1.37659	0.545554	1	2.76352	1.55729	0.277173
ENSMUSG00000031785	Adgrg1	1.3998	0.54197	0.0287598	1.09058	0.134227	1	1.19254	0.262265	1	1.09042	0.175649	0.449071	1.15048	0.243478	0.466474	0.969333	-0.0448656	1	0.395779	-1.4885	7.7226e-15	0.352669	-1.50067	1	1.22274	0.334618	0.285182	1.16074	0.219977	1	1.1297	0.194557	0.986515	0.19746	-2.33748	0.178468	0.820768	-0.283209	1	0.0193886	-5.43301	0.188855	0.442325	-1.16855	1
ENSMUSG00000065947	mt-Nd4l	1.60061	0.55007	0.0290132	0.828209	-0.468093	1	0.803478	-0.503644	1	0.969446	-0.296288	0.14651	1.20374	0.100085	0.912712	1.45681	0.403615	0.537595	0.895645	-0.397266	0.0696622	0.641814	-0.824747	1	1.1618	0.0385608	1	1.26707	0.159532	1	1.00917	-0.180746	1	3.70237	1.73683	0.0112192	1.06525	-0.0919455	1	1.6015	0.49785	1	1.24176	0.129794	1
ENSMUSG00000040699	Limd2	0.574396	0.542235	0.0301149	0.339968	-0.274936	1	0.350488	-0.223478	1	0.331685	-0.392505	0.0331795	0.408903	-0.000804012	1	0.502246	0.330225	0.79309	0.54762	0.515977	0.00473653	0.648386	0.672291	1	0.316798	-0.407776	0.222539	0.759058	0.899818	1	0.175846	-1.27719	9.75474e-05	0.108943	-1.89945	0.300096	0.503521	0.305263	1	1.17495	1.53257	0.230503	0.405803	-0.00341375	1
ENSMUSG00000046330	Rpl37a	13.6081	0.526702	0.0338319	7.17489	-0.462072	1	6.82019	-0.528479	1	8.71477	-0.219472	0.321945	10.1135	0.0557728	1	12.0119	0.330098	0.781517	9.33931	-0.0794777	0.896465	6.92415	-0.504585	1	10.0619	0.0453156	1	9.9032	0.0138306	1	9.28827	-0.0806995	1	4.08197	-1.2711	0.40286	7.74636	-0.342072	1	13.4324	0.454433	1	9.64999	-0.0251267	1
ENSMUSG00000024248	Cox7a2l	1.2994	0.528644	0.0339818	1.0393	0.161406	1	1.09886	0.239495	1	0.838743	-0.202651	0.380391	1.04396	0.190329	0.630334	1.01873	0.140218	1	0.746182	-0.37622	0.0823893	0.810482	-0.20409	1	0.955083	0.0375913	1	1.49154	0.679986	1	0.854981	-0.135268	1	0.323425	-1.53278	0.422257	0.983758	0.0770552	1	0.837588	-0.155483	1	1.05915	0.18312	1
ENSMUSG00000025351	Cd63	0.827219	0.524922	0.0368607	0.5894	-0.01492	1	0.643664	0.114866	1	0.476068	-0.417812	0.0206751	0.476435	-0.368428	0.220145	0.678217	0.208587	1	0.625246	0.0841114	0.858758	0.771053	0.376897	1	0.737029	0.350119	0.255745	1.00125	0.755144	1	0.752346	0.366213	0.529447	0.0936231	-2.65741	0.117279	0.0480237	-3.60636	0.00336034	0.0930653	-2.62963	1	0.231308	-1.34861	1
ENSMUSG00000045826	Ptprcap	1.63932	0.521702	0.0369388	1.37696	0.228476	1	1.51768	0.365917	1	1.27448	0.146962	0.551001	1.23762	0.0770913	0.967892	1.28049	0.127428	1	0.554339	-1.23064	1.01459e-10	0.552004	-1.10211	1	1.26402	0.108559	0.887966	1.84301	0.643018	1	1.1118	-0.0951847	1	0.335341	-1.8231	0.316366	2.37935	1.02451	0.377407	2.07458	0.812956	0.973573	0.754794	-0.647686	1
ENSMUSG00000053477	Tcf4	0.464718	0.528449	0.0373516	0.309019	-0.114059	1	0.306402	-0.12207	1	0.300047	-0.202655	0.390224	0.435475	0.457805	0.057218	0.343679	0.0466307	1	0.192773	-0.902603	3.58347e-06	0.140192	-1.23899	1	0.349007	0.0723674	0.990437	0.416448	0.326785	1	0.244818	-0.475115	0.411364	0.439177	0.403081	0.719937	0.363816	0.129056	1	0.542881	0.709878	1	2.71482	3.06224	1.15034e-05
ENSMUSG00000029455	Aldh2	1.10827	0.518382	0.0388155	0.776013	-0.0471597	1	0.847564	0.0831035	1	0.716727	-0.210919	0.354714	0.843218	0.0867622	0.951431	0.985858	0.334347	0.773954	0.733778	-0.149071	0.641492	0.972579	0.282466	1	0.836227	0.0699188	0.993797	1.18437	0.567476	1	0.694201	-0.220628	0.994244	0.161713	-2.30687	0.187953	0.257582	-1.64185	0.505428	0.364506	-1.12949	1	0.377397	-1.0792	1
ENSMUSG00000023367	Tmem176a	0.726614	0.51709	0.0403289	0.553833	0.0788488	1	0.611701	0.223417	1	0.460054	-0.251895	0.232616	0.590148	0.19671	0.609299	0.628994	0.288749	0.895778	0.440225	-0.299186	0.197712	0.453432	-0.210812	1	0.526233	0.00210812	1	0.847664	0.695211	1	0.398065	-0.426507	0.50397	1.26646	1.28817	0.112557	0.154258	-1.7688	0.408386	0.166742	-1.63298	1	0.243482	-1.09532	1
ENSMUSG00000027907	S100a11	0.893751	0.5135	0.0423079	0.517804	-0.333421	1	0.514711	-0.335025	1	0.515162	-0.427671	0.0171499	0.631804	-0.042131	1	0.682788	0.0837784	1	0.803032	0.376479	0.0557761	0.963817	0.578399	1	0.678962	0.0760809	0.97584	0.862432	0.41596	1	0.480456	-0.458736	0.43929	0.653659	0.0141591	1	0.293963	-1.14411	1	0.810444	0.325753	1	1.2864	0.993951	0.962443
ENSMUSG00000057863	Rpl36	13.8817	0.498556	0.047614	7.37859	-0.475741	1	7.15084	-0.513736	1	9.52317	-0.122803	0.673967	10.3379	0.0299883	1	12.5662	0.342959	0.745379	10.1754	0.00340509	1	7.52215	-0.438455	1	9.66394	-0.080093	1	10.9517	0.105812	1	9.22188	-0.149187	1	2.86997	-1.83465	0.210331	7.20937	-0.500743	1	8.7559	-0.219575	1	7.28011	-0.486778	1
ENSMUSG00000034892	Rps29	16.5458	0.49582	0.049189	8.69273	-0.495508	1	8.6564	-0.493618	1	10.9735	-0.189603	0.421731	12.4682	0.0470529	1	14.9357	0.335619	0.765589	11.9724	-0.0216442	1	9.34245	-0.381267	1	12.1648	0.00528085	1	12.5259	0.0434495	1	10.8681	-0.169203	1	4.98245	-1.29311	0.394069	9.85941	-0.303208	1	15.5186	0.352676	1	11.959	-0.0251571	1
ENSMUSG00000069769	Msi2	0.816332	0.498695	0.0500997	0.65684	0.142949	1	0.741757	0.318531	1	0.634454	0.118164	0.673922	0.672068	0.200562	0.594592	0.477811	-0.350975	0.814775	0.140885	-2.27741	4.42578e-30	0.129239	-2.19564	1	1.013	0.890215	1.52698e-05	0.570032	-0.064383	1	0.647121	0.125032	1	0.362577	-0.721184	1	0.66651	0.161328	1	0.329606	-0.848974	1	0.385513	-0.624294	1
ENSMUSG00000026126	Ptpn18	2.11533	0.492889	0.0517484	1.49198	-0.0600299	1	1.50225	-0.0490684	1	1.54354	-0.0116827	1	1.72067	0.173886	0.671547	1.75039	0.191656	1	1.24718	-0.368997	0.0891277	1.1281	-0.464388	1	1.55859	0.00585621	1	2.33625	0.590886	1	1.20879	-0.38523	0.611747	0.401728	-1.9574	0.275686	1.32138	-0.23587	1	1.86131	0.260003	1	1.67191	0.104649	1
ENSMUSG00000069516	Lyz2	0.646775	0.503806	0.0554199	0.377844	-0.32957	1	0.400086	-0.238533	1	0.326174	-0.67574	7.14897e-05	0.43037	-0.152818	0.79838	0.566411	0.2943	0.896953	0.620078	0.483026	0.0114603	3.48069	2.95241	1.89354e-07	0.36428	-0.411981	0.233035	0.688174	0.550493	1	0.331917	-0.538128	0.298247	0.480031	0.0281176	1	0.0858605	-2.44911	0.118549	0.0116332	-4.93812	0.364293	1.53799	1.71634	0.19011
ENSMUSG00000002107	Celf2	0.928227	0.487316	0.0566737	0.641134	-0.0959794	1	0.703181	0.0415229	1	0.651959	-0.0914763	0.804861	0.776847	0.216746	0.539455	0.671537	-0.0287439	1	0.517852	-0.465682	0.0245107	0.53448	-0.35516	1	0.791164	0.238236	0.525902	0.750198	0.135808	1	0.632761	-0.119864	1	0.219589	-1.63968	0.381557	0.504976	-0.439694	1	0.911265	0.416795	1	1.16465	0.771474	1
ENSMUSG00000039001	Rps21	11.57	0.483522	0.0568576	6.19656	-0.478243	1	5.90429	-0.540896	1	7.85742	-0.159368	0.536673	8.74791	0.0399145	1	10.2242	0.288659	0.885752	8.67014	0.0253948	1	6.51233	-0.3967	1	8.83346	0.0541761	1	8.02771	-0.0938373	1	7.27158	-0.24865	0.936307	2.64017	-1.70519	0.250527	6.3042	-0.444376	1	9.87656	0.205335	1	7.24764	-0.243027	1
ENSMUSG00000029823	Luc7l2	1.19819	0.481967	0.0596728	0.798185	-0.15501	1	0.862995	-0.0376127	1	0.783765	-0.231444	0.287815	1.0059	0.216438	0.539373	0.904992	0.0345324	1	0.707317	-0.378104	0.0807758	0.628671	-0.495651	1	1.04158	0.265337	0.445324	0.998295	0.173841	1	0.837326	-0.086692	1	0.590676	-0.587268	1	0.886255	0.00134375	1	1.48129	0.744445	1	1.20929	0.450568	1
ENSMUSG00000000594	Gm2a	0.414718	0.477084	0.0666005	0.300243	-0.0343426	1	0.275541	-0.156596	1	0.27943	-0.182107	0.462404	0.333713	0.138575	0.794274	0.382178	0.350443	0.740155	0.309574	0.0116584	1	0.286954	-0.092857	1	0.273248	-0.189445	0.718294	0.575939	0.915337	1	0.141006	-1.18039	0.000408722	0.132775	-1.20383	0.6123	0.206647	-0.570961	1	0.329606	0.111711	1	1.50553	2.3125	0.00902159
ENSMUSG00000062997	Rpl35	7.35202	0.467539	0.0676502	3.85281	-0.52499	1	3.69997	-0.57541	1	5.03719	-0.161324	0.535313	5.56487	0.0251303	1	7.02652	0.400431	0.518423	5.40809	-0.0233552	1	3.91222	-0.492164	1	5.41067	-0.0213372	1	4.91764	-0.160938	1	5.17697	-0.0888594	1	1.96779	-1.4883	0.315426	4.1606	-0.403452	1	5.03716	-0.127045	1	4.2934	-0.358316	1
ENSMUSG00000038642	Ctss	0.125	0.478619	0.0699581	0.0808347	-0.196834	1	0.0848667	-0.112188	1	0.0553024	-0.928748	6.22102e-08	0.0669515	-0.531741	0.0652848	0.0875459	-0.0881339	1	0.0951979	0.0471413	1	0.107334	0.23918	1	0.0881592	-0.0787911	1	0.156537	0.784146	1	0.0174198	-2.47814	2.85281e-12	0.878355	3.36886	1.21599e-15	0.117876	0.366717	1	0.849221	3.24747	1.26542e-06	1.40408	4.00467	6.65816e-12
ENSMUSG00000024975	Pdcd4	0.558872	0.463812	0.0756077	0.271143	-0.640521	1	0.286563	-0.546848	1	0.220172	-1.13863	5.80409e-13	0.465412	0.183265	0.645398	0.449508	0.117179	1	0.627314	0.730092	1.83022e-05	0.492861	0.243573	1	0.334037	-0.357192	0.316667	0.38396	-0.115707	1	0.645708	0.688543	0.0217895	0.12937	-1.68457	0.369156	0.101868	-2.03014	0.245684	1.00433	1.27397	0.46053	0.275946	-0.585193	1
ENSMUSG00000057322	Rpl38	6.78065	0.450319	0.0818959	3.71008	-0.476855	1	3.55007	-0.533259	1	4.7905	-0.123506	0.671678	4.95058	-0.0532554	1	6.20152	0.311212	0.816504	5.14379	0.0111969	1	3.94289	-0.378909	1	5.16948	0.0185753	1	4.60751	-0.153453	1	4.76054	-0.109843	1	2.22142	-1.21111	0.43096	4.0238	-0.349832	1	6.24313	0.285626	1	4.59775	-0.157548	1
ENSMUSG00000008348	Ubc	1.16472	0.441254	0.0924447	0.84299	-0.0688326	1	0.914796	0.0523142	1	0.723146	-0.373686	0.0437018	1.07041	0.329483	0.23727	0.821841	-0.113393	1	0.93451	0.0982042	0.796215	1.12153	0.347932	1	0.674576	-0.428875	0.184052	1.30546	0.567287	1	0.844859	-0.0679467	1	1.38222	0.654133	0.474172	0.870247	-0.0205723	1	1.6015	0.862186	0.921145	1.55828	0.822213	1
ENSMUSG00000016559	H3f3b	7.9363	0.437171	0.0943136	5.7582	-0.0694129	1	6.15559	0.0289345	1	5.32232	-0.236431	0.269855	7.32185	0.331889	0.227964	5.07045	-0.273642	0.974434	6.20512	0.0492004	0.981045	6.4291	0.0905856	1	5.24237	-0.224822	0.617397	7.68214	0.347935	1	6.20261	0.0436117	1	3.51172	-0.787524	0.719274	5.81523	-0.0545734	1	5.08369	-0.251656	1	6.66734	0.14068	1
ENSMUSG00000028649	Macf1	0.509073	0.430001	0.106761	0.395397	0.0268743	1	0.383553	-0.0166812	1	0.339076	-0.257693	0.221654	0.470633	0.327523	0.247395	0.391144	0.0106845	1	0.304199	-0.411056	0.0546902	0.26724	-0.535018	1	0.466805	0.300509	0.372706	0.49324	0.350449	1	0.344158	-0.186986	1	0.154904	-1.32212	0.53093	0.22411	-0.79388	1	1.0276	1.41281	0.327442	0.507254	0.391778	1
ENSMUSG00000064357	mt-Atp6	22.0337	0.428386	0.106981	17.3162	0.0418695	1	17.4506	0.0514231	1	16.2371	-0.0691387	0.881928	17.7177	0.0864586	0.953018	18.9941	0.193392	1	10.0118	-0.85602	9.89452e-06	8.95911	-0.917622	1	18.834	0.18305	0.678684	21.2359	0.333409	1	16.4556	-0.0353145	1	46.9086	1.50164	0.0573275	14.589	-0.210421	1	24.3443	0.529819	1	17.624	0.0611529	1
ENSMUSG00000001289	Pfdn5	1.80766	0.424359	0.108153	1.425	0.0430225	1	1.46367	0.0810409	1	1.27027	-0.164005	0.525329	1.46504	0.0955103	0.921187	1.49338	0.120945	1	1.30672	-0.098605	0.837731	1.36687	-0.019412	1	1.27944	-0.127107	0.877925	1.94638	0.492705	1	1.25728	-0.148966	1	0.948146	-0.550408	1	1.36067	-0.0258208	1	1.92723	0.476952	1	1.89104	0.449278	1
ENSMUSG00000064367	mt-Nd5	1.69093	0.418723	0.117324	1.14739	-0.185984	1	1.23002	-0.0808269	1	1.19202	-0.164611	0.528807	1.32186	0.0285734	1	1.4482	0.173251	1	1.08542	-0.304033	0.188807	0.876197	-0.571813	1	1.45228	0.181026	0.685002	1.38225	0.0883227	1	1.08779	-0.274191	0.889178	2.96189	1.20495	0.199022	1.32138	0.0237719	1	2.12887	0.713013	1	1.27828	-0.0252013	1
ENSMUSG00000062006	Rpl34	11.0506	0.412759	0.119411	7.08343	-0.276566	1	6.68242	-0.357167	1	8.36111	-0.0371775	1	8.40445	-0.0237988	1	9.92257	0.243621	0.980131	7.82628	-0.145418	0.650041	6.22319	-0.459414	1	8.66606	0.0266435	1	9.59899	0.16861	1	8.08772	-0.0815701	1	3.14573	-1.4486	0.328411	7.47714	-0.192831	1	9.7292	0.186702	1	7.51953	-0.186592	1
ENSMUSG00000060802	B2m	3.06633	0.409677	0.123977	2.1696	-0.132173	1	2.17347	-0.127424	1	2.19187	-0.148945	0.568278	2.43288	0.0441588	1	2.37622	0.00416749	1	1.85579	-0.410742	0.0518171	1.69982	-0.483751	1	2.73293	0.232753	0.538174	2.73497	0.205315	1	2.42511	0.0356245	1	4.70498	1.00142	0.307159	1.89912	-0.323689	1	4.1608	0.812508	1	3.70904	0.64534	1
ENSMUSG00000004285	Atp6v1f	0.934678	0.408341	0.128184	0.672545	-0.107859	1	0.703181	-0.0401354	1	0.607678	-0.326816	0.0904114	0.773598	0.11426	0.863329	0.83485	0.230644	1	0.796313	0.167161	0.527083	0.760101	0.0736427	1	0.600329	-0.297742	0.433084	1.11939	0.634515	1	0.697968	-0.0545444	1	0.362577	-0.998504	0.752972	0.66651	-0.117713	1	0.965553	0.419512	1	0.852186	0.239126	1
ENSMUSG00000061477	Rps7	14.7992	0.39003	0.148668	10.9048	-0.090008	1	11.4967	-0.0116696	1	11.1223	-0.0770173	0.846678	11.6949	0.0168694	1	13.7055	0.270837	0.940184	10.4442	-0.175157	0.540135	10.0281	-0.211539	1	11.3275	-0.0354445	1	14.1297	0.285275	1	11.1757	-0.054973	1	3.84876	-1.59999	0.27804	9.92489	-0.226396	1	12.0132	0.0484478	1	8.23374	-0.498488	1
ENSMUSG00000031229	Atrx	1.0121	0.388918	0.153835	0.77047	-0.0418127	1	0.844258	0.0931287	1	0.721655	-0.178009	0.471673	0.955771	0.320295	0.257816	0.839948	0.093018	1	0.646332	-0.343322	0.122156	0.630862	-0.32933	1	0.896562	0.201445	0.625768	0.953992	0.269551	1	0.675369	-0.246337	0.943423	0.37279	-1.09122	0.68134	0.534081	-0.572749	1	0.829832	0.0679756	1	0.710155	-0.156373	1
ENSMUSG00000037649	H2-DMa	0.622178	0.388494	0.156696	0.534433	0.138873	1	0.547776	0.172738	1	0.480087	-0.0287178	1	0.571931	0.273012	0.383683	0.567642	0.245028	0.983741	0.413248	-0.278503	0.241822	0.442479	-0.136293	1	0.419928	-0.238538	0.579928	0.567079	0.223242	1	0.338038	-0.559799	0.228979	0.0885164	-2.44728	0.160813	0.145526	-1.74284	0.428756	1.00433	1.0498	0.713078	1.40002	1.53187	0.306753
ENSMUSG00000025362	Rps26	10.6756	0.384347	0.156793	6.93284	-0.283396	1	6.8235	-0.302005	1	8.30172	-0.018402	1	7.94159	-0.0902477	0.96084	9.51719	0.203502	1	7.15142	-0.268458	0.258341	5.42366	-0.634259	1	9.42229	0.190788	0.657508	9.95046	0.245338	1	8.28522	-0.0181042	1	2.97721	-1.50381	0.310693	9.94963	0.248733	1	9.03509	0.103944	1	7.89287	-0.0920029	1
ENSMUSG00000073409	H2-Q6	0.328226	0.380355	0.173586	0.261904	0.0217265	1	0.241374	-0.0950883	1	0.217385	-0.325087	0.0986638	0.273956	0.0988307	0.918051	0.213767	-0.298417	0.94474	0.164348	-0.748382	0.000149842	0.157715	-0.700076	1	0.345378	0.479073	0.0709813	0.25105	-0.0295349	1	0.3717	0.573034	0.100266	0.253633	-0.0202212	1	0.270679	0.0730992	1	1.10127	2.11084	0.0205255	0.645227	1.33191	0.529117
ENSMUSG00000060063	Alox5ap	0.961291	0.374647	0.17429	0.730746	-0.0571685	1	0.724122	-0.0689546	1	0.676012	-0.220447	0.323573	0.819431	0.128827	0.818393	0.850144	0.180863	1	0.836625	0.167839	0.52519	1.03172	0.446021	1	0.721453	-0.0825393	0.998868	1.23753	0.708888	1	0.5499	-0.494882	0.352631	0.279167	-1.4462	0.464366	0.19646	-1.95415	0.280382	0.0465327	-3.92432	0.571484	1.98843	1.3954	0.441598
ENSMUSG00000063882	Uqcrh	2.14254	0.361502	0.193003	1.70446	-0.0017914	1	1.70064	-0.0054224	1	1.64954	-0.0649084	0.89735	1.69351	-0.0125888	1	1.76498	0.0539022	1	1.56575	-0.146239	0.648201	1.47858	-0.209034	1	1.76273	0.0527813	1	2.33329	0.452132	1	1.68831	-0.0164709	1	0.84431	-1.02156	0.732031	1.5484	-0.142262	1	1.76436	0.0461664	1	1.89104	0.146292	1
ENSMUSG00000041453	Rpl21	11.1613	0.359813	0.194226	8.04328	-0.151197	1	7.87056	-0.18074	1	8.81481	-0.0179667	1	9.1046	0.0387093	1	10.1717	0.214421	1	7.74524	-0.234986	0.351073	6.50357	-0.45767	1	8.55356	-0.0637401	1	11.0758	0.314138	1	9.36148	0.0787935	1	2.9704	-1.5936	0.280542	7.90935	-0.173402	1	9.36858	0.0698664	1	7.32474	-0.286603	1
ENSMUSG00000060791	Gmfg	1.51613	0.356952	0.202089	1.17233	-0.0483843	1	1.1705	-0.0498149	1	1.18314	-0.0445298	0.979295	1.37059	0.210518	0.559352	1.42077	0.256643	0.94474	1.16677	-0.0633669	0.9597	1.23106	0.0235075	1	0.986536	-0.32774	0.37389	1.64807	0.446045	1	0.770707	-0.690437	0.0751362	0.217886	-2.47704	0.148794	2.34588	0.968472	0.457657	1.16719	-0.0539549	1	0.795374	-0.606786	1
ENSMUSG00000071415	Rpl23	19.7982	0.354946	0.202965	15.008	-0.0802458	1	14.6654	-0.113266	1	15.6647	-0.0202476	1	15.7917	-0.00414849	1	17.5888	0.168446	1	13.4842	-0.271299	0.25167	12.2733	-0.372417	1	16.7174	0.0884489	0.945301	19.4136	0.292262	1	15.9198	0.00852365	1	5.59696	-1.51096	0.307687	14.8728	-0.0928747	1	16.6897	0.0714467	1	13.0019	-0.290312	1
ENSMUSG00000064358	mt-Co3	17.6311	0.353227	0.206127	14.6486	0.0552769	1	15.0776	0.0955251	1	13.3309	-0.10905	0.736371	14.9909	0.101935	0.905922	15.5399	0.153978	1	9.62594	-0.636182	0.00132053	9.3074	-0.606967	1	15.8683	0.191109	0.658392	16.4453	0.218119	1	13.2894	-0.0932247	1	35.0286	1.33025	0.132036	12.5575	-0.172092	1	20.4589	0.533285	1	16.8814	0.254197	1
ENSMUSG00000064354	mt-Co2	18.2768	0.346269	0.217002	15.1752	0.0478041	1	15.4865	0.0756659	1	14.2779	-0.0550833	0.938251	15.3421	0.0728656	0.980324	16.4258	0.178336	1	8.99883	-0.809313	3.02726e-05	8.11358	-0.864269	1	16.6857	0.207422	0.610326	18.0756	0.296846	1	14.3384	-0.0380806	1	38.5914	1.4139	0.0902328	14.5395	-0.0171844	1	22.262	0.597376	1	17.7823	0.271121	1
ENSMUSG00000027763	Mbnl1	1.2869	0.344807	0.217731	0.918744	-0.178619	1	0.994152	-0.0597477	1	1.00212	-0.0630929	0.903334	1.06716	0.0506252	1	1.05108	0.0236631	1	0.753314	-0.531504	0.00862295	0.654957	-0.663291	1	1.24088	0.296188	0.377505	1.02488	-0.0151593	1	1.16359	0.181559	1	0.386408	-1.42712	0.472558	0.935734	-0.147696	1	1.75661	0.764247	1	2.94207	1.51339	0.318721
ENSMUSG00000025492	Ifitm3	4.46654	0.340556	0.223548	3.90547	0.120106	1	4.00747	0.154588	1	3.45689	-0.079725	0.846678	3.39585	-0.099348	0.944077	3.79787	0.0836922	1	3.71799	0.0537469	0.962041	4.16632	0.208717	1	3.98652	0.164421	0.731518	5.77416	0.681602	1	3.06635	-0.249109	0.936307	0.995809	-1.86555	0.302357	0.692705	-2.39136	0.0967751	0.314095	-3.51356	0.734353	2.26844	-0.673096	1
ENSMUSG00000038274	Fau	13.6079	0.33812	0.226973	9.73111	-0.182819	1	9.16229	-0.268065	1	10.6293	-0.0650032	0.896508	10.7056	-0.044819	1	12.4939	0.204619	1	11.045	0.00771364	1	9.53083	-0.210399	1	10.4386	-0.0839275	0.992229	13.2348	0.265251	1	10.0922	-0.132723	1	4.53476	-1.28785	0.396232	9.79828	-0.169871	1	18.0353	0.712688	1	14.1422	0.359464	1
ENSMUSG00000006333	Rps9	22.467	0.33748	0.228137	19.0585	0.0717128	1	20.5388	0.178978	1	17.1409	-0.110578	0.726203	18.7208	0.0511281	1	20.2292	0.172524	1	17.2002	-0.0927708	0.857378	17.9358	-0.0210039	1	17.5853	-0.0521161	1	24.6029	0.436888	1	16.5012	-0.148322	1	5.87612	-1.6393	0.265733	17.4908	-0.056715	1	16.7362	-0.123481	1	17.0843	-0.0939028	1
ENSMUSG00000079435	Rpl36a	5.24456	0.337086	0.229669	3.42693	-0.317861	1	3.29878	-0.368151	1	4.18555	-0.0250916	1	4.25775	0.0068089	1	4.9692	0.254468	0.948593	3.85608	-0.1616	0.588593	3.06012	-0.475705	1	4.57006	0.121649	0.851254	3.99613	-0.089186	1	4.03691	-0.0763198	1	1.27327	-1.74592	0.337431	3.56539	-0.254204	1	3.24953	-0.389202	1	2.87714	-0.565193	1
ENSMUSG00000022336	Eif3e	1.56714	0.33769	0.230552	1.28458	0.0208791	1	1.25977	-0.00830282	1	1.30969	0.064912	0.877603	1.15256	-0.15747	0.771668	1.36856	0.123587	1	1.05069	-0.315437	0.164591	1.01639	-0.319773	1	1.36957	0.126997	0.835731	1.68056	0.408839	1	1.33402	0.0804471	1	0.280869	-2.17769	0.221879	1.24134	-0.0298609	1	1.10515	-0.198091	1	1.07132	-0.242924	1
ENSMUSG00000020644	Id2	0.0481855	0.384586	0.232392	0.0249433	-0.598299	1	0.0374736	0.0211995	1	0.0328054	-0.272972	0.307467	0.0328376	-0.23613	0.676205	0.0277756	-0.481324	0.747058	0.010233	-2.06358	1.95703e-16	0.0372384	0.0512633	1	0.0477844	0.382472	0.288257	0.0620242	0.776191	1	0.018126	-1.10376	0.0127748	0.0238313	-0.579907	1	0.033471	-0.124356	1	0.469204	3.70527	3.72937e-08	1.41219	5.44507	2.27484e-29
ENSMUSG00000057841	Rpl32	23.1551	0.320926	0.260009	18.2363	-0.0548537	1	18.0766	-0.0674831	1	18.9534	0.00435443	1	18.325	-0.05283	1	21.6498	0.216681	1	16.9679	-0.184209	0.508321	15.4014	-0.301059	1	18.7914	-0.0103825	1	24.4405	0.368412	1	18.9878	0.00605207	1	6.32211	-1.59206	0.280851	16.817	-0.173017	1	15.794	-0.266011	1	13.0993	-0.536848	1
ENSMUSG00000060591	Ifitm2	2.46815	0.319299	0.265516	1.97421	-0.0330046	1	2.03129	0.00892976	1	1.75055	-0.268472	0.190519	2.11971	0.0830346	0.956994	2.49523	0.341838	0.747058	2.30935	0.234529	0.302451	2.33945	0.213294	1	1.65098	-0.321185	0.385429	2.82358	0.4852	1	2.02799	0.00761931	1	0.396621	-2.3545	0.172039	0.980847	-1.0491	1	0.108576	-4.17678	0.476278	0.714213	-1.49983	1
ENSMUSG00000034353	Ramp1	1.90928	0.317723	0.269499	1.4407	-0.121421	1	1.43722	-0.1228	1	1.44357	-0.151033	0.559603	1.72902	0.171617	0.68023	1.98789	0.388326	0.565104	2.2156	0.622463	0.000338196	2.38107	0.611648	1	0.986233	-0.727279	0.00623967	2.19448	0.490979	1	0.585681	-1.48155	1.40072e-06	0.161713	-3.27224	0.0279894	0.164445	-3.25223	0.00841508	0.104698	-3.85837	0.590785	0.957695	-0.708224	1
ENSMUSG00000097971	Gm26917	0.966937	0.335042	0.270926	0.761232	-0.0417204	1	0.768209	-0.0272265	1	0.62259	-0.427371	0.0260782	0.736583	-0.10189	0.955408	0.708278	-0.158477	1	0.824738	0.089822	0.855233	0.874006	0.160573	1	1.0378	0.465071	0.101692	1.1253	0.526499	1	0.609927	-0.383655	0.674528	2.14141	1.47499	0.0908117	0.980847	0.329446	1	1.08964	0.478933	1	0.442325	-0.818903	1
ENSMUSG00000020077	Srgn	3.79597	0.316251	0.271358	2.92714	-0.0906115	1	2.8535	-0.126644	1	2.78956	-0.206051	0.367014	3.21321	0.0553276	1	3.13442	0.0126813	1	3.52108	0.21593	0.35442	3.37555	0.117283	1	3.09056	-0.00988583	1	3.63875	0.225183	1	3.16969	0.0296644	1	1.00772	-1.63494	0.380311	0.897897	-1.80336	0.37181	2.11724	-0.559271	1	1.90727	-0.710082	1
ENSMUSG00000062270	Morf4l1	1.10403	0.315679	0.275674	0.763541	-0.252843	1	0.771515	-0.232524	1	0.847366	-0.125188	0.666816	1.00358	0.175835	0.665073	0.946128	0.0713942	1	0.878384	-0.0505211	1	0.762291	-0.247868	1	0.955083	0.0879786	0.947074	0.841757	-0.103836	1	0.84533	-0.10499	1	0.279167	-1.69972	0.356408	0.678152	-0.418993	1	0.876365	-0.0453522	1	1.01045	0.160072	1
ENSMUSG00000031029	Eif3f	2.51674	0.306358	0.292965	2.27723	0.139537	1	2.23519	0.10863	1	1.9149	-0.152486	0.553978	2.05183	-0.0183299	1	2.40277	0.235711	0.999564	2.0805	0.00509318	1	2.28906	0.141527	1	1.87478	-0.162773	0.781733	3.14256	0.600619	1	2.03011	-0.0334999	1	0.704726	-1.56567	0.407728	1.83654	-0.178434	1	1.8458	-0.171573	1	2.13858	0.0411444	1
ENSMUSG00000047215	Rpl9	14.6603	0.302837	0.299732	11.2665	-0.108293	1	11.1837	-0.117752	1	12.2014	0.0146799	1	11.9749	-0.0187916	1	13.8087	0.210343	1	10.9234	-0.17519	0.540135	9.96236	-0.286242	1	11.949	-0.0216606	1	13.2998	0.13223	1	11.965	-0.0188011	1	3.59342	-1.76422	0.228856	11.4908	-0.0783128	1	11.3385	-0.100287	1	9.6784	-0.329605	1
ENSMUSG00000032359	Ctsh	0.0566533	0.322307	0.306648	0.026329	-0.815072	1	0.0209411	-1.08651	1	0.0152357	-1.89601	3.4452e-24	0.0261076	-0.923042	0.000450092	0.0295335	-0.695691	0.174796	0.0973685	1.40753	3.73492e-17	0.0941912	1.06355	1	0.0396187	-0.247267	0.66417	0.0413495	-0.0710593	1	0.0124763	-1.94454	2.80552e-07	0.0544716	0.276566	0.957677	0.00145526	-4.01195	0.0159717	0.593291	3.75541	1.87928e-09	1.36756	5.0581	8.10079e-25
ENSMUSG00000008683	Rps15a	15.3581	0.297448	0.311418	11.9132	-0.0994243	1	11.1782	-0.191393	1	12.9632	0.035451	0.999397	12.2495	-0.0643206	1	14.7334	0.234506	1	10.956	-0.253841	0.295885	9.66007	-0.403321	1	13.2311	0.0627339	1	15.4942	0.281535	1	12.5034	-0.0278716	1	4.22666	-1.60162	0.277649	12.019	-0.085494	1	14.9796	0.230907	1	10.0599	-0.345852	1
ENSMUSG00000002204	Napsa	0.580243	0.300395	0.312449	0.387545	-0.318216	1	0.374736	-0.35967	1	0.396648	-0.358118	0.0574993	0.445918	-0.123274	0.874529	0.593659	0.342002	0.755614	0.711865	0.706229	3.55968e-05	0.749148	0.64902	1	0.345983	-0.520601	0.0808937	0.661592	0.467758	1	0.206683	-1.27504	9.33932e-05	0.16001	-1.58177	0.405983	0.686884	0.524724	1	1.38822	1.54186	0.226174	1.16871	1.29103	0.562938
ENSMUSG00000030156	Cd69	0.364315	0.299877	0.321755	0.244352	-0.311719	1	0.264519	-0.187571	1	0.261341	-0.270401	0.197036	0.351118	0.259192	0.431243	0.351238	0.244927	0.98873	0.343477	0.226176	0.343339	0.324193	0.111555	1	0.203991	-0.619131	0.0299092	0.351471	0.229884	1	0.126646	-1.31098	7.29999e-05	0.260442	-0.206681	1	1.09872	1.9091	0.000334571	1.09352	1.87396	0.069751	0.24754	-0.268446	1
ENSMUSG00000045128	Rpl18a	23.5998	0.284573	0.336668	21.3842	0.121063	1	22.9603	0.221859	1	18.8636	-0.0848555	0.832867	20.6145	0.075024	0.971449	22.2567	0.193932	1	18.2075	-0.135674	0.682627	18.9828	-0.0580607	1	18.5089	-0.102071	0.946325	27.8489	0.497491	1	18.6177	-0.0890183	1	6.02422	-1.72229	0.244291	18.5226	-0.0930542	1	18.807	-0.0736616	1	15.9278	-0.314416	1
ENSMUSG00000048163	Selplg	0.284476	0.289475	0.341054	0.194465	-0.292641	1	0.179653	-0.39821	1	0.194304	-0.372415	0.0487296	0.263629	0.180491	0.659375	0.2709	0.214436	1	0.317223	0.515667	0.00519955	0.26505	0.170888	1	0.18025	-0.435931	0.182885	0.259911	0.145465	1	0.119114	-1.0434	0.00262822	0.251931	0.0957941	1	0.218289	-0.112952	1	0.345117	0.555045	1	1.06726	2.19078	0.0199811
ENSMUSG00000047139	Cd24a	0.52621	0.285573	0.344347	0.386159	-0.191995	1	0.433151	-0.0191758	1	0.373632	-0.305591	0.125631	0.453344	0.0525259	1	0.473416	0.119111	1	0.446324	0.0267187	1	0.484099	0.143958	1	0.407831	-0.120128	0.898884	0.499147	0.189011	1	0.296607	-0.601214	0.170902	0.611103	0.482669	0.632411	1.66482	1.96732	0.000269622	0.934531	1.09576	0.656434	0.572182	0.386792	1
ENSMUSG00000030707	Coro1a	1.63932	0.281086	0.34716	1.2079	-0.190957	1	1.26969	-0.114467	1	1.23597	-0.199291	0.391356	1.45924	0.103279	0.899142	1.59762	0.24344	0.983741	1.56069	0.222988	0.339996	1.7962	0.389947	1	1.16406	-0.264309	0.517798	1.81347	0.402466	1	0.879698	-0.680201	0.0825049	0.396621	-1.79738	0.320681	1.57314	0.198316	1	3.47832	1.34689	0.371908	3.0557	1.15781	0.724937
ENSMUSG00000017707	Serinc3	1.43488	0.273451	0.365162	1.15155	-0.0706923	1	1.20797	0.000600401	1	1.11156	-0.157446	0.536673	1.58758	0.472011	0.0419959	1.04422	-0.229253	1	0.838072	-0.607597	0.0021723	0.792958	-0.609323	1	1.2743	0.0877309	0.947245	1.05441	-0.196528	1	1.40653	0.238291	0.889178	1.24604	0.0455892	1	1.53676	0.351934	1	2.07458	0.782621	1	1.88293	0.641799	1
ENSMUSG00000064370	mt-Cytb	10.402	0.272649	0.369759	8.93154	0.0292332	1	8.93304	0.0280282	1	8.80722	0.0113555	1	8.91836	0.0309133	1	10.0481	0.220592	1	5.47041	-0.777445	6.38997e-05	5.01404	-0.81136	1	9.79096	0.182049	0.681103	9.72894	0.149209	1	8.78639	0.00519874	1	22.2857	1.36744	0.113473	7.49169	-0.229057	1	12.2303	0.479549	1	8.50157	-0.0477498	1
ENSMUSG00000064215	Ifi27	0.834678	0.270967	0.374148	0.849919	0.284174	1	0.924716	0.401632	1	0.756146	0.141476	0.57659	0.757353	0.124987	0.832112	0.753105	0.109086	1	0.503691	-0.557107	0.00571841	0.521337	-0.432101	1	0.681684	-0.0506109	1	1.15779	0.723547	1	0.596274	-0.254579	0.926553	0.287678	-1.29216	0.550809	0.960473	0.455473	1	0.461449	-0.603841	1	0.137973	-2.31873	1
ENSMUSG00000058600	Rpl30	11.269	0.26201	0.391628	8.89274	-0.106867	1	8.68395	-0.140284	1	9.5469	-0.00038251	1	9.35511	-0.0344574	1	10.6379	0.172723	1	8.82084	-0.135095	0.685033	7.59444	-0.335282	1	9.85296	0.0507253	1	11.2973	0.240248	1	9.16609	-0.0635774	1	3.31255	-1.53818	0.297478	8.57877	-0.158009	1	11.5672	0.272916	1	9.24825	-0.0514691	1
ENSMUSG00000006304	Arpc2	1.55343	0.262568	0.392965	1.22915	-0.102039	1	1.19695	-0.138941	1	1.18281	-0.20256	0.379911	1.42861	0.139011	0.785897	1.40021	0.0990535	1	1.47831	0.201865	0.401015	1.61658	0.298167	1	1.16679	-0.193352	0.703386	1.52402	0.21163	1	1.20314	-0.138568	1	0.580463	-1.18686	0.612931	0.670876	-0.978976	1	1.49292	0.181054	1	2.27655	0.791795	1
ENSMUSG00000028936	Rpl22	6.36573	0.260414	0.395545	4.89396	-0.147257	1	4.5839	-0.240718	1	5.57135	0.0608811	0.894392	4.96404	-0.140429	0.818128	6.16091	0.211304	1	4.7969	-0.200873	0.455093	4.13565	-0.389587	1	5.8365	0.126473	0.835731	5.76235	0.0909242	1	5.35375	-0.0133964	1	1.89799	-1.51853	0.305939	5.11088	-0.0817536	1	5.02553	-0.10838	1	4.35427	-0.315963	1
ENSMUSG00000064363	mt-Nd4	5.81029	0.26131	0.399953	4.83438	-0.0284182	1	4.81756	-0.033671	1	4.95894	0.0130583	1	4.97611	0.017101	1	5.31393	0.121116	1	3.11734	-0.756775	0.000107196	2.66364	-0.893806	1	5.79749	0.266484	0.445282	5.4345	0.139275	1	4.91261	-0.00429815	1	12.8842	1.40793	0.0944494	4.40363	-0.16491	1	8.02688	0.703587	1	6.00994	0.283537	1
ENSMUSG00000079523	Tmsb10	1.96452	0.254585	0.414098	1.17972	-0.519212	1	1.14405	-0.554906	1	1.53544	-0.162921	0.530534	1.70512	0.032484	1	2.14399	0.400744	0.522404	1.71666	0.0447955	0.999851	1.29896	-0.367771	1	1.44215	-0.237828	0.578273	1.48858	-0.170315	1	1.23327	-0.467689	0.412319	0.5328	-1.6577	0.372549	2.54089	0.610668	1	6.50682	1.97311	0.0686089	6.81749	2.04044	0.0712068
ENSMUSG00000018567	Gabarap	0.846775	0.253079	0.42066	0.763079	0.0837839	1	0.794661	0.141646	1	0.628036	-0.262569	0.206684	0.830802	0.239669	0.470682	0.677689	-0.0996001	1	0.749799	0.0659119	0.915294	0.882768	0.293577	1	0.606983	-0.277189	0.48643	0.903782	0.327151	1	0.737986	0.0348524	1	0.827287	0.199647	0.953485	0.646137	-0.160049	1	1.00821	0.484802	1	1.42843	0.989046	0.961859
ENSMUSG00000030536	Iqgap1	0.669356	0.253658	0.420785	0.568152	-0.00507995	1	0.599577	0.0744627	1	0.514903	-0.194054	0.413289	0.761182	0.498562	0.0286319	0.528791	-0.11952	1	0.436814	-0.446882	0.0325225	0.510385	-0.158203	1	0.614241	0.120895	0.852202	0.578893	0.0248397	1	0.503525	-0.191879	1	0.338745	-0.752383	0.984372	0.506431	-0.1711	1	1.48129	1.38514	0.347447	1.31886	1.21586	0.651428
ENSMUSG00000060636	Rpl35a	11.0452	0.245602	0.436493	8.57448	-0.146643	1	8.16594	-0.215906	1	9.56376	0.0219539	1	9.19197	-0.047547	1	10.4197	0.155104	1	8.56708	-0.167873	0.563981	7.38853	-0.360978	1	10.1421	0.113754	0.869689	10.3846	0.132171	1	9.13055	-0.0544712	1	3.67343	-1.37438	0.35705	8.80288	-0.106175	1	10.1131	0.0923941	1	9.69057	0.0303339	1
ENSMUSG00000027523	Gnas	1.35565	0.243294	0.440502	1.09935	-0.0833392	1	1.13964	-0.0290969	1	1.03888	-0.213117	0.345922	1.21731	0.0779105	0.966716	1.33587	0.223031	1	1.05793	-0.160107	0.597115	1.01639	-0.195019	1	1.2179	0.0757281	0.975615	1.25525	0.110707	1	1.24434	0.105912	1	0.922613	-0.335945	1	0.983758	-0.24317	1	1.427	0.295665	1	1.84235	0.665259	1
ENSMUSG00000073411	H2-D1	2.21734	0.236895	0.457309	1.67305	-0.196961	1	1.64884	-0.214762	1	1.78187	-0.13145	0.642319	2.03651	0.109413	0.879358	1.85165	-0.0483649	1	1.94334	0.0307983	1	1.75239	-0.125537	1	1.71464	-0.17257	0.754146	2.05271	0.103339	1	1.87875	-0.0247058	1	2.17886	0.191623	1	2.09121	0.132204	1	4.56408	1.26191	0.686708	4.04586	1.08601	1
ENSMUSG00000037742	Eef1a1	18.25	0.230921	0.472648	15.632	-0.0135661	1	15.4523	-0.0310877	1	15.7301	-0.00471837	1	16.0844	0.0332968	1	18.1289	0.223498	1	14.5071	-0.142007	0.661884	14.0279	-0.172824	1	15.2335	-0.0558892	1	18.8701	0.256674	1	15.3894	-0.0379641	1	5.37056	-1.56508	0.289509	12.2548	-0.369239	1	12.8391	-0.30273	1	11.9915	-0.401739	1
ENSMUSG00000042682	Selenok	0.619557	0.233054	0.474234	0.565843	0.0852027	1	0.505893	-0.0796009	1	0.516005	-0.0683794	0.884937	0.565549	0.0947517	0.926593	0.506289	-0.0864865	1	0.495525	-0.129548	0.712279	0.48848	-0.128154	1	0.506424	-0.0875282	0.983968	0.640917	0.265311	1	0.525889	-0.025533	1	1.11156	1.07071	0.223753	0.451131	-0.245285	1	0.593291	0.15442	1	0.59653	0.162403	1
ENSMUSG00000036908	Unc93b1	0.155041	0.222131	0.480321	0.0960778	-0.498073	1	0.0727428	-0.88042	1	0.0991943	-0.566189	0.00121495	0.108724	-0.354727	0.266955	0.143449	0.100174	1	0.224712	0.931362	2.53955e-08	0.22343	0.746536	1	0.0933005	-0.582495	0.0608162	0.159491	0.265782	1	0.0390768	-1.85357	2.4553e-08	0.301296	1.18293	0.176342	0.259037	0.963005	0.387331	0.608802	2.1999	0.014286	1.04291	2.99096	3.47726e-05
ENSMUSG00000039221	Rpl22l1	3.35968	0.225997	0.487855	2.49848	-0.22882	1	2.36965	-0.302242	1	3.00526	0.061279	0.893206	2.9309	0.0108488	1	3.28403	0.192481	1	2.77945	-0.0795824	0.896465	2.2124	-0.400676	1	2.88173	-0.0169658	1	3.16619	0.118602	1	2.83636	-0.0409225	1	0.638339	-2.19909	0.215028	1.90494	-0.618877	1	2.16377	-0.432971	1	1.69626	-0.784428	1
ENSMUSG00000058715	Fcer1g	0.310484	0.232894	0.488137	0.160284	-0.759782	1	0.146588	-0.871535	1	0.127332	-1.30998	3.12793e-16	0.19981	-0.482712	0.0783496	0.28426	0.0941966	1	0.646953	1.7193	1.87902e-30	1.04267	1.99128	0.0195169	0.11069	-1.37408	9.4618e-08	0.440077	0.725678	1	0.0790952	-1.8314	2.04757e-08	0.316616	0.247905	0.902537	0.0305605	-3.08242	0.0231684	0.756156	1.50904	0.26754	2.6012	3.32681	5.11579e-07
ENSMUSG00000009687	Fxyd5	1.50282	0.225635	0.490095	1.33216	0.0330743	1	1.38432	0.0883821	1	1.37874	0.110389	0.703707	1.26361	-0.0513587	1	1.58198	0.312131	0.816504	1.28088	-0.0292113	1	1.25077	-0.0599681	1	1.17888	-0.160969	0.787753	1.9198	0.561025	1	0.977626	-0.441125	0.463205	0.359172	-1.86475	0.303753	0.413295	-1.6647	0.482058	0.841466	-0.631864	1	1.16871	-0.158243	1
ENSMUSG00000040952	Rps19	20.0845	0.223565	0.493178	16.682	-0.0664644	1	16.9017	-0.04683	1	17.4047	-0.0032474	1	17.5944	0.0153277	1	19.4846	0.177861	1	15.4931	-0.200378	0.456206	14.0892	-0.312264	1	17.6339	0.0183391	1	21.6701	0.311772	1	17.113	-0.029047	1	5.18502	-1.76124	0.229997	21.8944	0.330946	1	19.3964	0.149345	1	12.8599	-0.445883	1
ENSMUSG00000008682	Rpl10	7.20243	0.211758	0.52401	5.62517	-0.16929	1	5.85359	-0.108499	1	6.12042	-0.0551753	0.935338	6.13053	-0.0454161	1	7.18667	0.211271	1	6.7823	0.127787	0.672259	6.33709	0.00626616	1	5.80701	-0.130999	0.865864	6.13154	-0.0424889	1	5.73181	-0.145956	1	3.07084	-1.04517	0.523212	5.85307	-0.108675	1	5.47534	-0.207379	1	6.07081	-0.0581651	1
ENSMUSG00000028465	Tln1	0.889114	0.208674	0.538688	0.815737	0.0688491	1	0.784741	0.0109025	1	0.713032	-0.168865	0.504646	0.878724	0.204259	0.580432	0.730252	-0.102721	1	0.695844	-0.191936	0.484318	0.698767	-0.15686	1	0.84787	0.137568	0.802077	0.800408	0.0401083	1	0.948671	0.307762	0.705302	0.250229	-1.64084	0.380311	0.413295	-0.919476	1	0.635946	-0.290942	1	1.0632	0.450233	1
ENSMUSG00000046364	Rpl27a	16.6859	0.204338	0.547361	14.2098	-0.0471826	1	14.1066	-0.0577492	1	14.7803	0.0158186	1	14.3786	-0.0326062	1	16.2517	0.164778	1	13.6419	-0.122709	0.734976	13.005	-0.176903	1	14.9237	0.0287554	1	17.8305	0.280257	1	14.0512	-0.0659296	1	4.4105	-1.7445	0.235734	14.4158	-0.0263921	1	14.9874	0.0268562	1	12.2066	-0.270508	1
ENSMUSG00000090862	Rps13	11.4583	0.200873	0.558131	9.77638	-0.0476038	1	9.87209	-0.0332016	1	10.3967	0.0583309	0.902645	9.68999	-0.0676867	1	11.0735	0.148739	1	9.17393	-0.16176	0.5874	8.36111	-0.27561	1	10.2361	0.0233162	1	12.1863	0.2703	1	9.72706	-0.056835	1	3.2751	-1.63429	0.267082	10.7748	0.0941422	1	12.2885	0.280788	1	8.55838	-0.243369	1
ENSMUSG00000033379	Atp6v0b	0.762702	0.201418	0.561765	0.637439	-0.0773159	1	0.635949	-0.078624	1	0.557498	-0.349039	0.0651722	0.674389	0.00741162	1	0.662395	-0.0214733	1	0.983194	0.682655	6.70381e-05	1.11715	0.741386	1	0.530921	-0.37494	0.278353	0.844711	0.334032	1	0.531538	-0.359195	0.683173	0.427262	-0.653991	1	0.378368	-0.83123	1	0.542881	-0.303144	1	0.917115	0.452486	1
ENSMUSG00000037805	Rpl10a	14.9936	0.196731	0.5711	14.1378	0.098125	1	14.6323	0.145545	1	12.5589	-0.100637	0.759976	14.2624	0.126199	0.823055	14.7634	0.17462	1	13.2443	0.000969077	1	13.8746	0.0656022	1	11.6213	-0.209158	0.658392	17.2309	0.378991	1	12.8516	-0.0459477	1	3.6479	-1.87123	0.198533	11.9826	-0.146975	1	9.93085	-0.421003	1	8.78158	-0.599035	1
ENSMUSG00000041959	S100a10	0.839719	0.196178	0.578496	0.77278	0.0616846	1	0.788048	0.0892745	1	0.702399	-0.104171	0.746048	0.837532	0.206459	0.576274	0.799164	0.119326	1	0.534596	-0.546396	0.00680021	0.541052	-0.455308	1	0.84288	0.20876	0.604813	0.971713	0.392358	1	0.778946	0.0762675	1	0.122561	-2.59154	0.12845	0.899352	0.281827	1	1.83416	1.31278	0.41366	0.82378	0.153355	1
ENSMUSG00000050708	Ftl1	4.27077	0.193332	0.583313	3.51839	-0.106939	1	3.60187	-0.0711406	1	3.47407	-0.160051	0.536673	3.10008	-0.327619	0.29724	3.83954	0.0254372	1	4.9383	0.4724	0.0102683	5.00089	0.405471	1	3.27111	-0.231501	0.596944	4.48051	0.244139	1	3.55552	-0.0942731	1	5.00628	0.408631	0.864084	2.82321	-0.425897	1	3.54812	-0.0950501	1	6.80532	0.848664	1
ENSMUSG00000060743	H3f3a	4.45021	0.190079	0.592458	3.70592	-0.0939228	1	3.83333	-0.0432435	1	3.71317	-0.11596	0.702325	4.41393	0.190444	0.627517	4.54905	0.228267	1	3.7369	-0.0926272	0.85842	3.74793	-0.0768118	1	3.59124	-0.151408	0.808361	4.69317	0.248697	1	3.74902	-0.0791534	1	1.61883	-1.2943	0.393956	4.46184	0.178121	1	5.04879	0.353133	1	3.81049	-0.0545789	1
ENSMUSG00000030795	Fus	1.01129	0.189846	0.593961	0.913201	0.0272548	1	0.924716	0.0451035	1	0.851969	-0.0981483	0.771598	0.892765	-0.00747578	1	0.932416	0.0622015	1	0.675688	-0.473975	0.021374	0.652767	-0.459436	1	1.23075	0.523728	0.0362897	0.889014	-0.01205	1	0.893587	-0.00545051	1	0.190651	-2.23444	0.20755	1.17294	0.392116	1	1.26026	0.492271	1	1.22958	0.456469	1
ENSMUSG00000060036	Rpl3	14.2081	0.188634	0.593961	13.213	0.069746	1	13.0794	0.0524872	1	12.4725	-0.020689	1	13.0428	0.057198	1	13.8896	0.154823	1	12.3146	-0.0402185	1	12.5515	-0.00924926	1	11.6065	-0.13331	0.858679	16.02	0.34391	1	12.3045	-0.0378776	1	3.55087	-1.83974	0.20879	10.1694	-0.315	1	8.36037	-0.599501	1	8.58273	-0.561681	1
ENSMUSG00000012848	Rps5	21.7422	0.178732	0.624639	20.9431	0.113112	1	22.3012	0.201923	1	17.8556	-0.159368	0.536673	21.0352	0.135751	0.794493	22.1799	0.21344	1	19.9921	0.0505259	0.974696	22.0079	0.179533	1	16.9253	-0.2203	0.627956	25.7666	0.407126	1	18.6476	-0.062516	1	5.21566	-1.90824	0.186477	16.0137	-0.282472	1	17.1085	-0.188203	1	14.5237	-0.42544	1
ENSMUSG00000063870	Chd4	1.01613	0.179547	0.626307	0.883177	-0.0395591	1	0.904877	-0.00311802	1	0.866751	-0.0868451	0.825328	1.06496	0.273831	0.378163	0.862977	-0.0787806	1	0.726129	-0.374018	0.0849235	0.786387	-0.20631	1	1.05927	0.253876	0.479492	0.880153	-0.0428624	1	0.971741	0.107381	1	0.255336	-1.8315	0.314312	0.929913	0.0367138	1	0.686357	-0.400947	1	0.795374	-0.188546	1
ENSMUSG00000098274	Rpl24	7.39215	0.177862	0.627823	6.23767	-0.0857424	1	5.97924	-0.146668	1	6.97154	0.105698	0.723975	6.12902	-0.124725	0.865595	7.12954	0.12224	1	5.95457	-0.175918	0.538622	5.16299	-0.359959	1	6.96049	0.0852929	0.952177	7.05009	0.0912919	1	6.69767	0.0216681	1	2.70996	-1.29479	0.393491	6.14412	-0.10694	1	6.01047	-0.140971	1	5.20645	-0.348903	1
ENSMUSG00000034708	Grn	0.21371	0.183769	0.631569	0.172293	-0.145715	1	0.162018	-0.227637	1	0.139456	-0.573681	0.000942478	0.182521	-0.0696899	1	0.193374	0.0260723	1	0.21789	0.235373	0.323018	0.227811	0.271896	1	0.212459	0.179812	0.704675	0.236283	0.327391	1	0.143595	-0.431052	0.589402	0.444284	1.24468	0.147158	0.0582105	-1.68725	0.517007	0.197764	0.0777099	1	2.12641	3.53942	1.86389e-08
ENSMUSG00000022443	Myh9	0.516533	0.177763	0.635175	0.478541	0.0546451	1	0.484952	0.0739564	1	0.422581	-0.168137	0.512579	0.538513	0.262642	0.411059	0.423666	-0.135578	1	0.328283	-0.568098	0.00484462	0.337336	-0.449242	1	0.604866	0.445705	0.0993398	0.510962	0.151461	1	0.51765	0.178815	1	0.177033	-1.37995	0.499257	0.360905	-0.354938	1	1.04698	1.18905	0.548732	0.681749	0.568083	1
ENSMUSG00000031207	Msn	0.51492	0.17676	0.637495	0.47577	0.0496892	1	0.4585	-0.00437359	1	0.433797	-0.114014	0.71629	0.521804	0.212635	0.558056	0.45777	-0.00902374	1	0.370972	-0.363547	0.0981004	0.376765	-0.286188	1	0.503399	0.145331	0.78753	0.53459	0.220348	1	0.45362	-0.0227914	1	0.183842	-1.32219	0.529925	0.571918	0.318292	1	1.19046	1.37924	0.355436	0.937405	1.03207	0.90941
ENSMUSG00000019505	Ubb	6.12541	0.169094	0.654156	5.07734	-0.1206	1	4.90904	-0.168211	1	4.80755	-0.255339	0.220221	7.0957	0.437369	0.067865	5.3243	-0.0524516	1	6.20078	0.207318	0.380673	6.48386	0.236094	1	3.94539	-0.528944	0.0702528	5.90707	0.0994678	1	5.77089	0.0737702	1	3.94068	-0.487406	1	4.91297	-0.166874	1	4.31203	-0.357283	1	4.73166	-0.223115	1
ENSMUSG00000050732	Vamp8	1.35625	0.16637	0.661349	1.41946	0.226358	1	1.40195	0.202749	1	1.20148	-0.0302942	1	1.28624	0.0885056	0.944872	1.22652	0.00777583	1	1.13338	-0.126197	0.722337	1.21572	-0.00626985	1	1.20202	-0.0247202	1	1.56537	0.359771	1	1.35097	0.158045	1	0.384706	-1.67133	0.366424	0.410384	-1.58032	0.560388	0.535126	-1.18814	1	0.998275	-0.29103	1
ENSMUSG00000098178	Gm42418	4.30041	0.164845	0.676324	4.00617	0.0499633	1	4.18271	0.11139	1	3.71875	-0.0782477	0.848754	3.6032	-0.120928	0.890394	3.40954	-0.201884	1	2.80343	-0.539892	0.00920372	2.54535	-0.611368	1	5.96549	0.721115	0.00141255	3.86322	-0.00695268	1	3.53339	-0.142244	1	6.97917	0.858687	0.41369	3.94231	0.0241833	1	7.46074	0.946595	1	5.66095	0.54536	1
ENSMUSG00000001025	S100a6	0.215323	0.178661	0.676523	0.173217	-0.153757	1	0.212718	0.152895	1	0.169732	-0.237088	0.341825	0.15885	-0.316581	0.401827	0.132549	-0.58157	0.383119	0.0576769	-1.915	5.30469e-18	0.157715	-0.272115	1	0.301526	0.751887	0.00220195	0.248097	0.381842	1	0.185968	-0.0513004	1	1.10645	2.5918	7.94603e-07	0.545724	1.53626	0.0297476	1.65966	3.15397	1.3975e-05	1.55828	3.05782	7.58638e-05
ENSMUSG00000061232	H2-K1	4.55222	0.160221	0.678793	4.55353	0.152303	1	4.71285	0.198656	1	4.02346	-0.0420369	0.990105	4.64518	0.206896	0.569957	3.87417	-0.0947673	1	3.33151	-0.354657	0.10462	3.55955	-0.211924	1	4.11052	-0.000800532	1	4.81722	0.226327	1	4.28997	0.0655101	1	4.53476	0.140674	1	3.3864	-0.284517	1	7.73993	0.912999	1	6.47662	0.653791	1
ENSMUSG00000079017	Ifi27l2a	0.235283	0.166782	0.689803	0.207399	-0.0289651	1	0.162018	-0.383582	1	0.159683	-0.522834	0.00397325	0.262585	0.368634	0.192795	0.192671	-0.148981	1	0.10419	-1.15456	9.80515e-09	0.0722862	-1.51826	1	0.217298	0.0422123	1	0.318982	0.603798	1	0.0743871	-1.57403	3.58586e-06	1.39243	2.7966	3.50424e-09	0.436579	1.06372	0.280571	2.59032	3.67945	1.38365e-09	2.51598	3.63197	1.0026e-08
ENSMUSG00000000740	Rpl13	28.8196	0.150705	0.707565	26.5854	0.021821	1	27.434	0.0664948	1	25.9206	-0.0199774	1	25.9836	-0.0134035	1	29.2154	0.174793	1	25.5748	-0.0407751	1	24.5817	-0.0950875	1	25.0975	-0.0689499	1	31.3311	0.256086	1	26.543	0.0204931	1	8.40905	-1.65063	0.26209	22.7734	-0.205778	1	22.801	-0.20601	1	18.1313	-0.537818	1
ENSMUSG00000039105	Atp6v1g1	0.576614	0.150755	0.714179	0.516418	-0.0215539	1	0.559899	0.0979719	1	0.470687	-0.204144	0.378171	0.56114	0.115455	0.860137	0.510684	-0.0410705	1	0.581834	0.181107	0.479012	0.552004	0.0778814	1	0.485556	-0.12295	0.892845	0.632056	0.274253	1	0.525418	0.00410302	1	0.291083	-0.848784	0.890041	0.454042	-0.206791	1	0.581658	0.154914	1	1.00233	0.940703	1
ENSMUSG00000021242	Npc2	0.979235	0.149888	0.714396	0.8453	-0.0776974	1	0.781435	-0.190687	1	0.695138	-0.46084	0.00863483	0.9169	0.0492694	1	0.979705	0.152745	1	1.36285	0.76631	4.64818e-06	1.53554	0.792902	1	0.626641	-0.557995	0.0536367	1.32023	0.571	1	0.55908	-0.710989	0.0627718	0.709833	-0.328953	1	0.698526	-0.352913	1	0.69799	-0.350296	1	2.77569	1.64892	0.203838
ENSMUSG00000068523	Gng5	1.41331	0.146292	0.724813	1.27395	-0.0166094	1	1.20356	-0.0995853	1	1.27254	-0.0233939	1	1.23332	-0.0727529	1	1.34782	0.0722807	1	1.28481	-0.00436392	1	1.24858	-0.0458706	1	1.32587	0.0468533	1	1.55061	0.267771	1	1.33803	0.0590281	1	0.527694	-1.29351	0.544583	1.03033	-0.32545	1	1.15168	-0.162837	1	1.34727	0.0636028	1
ENSMUSG00000030220	Arhgdib	1.97198	0.145155	0.72818	1.53401	-0.237471	1	1.56066	-0.208041	1	1.6028	-0.218492	0.326391	1.78785	-0.00999637	1	1.89823	0.0860655	1	2.60786	0.664256	0.000105769	3.32736	0.89472	1	1.3983	-0.401738	0.226011	2.13245	0.245007	1	1.19019	-0.631753	0.126039	0.464711	-1.95991	0.274812	1.28209	-0.493437	1	2.70665	0.589346	1	1.6435	-0.132764	1
ENSMUSG00000022961	Son	0.991533	0.142305	0.738911	0.814352	-0.159061	1	0.823317	-0.139696	1	0.893656	-0.0264117	1	0.981646	0.135721	0.797972	0.860868	-0.0810483	1	0.874456	-0.0605438	0.970255	0.768863	-0.237469	1	0.9696	0.110301	0.884147	0.738384	-0.29511	1	0.877344	-0.0497208	1	0.503862	-0.850278	0.885937	0.867337	-0.0632834	1	1.04311	0.204021	1	0.892767	-0.020596	1
ENSMUSG00000008668	Rps18	17.0928	0.140091	0.742511	15.7096	0.0062907	1	15.8436	0.0177183	1	16.6896	0.127213	0.634227	14.5806	-0.117078	0.891109	16.6325	0.0982795	1	13.1603	-0.291481	0.207738	11.8308	-0.407969	1	16.4924	0.0862641	0.948642	19.3752	0.307123	1	17.053	0.134557	1	4.89904	-1.68599	0.255937	16.2247	0.0518621	1	14.0218	-0.163125	1	10.5631	-0.573146	1
ENSMUSG00000024608	Rps14	13.7208	0.137932	0.749084	13.0005	0.04985	1	13.5632	0.110026	1	12.7855	0.0329285	1	12.5167	-0.00723133	1	13.2221	0.0805235	1	11.3163	-0.178584	0.528027	10.7926	-0.224298	1	13.1477	0.0727843	0.983515	13.8846	0.140448	1	12.7261	0.0188938	1	4.68115	-1.43572	0.332958	12.1514	-0.0512756	1	10.2217	-0.304481	1	10.1654	-0.312656	1
ENSMUSG00000060143	Gm10076	3.20182	0.134875	0.757672	1.8689	-0.672671	1	1.80314	-0.713915	1	2.50047	-0.304423	0.121446	3.28503	0.188777	0.633428	3.5885	0.321137	0.79309	3.72894	0.418553	0.0268834	2.95278	0.0047318	1	2.59654	-0.199196	0.683923	1.81938	-0.696849	1	2.64922	-0.160584	1	1.55925	-0.921921	0.612931	2.12323	-0.474723	1	2.47399	-0.252765	1	2.32119	-0.344997	1
ENSMUSG00000028234	Rps20	20.8022	0.12951	0.775581	19.1306	-0.00280391	1	19.4058	0.0172883	1	19.5077	0.0349344	1	19.458	0.0259515	1	21.1335	0.156732	1	17.0027	-0.202705	0.448112	15.8132	-0.281708	1	20.1676	0.0831478	0.956415	22.7215	0.24352	1	18.0441	-0.0930534	1	6.04805	-1.67507	0.25737	19.0174	-0.0127656	1	19.9509	0.0534281	1	16.4188	-0.228952	1
ENSMUSG00000041571	Selenow	1.32218	0.130202	0.775919	1.45549	0.268028	1	1.478	0.284106	1	1.28525	0.105896	0.725018	1.14688	-0.0997222	0.943926	1.19558	-0.028693	1	0.788871	-0.718702	0.000224308	0.70972	-0.781639	1	1.41539	0.246316	0.500898	1.52698	0.327556	1	1.53624	0.364207	0.52863	0.975382	-0.3224	1	1.22679	0.0109144	1	1.19046	-0.0332178	1	1.87075	0.620342	1
ENSMUSG00000046229	Scand1	0.780243	0.125643	0.794074	0.630972	-0.197642	1	0.633745	-0.186819	1	0.587321	-0.382576	0.0377834	0.856794	0.295687	0.316126	0.76506	0.0958626	1	0.886549	0.363441	0.0665923	0.882768	0.295899	1	0.51595	-0.53065	0.0711229	0.800408	0.153677	1	0.721273	0.00177855	1	0.483435	-0.57769	1	0.765468	0.0890007	1	1.00821	0.487116	1	1.85046	1.36734	0.473904
ENSMUSG00000060126	Tpt1	12.1992	0.12412	0.795104	11.5072	0.0300803	1	11.8879	0.0762876	1	11.4246	0.0256837	1	11.1978	-0.0114748	1	11.8261	0.0760996	1	9.50986	-0.287614	0.215764	9.10807	-0.312632	1	11.9698	0.0971575	0.919332	12.0327	0.090657	1	11.8822	0.081395	1	7.67369	-0.56157	0.945513	12.5793	0.158082	1	15.8987	0.493247	1	11.9509	0.0791722	1
ENSMUSG00000032436	Cmtm7	2.53206	0.122945	0.798364	2.41719	0.0470273	1	2.36414	0.0129833	1	2.31466	-0.0225409	1	2.49647	0.107963	0.884592	2.35249	0.00709442	1	2.78306	0.301257	0.14804	3.02069	0.368305	1	1.86359	-0.365107	0.291149	3.13961	0.422812	1	1.97196	-0.265151	0.904118	0.37279	-2.65884	0.108429	1.81617	-0.371362	1	0.64758	-1.8559	1	1.28234	-0.872784	1
ENSMUSG00000063316	Rpl27	1.54416	0.121817	0.80287	1.05316	-0.454466	1	1.00077	-0.520653	1	1.51456	0.113177	0.691096	1.32882	-0.121741	0.877154	1.57917	0.15953	1	1.45143	0.0264461	1	1.05582	-0.439879	1	1.4488	0.0219798	1	1.14893	-0.317075	1	1.41689	-0.0135364	1	0.459604	-1.64339	0.377876	1.39705	-0.0338075	1	1.29904	-0.139627	1	1.13625	-0.33285	1
ENSMUSG00000022285	Ywhaz	0.940324	0.121295	0.805064	0.876248	0.0096198	1	0.882834	0.0205037	1	0.883348	0.0279782	1	0.872459	0.00344225	1	0.78721	-0.159524	1	0.695327	-0.378283	0.0807582	0.661529	-0.397353	1	1.09481	0.376417	0.20003	0.874246	0.00653052	1	0.928427	0.0998561	1	0.355768	-1.29508	0.545152	1.04633	0.268352	1	1.23312	0.503586	1	1.0632	0.289143	1
ENSMUSG00000022255	Mtdh	1.02944	0.117944	0.816221	1.00558	0.0769545	1	1.03383	0.115862	1	0.997259	0.0838757	0.81579	0.986636	0.0545592	1	0.909211	-0.0783131	1	0.818226	-0.261852	0.278834	0.79953	-0.257645	1	1.04128	0.140392	0.799094	1.00716	0.0768119	1	0.846742	-0.186065	1	1.13369	0.249483	0.888219	0.945921	-0.014132	1	0.860854	-0.149748	1	0.913057	-0.0648104	1
ENSMUSG00000031320	Rps4x	23.6331	0.116823	0.816949	23.5626	0.106188	1	24.6389	0.168487	1	21.4655	-0.0422459	0.989051	23.3234	0.103078	0.898357	24.4262	0.171518	1	21.2319	-0.0562998	0.987262	21.8042	-0.012088	1	19.9353	-0.154475	0.799094	27.5594	0.326902	1	21.4506	-0.035336	1	7.11876	-1.63549	0.266455	20.314	-0.114352	1	16.8293	-0.389316	1	15.6437	-0.49518	1
ENSMUSG00000032562	Gnai2	1.73891	0.116063	0.821403	1.52847	-0.0828261	1	1.55075	-0.0602996	1	1.47715	-0.170321	0.498924	1.80073	0.184254	0.645398	1.75672	0.134025	1	1.807	0.194423	0.427742	1.90792	0.24065	1	1.42763	-0.198551	0.686189	1.99659	0.305497	1	1.41312	-0.206525	1	0.592379	-1.45442	0.457964	1.20496	-0.427377	1	1.79926	0.153803	1	2.35366	0.542405	1
ENSMUSG00000052146	Rps10	16.5363	0.114718	0.824261	15.2071	-0.0168182	1	15.7312	0.0322828	1	15.4983	0.0156632	1	14.9886	-0.0425936	1	16.1988	0.0832968	1	14.3684	-0.11531	0.765372	13.4912	-0.192599	1	15.6101	0.0246246	1	17.3461	0.171273	1	16.2237	0.0834212	1	5.84548	-1.40569	0.344094	17.7411	0.20729	1	16.6742	0.112523	1	12.5474	-0.299428	1
ENSMUSG00000064345	mt-Nd2	2.95041	0.115338	0.82717	2.72805	-0.00796787	1	2.83918	0.0500668	1	2.81595	0.0517037	0.933309	2.75708	0.00920592	1	2.91538	0.0978107	1	1.70994	-0.780379	6.38205e-05	1.43258	-0.942682	1	3.22151	0.26353	0.455095	2.62569	-0.0654276	1	2.9051	0.0896724	1	7.35026	1.44435	0.0805942	2.63403	-0.0598303	1	5.45595	0.994211	1	3.02323	0.137635	1
ENSMUSG00000062825	Actg1	3.82017	0.113115	0.830609	3.5498	-0.00270118	1	3.54676	-0.00456858	1	3.22167	-0.187335	0.431521	3.72585	0.0790407	0.96197	3.6938	0.0608565	1	4.09113	0.244209	0.274407	4.57594	0.364855	1	3.17781	-0.180535	0.737755	4.36532	0.29477	1	3.37025	-0.0828773	1	0.924315	-1.95359	0.275686	2.39245	-0.577988	1	4.8394	0.442738	1	7.43025	1.06488	1
ENSMUSG00000028081	Rps3a1	19.8037	0.109496	0.840404	18.7038	0.0181104	1	19.4422	0.0735728	1	19.0703	0.0619524	0.889477	18.1302	-0.0314063	1	20.4609	0.163485	1	16.9845	-0.142953	0.657431	16.2118	-0.192505	1	18.402	-0.00625981	1	20.2494	0.129356	1	18.4708	-0.000330319	1	5.71952	-1.70299	0.250597	17.0455	-0.119113	1	15.5652	-0.253126	1	13.9312	-0.4138	1
ENSMUSG00000078578	Ube2d3	1.05565	0.108431	0.847054	0.983874	-0.00235667	1	1.0162	0.0450061	1	1.05327	0.130156	0.624845	0.920265	-0.114343	0.900762	0.926439	-0.097915	1	0.878797	-0.194408	0.477221	0.836768	-0.236957	1	1.0567	0.113499	0.872355	0.8772	-0.168142	1	0.981392	-0.00636387	1	0.582165	-0.763311	0.974371	1.22097	0.312757	1	1.52394	0.630423	1	1.37567	0.482039	1
ENSMUSG00000003429	Rps11	15.7256	0.104434	0.858041	15.0579	0.0339067	1	15.0423	0.0307993	1	15.0434	0.0427938	0.969221	14.3286	-0.0447213	1	15.9057	0.124169	1	14.2483	-0.0551971	0.992159	14.2689	-0.0476272	1	13.9034	-0.0916516	0.969615	17.2723	0.22862	1	14.5213	-0.0208023	1	4.61817	-1.68338	0.256817	16.7675	0.188766	1	13.9559	-0.0818545	1	15.4449	0.0647217	1
ENSMUSG00000033685	Ucp2	0.780243	0.103198	0.866476	0.627739	-0.226414	1	0.685546	-0.0928592	1	0.576883	-0.440747	0.0129814	0.75979	0.06563	1	0.816216	0.177003	1	0.783806	0.120954	0.702872	0.869625	0.253449	1	0.557384	-0.431779	0.180383	0.948085	0.378159	1	0.651594	-0.17702	1	0.519182	-0.495045	1	3.84044	2.464	7.08683e-08	1.25638	0.784996	1	2.12235	1.54622	0.290222
ENSMUSG00000062328	Rpl17	11.0184	0.0984425	0.877124	10.394	0.00587045	1	10.8486	0.067618	1	11.1164	0.139875	0.578262	9.40524	-0.159654	0.769919	11.0547	0.1051	1	8.61887	-0.308936	0.174586	7.83758	-0.406419	1	11.5876	0.184071	0.668679	10.4998	0.0171299	1	11.1162	0.110892	1	3.8794	-1.42618	0.336757	10.0733	-0.0412905	1	8.91876	-0.220392	1	6.97575	-0.575996	1
ENSMUSG00000090841	Myl6	1.9375	0.0983242	0.878917	1.91186	0.0733283	1	1.97508	0.118973	1	1.68961	-0.142041	0.598019	1.8461	0.0237944	1	1.86114	0.0354154	1	1.88856	0.063492	0.923449	2.10725	0.211415	1	1.74988	-0.0636202	1	2.10292	0.207404	1	2.00751	0.152413	1	0.691108	-1.40463	0.482845	1.61389	-0.176136	1	1.93886	0.0888965	1	2.58091	0.502743	1
ENSMUSG00000025982	Sf3b1	1.08105	0.0986677	0.879008	1.02637	0.0160662	1	1.07792	0.0874336	1	0.975151	-0.0776177	0.846678	1.12646	0.175993	0.663706	0.983924	-0.0500206	1	0.998182	-0.0292809	1	1.04925	0.0475262	1	0.96839	-0.0764918	1	1.15779	0.189879	1	1.032	0.0251668	1	0.377897	-1.43075	0.469994	1.14529	0.175516	1	1.14005	0.167124	1	1.14842	0.177626	1
ENSMUSG00000032035	Ets1	0.0429436	0.0913123	0.895183	0.0281767	-0.523676	1	0.0363714	-0.122731	1	0.0269705	-0.746256	0.000139892	0.0395675	-0.0428783	1	0.0290062	-0.521961	0.594322	0.00826909	-2.48346	9.73136e-23	0.0219049	-0.764122	1	0.0408284	0.0105842	1	0.0590707	0.607526	1	0.0225986	-0.881192	0.0595899	0.0493649	0.328241	0.896622	0.534081	3.93109	3.00667e-25	1.29516	5.19385	4.23518e-27	0.166379	2.07885	0.0955096
ENSMUSG00000030695	Aldoa	0.964316	0.0914844	0.897667	0.808347	-0.176499	1	0.862995	-0.0772269	1	0.819682	-0.198367	0.396884	0.577849	-0.739209	0.00132165	1.01012	0.167216	1	1.51479	0.928959	8.92837e-09	1.6823	0.89466	1	0.721	-0.371671	0.284273	1.0426	0.197409	1	0.805311	-0.188465	1	0.294487	-1.63112	0.3846	0.397287	-1.2016	0.966815	0.651457	-0.480799	1	0.503196	-0.85146	1
ENSMUSG00000038812	Trmt112	1.1873	0.0897827	0.90166	1.16402	0.0556534	1	1.18372	0.0789113	1	1.1194	-0.00356706	1	1.27904	0.223463	0.514369	1.10206	-0.0277821	1	1.10258	-0.0291035	1	1.08429	-0.0492387	1	0.94979	-0.266364	0.512367	1.45314	0.374848	1	1.20196	0.107738	1	0.248527	-2.17742	0.222618	0.899352	-0.321453	1	0.763911	-0.554145	1	0.908999	-0.303565	1
ENSMUSG00000004535	Tax1bp1	0.9998	0.0884838	0.906138	0.944611	-0.000843399	1	0.969905	0.0378922	1	0.934631	-0.0216169	1	1.09698	0.253618	0.435261	0.869306	-0.132556	1	0.940919	-0.00771727	1	0.946293	0.00190703	1	0.962341	0.0291838	1	0.945131	0.000189447	1	0.857806	-0.149833	1	0.354065	-1.42086	0.476847	0.513708	-0.88514	1	0.694112	-0.444578	1	0.945521	0.000876094	1
ENSMUSG00000004207	Psap	0.466331	0.0871825	0.917839	0.373225	-0.2488	1	0.419925	-0.070515	1	0.31619	-0.61332	0.000332377	0.425148	-0.0622746	1	0.392374	-0.185553	1	0.524157	0.300462	0.16415	0.554195	0.333938	1	0.421138	-0.0752023	1	0.499147	0.183	1	0.275656	-0.718084	0.0690996	0.481733	0.130377	1	0.503521	0.194661	1	0.725134	0.722531	1	9.4268	4.53632	1.73688e-18
ENSMUSG00000040225	Prrc2c	1.0379	0.0840088	0.920799	1.10305	0.171198	1	1.04816	0.0925221	1	0.993045	0.0177683	1	1.01472	0.0518415	1	0.901828	-0.138096	1	0.825875	-0.295808	0.201813	0.738196	-0.416213	1	1.1683	0.281011	0.403316	0.924456	-0.0901498	1	1.04613	0.0952111	1	0.27406	-1.84775	0.309434	1.16567	0.247214	1	0.856977	-0.199221	1	0.913057	-0.107777	1
ENSMUSG00000056290	Ms4a4b	0.0207662	0.0969112	0.923777	0.0133955	-0.52487	1	0.00881731	-1.0032	1	0.00875244	-1.40885	3.33701e-09	0.0165928	-0.274504	0.687483	0.0188101	-0.0599441	1	0.0178819	-0.156171	0.826512	0.0153334	-0.174181	1	0.00725839	-1.51766	0.000118925	0.0147677	-0.158734	1	0.0108285	-0.880341	0.212135	0.00170224	-2.54767	0.403065	0.0116421	-0.597479	1	1.46578	6.75607	8.46448e-53	0.0284062	0.717666	1
ENSMUSG00000017404	Rpl19	16.0246	0.0813283	0.925706	15.8575	0.0612714	1	15.9847	0.0707923	1	15.4819	0.0335892	1	14.8809	-0.0374281	1	16.2644	0.106255	1	15.0248	-0.0217108	1	14.6259	-0.0603487	1	14.4638	-0.0819212	0.998903	17.5883	0.20635	1	14.8821	-0.0346158	1	5.66845	-1.4353	0.332963	15.6412	0.0383324	1	15.3403	0.00664212	1	13.9353	-0.132687	1
ENSMUSG00000060938	Rpl26	13.2879	0.0795612	0.931934	12.9682	0.0388264	1	12.9438	0.0343803	1	13.2004	0.0857877	0.804658	12.1545	-0.0645604	1	13.6631	0.1253	1	11.6003	-0.145007	0.651613	11.1671	-0.181836	1	12.8082	0.0223769	1	14.4487	0.191183	1	13.0604	0.0516075	1	4.46156	-1.5123	0.307247	11.1037	-0.189822	1	8.93815	-0.505661	1	8.63549	-0.555627	1
ENSMUSG00000026701	Prdx6	1.35	0.0769371	0.942879	1.31322	0.0317125	1	1.33913	0.0594238	1	1.29737	0.0177005	1	1.1101	-0.243825	0.508188	1.3647	0.0953175	1	1.35355	0.0888181	0.839348	1.40849	0.131894	1	1.24239	-0.0551894	1	1.49154	0.214311	1	1.60332	0.345565	0.588625	0.250229	-2.36501	0.170262	0.683974	-0.917086	1	0.453693	-1.49986	1	0.633053	-1.02158	1
ENSMUSG00000022312	Eif3h	1.23549	0.0758955	0.946211	1.17926	0.00240568	1	1.12641	-0.0648539	1	1.18618	0.0145474	1	1.17078	-0.0093339	1	1.27645	0.129192	1	1.16439	-0.0188964	1	1.20039	0.0277232	1	1.10736	-0.0987735	0.953893	1.36158	0.209949	1	1.21515	0.0490877	1	0.371088	-1.67108	0.366311	1.15984	-0.0220688	1	1.08576	-0.117677	1	1.05915	-0.15348	1
ENSMUSG00000060550	H2-Q7	0.757662	0.0730756	0.956312	0.837909	0.220716	1	0.908183	0.334075	1	0.693323	-0.0812618	0.846678	0.824072	0.221672	0.524169	0.557446	-0.409334	0.65254	0.381722	-1.04522	4.72075e-08	0.337336	-1.1001	1	0.875392	0.312746	0.339248	0.756105	0.065663	1	1.13676	0.715378	0.0138253	0.772816	0.0971484	1	0.585016	-0.307844	1	2.38868	1.73444	0.112173	1.92756	1.42104	0.408158
ENSMUSG00000039218	Srrm2	1.75202	0.0707619	0.962275	1.80793	0.114231	1	1.83621	0.13407	1	1.73759	0.0714601	0.849246	1.71916	0.0438999	1	1.58321	-0.0893953	1	1.43138	-0.265774	0.267367	1.45668	-0.203766	1	1.83153	0.145456	0.782061	1.85187	0.143838	1	1.76669	0.0828127	1	0.682597	-1.3021	0.538537	1.56586	-0.0989105	1	1.75273	0.0634551	1	1.52176	-0.140834	1
ENSMUSG00000061315	Naca	6.08751	0.0693026	0.966127	6.31342	0.120235	1	6.53473	0.167347	1	6.12457	0.0978893	0.747305	5.30043	-0.157373	0.770455	6.1595	0.0890844	1	5.74474	-0.0237028	1	6.07424	0.0584343	1	5.54133	-0.0805666	1	6.79904	0.220954	1	5.96604	0.0370253	1	1.51329	-1.95561	0.274211	5.93456	0.0256093	1	3.69935	-0.661139	1	4.10267	-0.511686	1
ENSMUSG00000030413	Pglyrp1	0.256654	0.064399	0.990647	0.207399	-0.255013	1	0.235863	-0.059404	1	0.207141	-0.3267	0.102632	0.177068	-0.541976	0.0399741	0.251738	0.0342964	1	0.429992	1.02167	4.31682e-10	1.10182	2.1983	0.00318733	0.220625	-0.177521	0.754981	0.381006	0.63956	1	0.0656772	-1.98055	1.6544e-09	0.398324	0.704775	0.448965	0.0130974	-4.09981	0.00149397	0.418794	0.776701	1	0.137973	-0.803766	1
ENSMUSG00000037563	Rps16	15.9891	0.0594244	0.995755	15.1503	-0.0244727	1	15.4854	0.00720072	1	15.5283	0.0167374	1	15.5411	0.0158592	1	16.5254	0.113071	1	14.5942	-0.091186	0.864278	13.8746	-0.153913	1	15.7884	0.0408176	1	16.0584	0.0573322	1	15.331	-0.00665493	1	4.58583	-1.75885	0.230619	16.0632	0.0601555	1	15.9219	0.043641	1	12.7219	-0.281435	1
ENSMUSG00000067274	Rplp0	19.0748	0.0590932	0.996482	18.2885	-0.00715514	1	18.5814	0.0153772	1	18.0692	-0.0317362	1	17.9977	-0.034374	1	20.4033	0.167899	1	19.8358	0.132676	0.653464	20.3278	0.144383	1	16.2777	-0.194415	0.698062	19.4047	0.0755975	1	18.5589	0.0156803	1	6.37999	-1.53682	0.29787	18.8151	0.0330741	1	12.5638	-0.555032	1	12.4379	-0.569756	1
ENSMUSG00000025967	Eef1b2	6.05525	0.0523404	1	6.27785	0.103587	1	6.43003	0.135663	1	6.04826	0.0626306	0.886962	5.71165	-0.0420505	1	6.38171	0.137176	1	5.46752	-0.117175	0.757899	5.37547	-0.127033	1	6.0287	0.046893	1	6.62183	0.174713	1	5.64047	-0.058404	1	1.91672	-1.62192	0.271439	5.09196	-0.205571	1	4.1259	-0.511293	1	4.47195	-0.394976	1
ENSMUSG00000038900	Rpl12	8.82017	0.00847269	1	9.5639	0.129028	1	10.0407	0.196733	1	9.01371	0.0528447	0.929607	8.66332	-0.0209435	1	9.07489	0.0540208	1	8.39519	-0.0750001	0.912272	8.51882	-0.0452347	1	8.58289	-0.0352901	1	9.08803	0.047683	1	9.17127	0.0689738	1	2.3593	-1.90608	0.187771	8.88729	0.0173101	1	8.81794	0.00273541	1	5.64878	-0.641743	1
ENSMUSG00000059291	Rpl11	14.5579	0.052707	1	14.3798	0.0313604	1	14.6191	0.0540051	1	14.9407	0.116348	0.676376	13.2519	-0.10103	0.938453	15.0363	0.105181	1	13.5366	-0.0668901	0.945903	12.6764	-0.155061	1	13.6149	-0.0539713	1	15.193	0.106859	1	14.106	0.00301458	1	4.59264	-1.62718	0.269432	14.7986	0.0711349	1	10.6948	-0.402843	1	10.4575	-0.435458	1
ENSMUSG00000040274	Cdk6	1.67379	0.0352457	1	1.66011	0.0211109	1	1.683	0.0403425	1	1.65953	0.0269488	1	1.89019	0.245135	0.458963	1.67146	0.0335078	1	1.45815	-0.195997	0.472003	1.35811	-0.271762	1	1.56131	-0.0760565	1	1.43246	-0.194462	1	1.9263	0.254284	0.853472	0.25874	-2.66588	0.108429	1.09872	-0.580435	1	0.17062	-3.24046	0.862677	0.543776	-1.58861	1
ENSMUSG00000029614	Rpl6	10.753	0.0532225	1	10.3722	-0.00367389	1	10.0628	-0.0487905	1	10.8262	0.079285	0.834805	10.0636	-0.0542264	1	11.3096	0.134791	1	10.3861	-0.00137145	1	9.69731	-0.103595	1	9.86536	-0.0843517	0.990552	10.5294	0.014981	1	10.4763	0.0119994	1	3.24446	-1.69097	0.253787	8.88875	-0.229884	1	7.16215	-0.543935	1	6.67952	-0.644936	1
ENSMUSG00000019054	Fis1	0.91492	0.014929	1	0.980178	0.117437	1	1.04926	0.21471	1	0.865389	-0.0885266	0.817339	0.971668	0.117772	0.848792	0.937866	0.0546257	1	1.04356	0.245364	0.274091	1.14344	0.3378	1	0.741263	-0.321569	0.385429	1.18437	0.387897	1	0.770707	-0.249781	0.936307	0.64685	-0.489213	1	0.685429	-0.406004	1	0.876365	-0.0478489	1	0.921173	0.0241026	1
ENSMUSG00000030579	Tyrobp	0.363508	0.0132098	1	0.198622	-0.881314	1	0.196185	-0.881535	1	0.182505	-1.20553	6.43726e-14	0.215939	-0.831516	0.000314443	0.482909	0.473048	0.322915	0.865877	1.70764	5.99376e-30	1.18506	1.74121	0.12251	0.138817	-1.48007	3.3942e-09	0.519822	0.535178	1	0.0515531	-2.88986	1.48387e-17	0.508969	0.505411	0.617045	0.0247395	-3.80034	0.00305522	0.732889	1.03165	0.747379	5.59602	4.03896	2.39902e-12
ENSMUSG00000059070	Rpl18	15.5113	0.0488811	1	16.2482	0.115725	1	16.9799	0.176929	1	15.2191	0.0235939	1	14.8122	-0.0251142	1	16.0938	0.108557	1	15.0969	0.00701405	1	15.0443	-0.00195763	1	13.8525	-0.132047	0.862416	17.7448	0.236605	1	15.0045	-0.00336573	1	4.8718	-1.63713	0.266309	15.4447	0.0373647	1	12.5755	-0.263767	1	11.0338	-0.45318	1
ENSMUSG00000030744	Rps3	15.1982	0.0458047	1	15.451	0.0679351	1	16.171	0.132369	1	15.263	0.0651143	0.875605	14.5564	-0.0233999	1	16.0237	0.131131	1	14.0515	-0.0840708	0.880995	13.6621	-0.115191	1	14.3358	-0.0472558	1	16.7229	0.177266	1	14.651	-0.0117497	1	4.28113	-1.7974	0.222618	14.7374	-0.0041277	1	11.3074	-0.390886	1	10.1248	-0.550848	1
ENSMUSG00000025508	Rplp2	7.09114	0.000156055	1	5.94989	-0.26186	1	5.53066	-0.364285	1	7.20695	0.0318124	1	6.93894	-0.0361098	1	7.50381	0.0904799	1	7.23276	0.0343012	1	5.47623	-0.377519	1	7.73139	0.140908	0.795179	5.70623	-0.318188	1	6.92295	-0.0370862	1	2.32015	-1.62225	0.271285	7.70707	0.120149	1	7.01092	-0.0208939	1	5.77458	-0.301845	1
ENSMUSG00000037608	Bclaf1	0.930646	0.00235192	1	0.978331	0.0770558	1	0.965496	0.0560857	1	0.973401	0.0903864	0.784428	0.897522	-0.0582316	1	0.881436	-0.0838373	1	0.782669	-0.290027	0.213764	0.707529	-0.394599	1	1.16905	0.377245	0.198746	0.841757	-0.142649	1	0.980921	0.0840801	1	0.299594	-1.63686	0.381041	0.836776	-0.152481	1	0.721256	-0.364802	1	0.726387	-0.354439	1
ENSMUSG00000061983	Rps12	13.6053	0.0276494	1	12.3751	-0.115651	1	12.3431	-0.117961	1	13.5974	0.0332141	1	13.4781	0.0139287	1	14.2229	0.0990039	1	12.7312	-0.0831958	0.880995	11.2635	-0.251474	1	15.0061	0.188548	0.658392	11.9854	-0.16199	1	12.8631	-0.0596815	1	3.52363	-1.93548	0.177834	11.3845	-0.23582	1	11.1717	-0.26478	1	9.47956	-0.502578	1
ENSMUSG00000054452	Aes	1.02823	0.0217381	1	1.08411	0.0999381	1	1.20136	0.248241	1	0.996027	-0.0346374	1	1.02829	0.0233828	1	1.17167	0.231631	1	0.930065	-0.147196	0.645299	0.974769	-0.0574056	1	1.01617	0.00330748	1	1.32318	0.38524	1	1.03389	0.0299838	1	0.432368	-1.23469	0.580472	0.845508	-0.26466	1	0.907387	-0.160484	1	0.941463	-0.107278	1
ENSMUSG00000012405	Rpl15	15.1242	0.0024868	1	16.7739	0.157183	1	17.3448	0.201928	1	15.5718	0.059974	0.897954	15.0152	-0.00935305	1	16.1698	0.109336	1	14.4885	-0.0705181	0.930521	15.0268	-0.00978842	1	14.3231	-0.085182	0.987872	18.0668	0.256581	1	15.179	0.00801362	1	3.79769	-2.00342	0.160813	16.2276	0.103391	1	9.60512	-0.659684	1	8.9723	-0.758344	1
ENSMUSG00000021939	Ctsb	0.24375	0.00886385	1	0.239733	-0.0151666	1	0.241374	-0.00194167	1	0.19573	-0.400334	0.0317401	0.216635	-0.187392	0.690762	0.218337	-0.165378	1	0.313812	0.454585	0.0173604	0.317621	0.399354	1	0.252531	0.066294	1	0.321935	0.420244	1	0.181024	-0.447559	0.538589	0.527694	1.14043	0.193739	0.152803	-0.660927	1	0.22103	-0.114886	1	1.9722	3.06321	1.32508e-05
ENSMUSG00000021998	Lcp1	0.762501	0.0475722	1	0.727974	-0.0239013	1	0.759391	0.0387388	1	0.760425	0.0533469	0.92951	0.807944	0.149185	0.766912	0.739218	-0.00121864	1	0.777397	0.0854213	0.855233	0.913435	0.306977	1	0.76576	0.0559504	1	0.767919	0.0553589	1	0.363461	-1.07882	0.000835678	0.280869	-1.39972	0.4876	0.589381	-0.329869	1	1.45415	0.979112	0.785565	1.37973	0.902604	1
ENSMUSG00000020460	Rps27a	18.8272	0.0214208	1	18.7019	0.0100303	1	18.415	-0.013711	1	19.3431	0.0793762	0.834805	17.4493	-0.104173	0.928184	19.9332	0.112994	1	17.9545	-0.0576996	0.981394	16.685	-0.158428	1	19.0635	0.042394	1	19.9866	0.1027	1	18.9087	0.0278028	1	5.94932	-1.65367	0.26209	17.9187	-0.054001	1	14.5531	-0.358106	1	14.7306	-0.340741	1
ENSMUSG00000044734	Serpinb1a	0.611291	0.0555404	1	0.525194	-0.173485	1	0.464011	-0.34976	1	0.53727	-0.178588	0.471644	0.676361	0.231961	0.490084	0.657297	0.172602	1	0.95849	0.88072	7.49392e-08	1.15001	0.972445	1	0.350066	-0.822877	0.00155899	0.676359	0.199906	1	0.217747	-1.50395	1.1282e-06	0.0970275	-2.59369	0.129889	0.0785842	-2.89862	0.0272263	0.25593	-1.19271	1	0.142031	-2.02453	1
ENSMUSG00000022205	Sub1	1.08428	0.0165629	1	0.996807	-0.109884	1	0.943453	-0.188018	1	1.05768	-0.0275251	1	0.919568	-0.256069	0.472448	1.1003	0.0401741	1	1.28016	0.308434	0.136985	1.23544	0.204569	1	0.995911	-0.119975	0.897095	1.11348	0.0534469	1	0.998106	-0.111764	1	0.939635	-0.192919	1	1.21951	0.186673	1	1.98927	0.893214	0.878648	1.48118	0.465581	1
ENSMUSG00000022283	Pabpc1	2.03871	0.0146614	1	1.9331	-0.0657398	1	1.90785	-0.084079	1	2.14577	0.118307	0.669958	1.98685	-0.0275147	1	1.91546	-0.084137	1	1.75749	-0.23556	0.351073	1.59906	-0.340287	1	2.47088	0.330667	0.290712	1.76031	-0.201106	1	2.01881	-0.000768781	1	0.560036	-1.85867	0.304798	1.95733	-0.0467084	1	1.68293	-0.266371	1	1.79365	-0.174401	1
ENSMUSG00000033220	Rac2	0.971372	0.0484973	1	0.839757	-0.171206	1	0.800171	-0.238123	1	0.850802	-0.193294	0.413289	0.975729	0.059512	1	0.987089	0.0747902	1	1.19705	0.421656	0.0262092	1.52239	0.698372	1	0.724931	-0.417562	0.199958	1.11348	0.242497	1	0.685727	-0.486896	0.370856	0.463009	-1.0288	0.728408	1.65172	0.821992	0.710155	2.43909	1.37922	0.348079	1.74495	0.892085	1
ENSMUSG00000055447	Cd47	1.45907	0.0381012	1	1.49382	0.0713888	1	1.59704	0.167446	1	1.51495	0.12082	0.658176	1.45831	0.0399721	1	1.38878	-0.0399432	1	1.266	-0.199713	0.460706	1.26172	-0.176511	1	1.48994	0.0733238	0.983216	1.52107	0.0941699	1	1.39193	-0.0354554	1	0.561738	-1.34862	0.510848	0.941555	-0.602333	1	1.22924	-0.214126	1	2.16293	0.602883	1
ENSMUSG00000010095	Slc3a2	0.435283	0.00907674	1	0.452212	0.0662207	1	0.451887	0.0648832	1	0.420571	-0.0553411	0.937728	0.418998	-0.0543974	1	0.409954	-0.0859924	1	0.464102	0.12045	0.708128	0.424956	-0.0225911	1	0.401933	-0.119199	0.900802	0.454844	0.0769014	1	0.438084	0.0189795	1	1.13539	1.41386	0.0623206	0.238663	-0.859688	1	0.317973	-0.434784	1	0.413919	-0.0566399	1

## Sheet: Cluster 4
FeatureID	FeatureName	Cluster 4 Average	Cluster 4 Log2 Fold Change	Cluster 4 P-Value	Cluster 1 Average	Cluster 1 Log2 Fold Change	Cluster 1 P-Value	Cluster 2 Average	Cluster 2 Log2 Fold Change	Cluster 2 P-Value	Cluster 3 Average	Cluster 3 Log2 Fold Change	Cluster 3 P-Value	Cluster 5 Average	Cluster 5 Log2 Fold Change	Cluster 5 P-Value	Cluster 6 Average	Cluster 6 Log2 Fold Change	Cluster 6 P-Value	Cluster 7 Average	Cluster 7 Log2 Fold Change	Cluster 7 P-Value	Cluster 8 Average	Cluster 8 Log2 Fold Change	Cluster 8 P-Value	Cluster 9 Average	Cluster 9 Log2 Fold Change	Cluster 9 P-Value	Cluster 10 Average	Cluster 10 Log2 Fold Change	Cluster 10 P-Value	Cluster 11 Average	Cluster 11 Log2 Fold Change	Cluster 11 P-Value	Cluster 12 Average	Cluster 12 Log2 Fold Change	Cluster 12 P-Value	Cluster 13 Average	Cluster 13 Log2 Fold Change	Cluster 13 P-Value	Cluster 14 Average	Cluster 14 Log2 Fold Change	Cluster 14 P-Value	Cluster 15 Average	Cluster 15 Log2 Fold Change	Cluster 15 P-Value
ENSMUSG00000005481	Ddx39	0.865713	0.675473	5.88294e-06	0.781556	0.338336	1	0.7131	0.196174	1	0.19375	-1.77193	1.27726e-10	0.449399	-0.538588	0.0354789	0.365478	-0.831805	0.0095669	0.644575	0.0557319	0.957081	0.628671	0.0125596	1	0.633597	0.0246919	1	0.280586	-1.14683	1	0.842505	0.471451	0.258797	0.178735	-1.80264	0.324123	1.03324	0.738184	0.691099	0.352873	-0.815021	1	0.365223	-0.765243	1
ENSMUSG00000070348	Ccnd1	0.132389	0.718998	5.98839e-06	0.110859	0.259001	1	0.130055	0.493345	1	0.0433468	-1.17162	0.000124387	0.0351583	-1.54978	2.98439e-11	0.063462	-0.604312	0.277089	0.0249106	-2.09159	1.62354e-21	0.0175239	-2.25955	1	0.209888	1.40233	8.88273e-13	0.0679313	-0.407805	1	0.0868634	-0.112291	1	0.0187246	-2.21001	0.265878	0.0261947	-1.77345	0.529141	0.271441	1.56233	0.271385	1.18089	3.72578	2.80579e-09
ENSMUSG00000014226	Cacybp	1.28719	0.594052	0.000102573	1.05686	0.139623	1	1.00738	0.0662794	1	0.471372	-1.09395	5.7788e-05	0.616488	-0.726219	0.00170705	0.735526	-0.423071	0.605971	1.07291	0.187715	0.455758	0.994484	0.0470703	1	1.04082	0.126708	0.837432	0.457798	-1.07175	1	1.10262	0.211387	0.951581	0.221291	-2.12349	0.23502	1.19477	0.315041	1	0.395528	-1.2786	1	0.442325	-1.11798	1
ENSMUSG00000025980	Hspd1	2.87197	0.591477	0.000104674	2.51927	0.236936	1	2.37186	0.142531	1	0.891332	-1.3438	6.80568e-07	1.30643	-0.809733	0.000304496	1.71488	-0.356638	0.79309	2.50729	0.267146	0.217883	2.44897	0.187007	1	2.40222	0.180139	0.683518	1.01306	-1.09041	1	2.34531	0.134598	1	0.314914	-2.77841	0.0861583	2.12323	-0.0198744	1	0.686357	-1.64941	1	0.787258	-1.45204	1
ENSMUSG00000005732	Ranbp1	2.31628	0.590773	0.00010793	1.82224	0.0730312	1	1.77448	0.0321438	1	0.70484	-1.37363	3.91472e-07	1.20722	-0.594038	0.0155164	1.48125	-0.249925	1	1.86747	0.126898	0.676428	1.47201	-0.239933	1	1.86525	0.117458	0.860313	0.83585	-1.05708	1	1.97973	0.205418	0.963537	0.379599	-2.19945	0.21585	2.26875	0.390744	1	0.845343	-1.03957	1	1.01045	-0.782568	1
ENSMUSG00000026234	Ncl	6.59726	0.581373	0.000141556	5.54942	0.166761	1	5.39399	0.12063	1	2.65141	-0.963157	0.000402571	3.39086	-0.623272	0.00973911	3.72685	-0.450132	0.518034	4.96693	0.00110651	1	4.49051	-0.147936	1	5.7553	0.241716	0.510666	2.5873	-0.946345	1	5.75347	0.23016	0.905435	0.944742	-2.40453	0.160813	6.9256	0.485346	1	2.36541	-1.07566	1	2.00872	-1.31146	1
ENSMUSG00000025014	Dntt	0.494999	0.52748	0.00125926	0.421726	0.149822	1	0.479441	0.335704	1	0.555847	0.601489	0.0167513	0.643756	0.926842	5.65342e-07	0.504004	0.449101	0.413442	0.0360739	-3.62783	7.65187e-56	0.0416194	-3.13647	0.955436	0.187508	-1.11188	1.50966e-05	0.998295	1.39959	1	0.0195384	-4.37085	4.88809e-31	0.0221291	-4.01767	0.00819603	1.43052	1.95084	0.000520963	0.00387772	-5.63326	0.226174	0.251598	-0.586603	1
ENSMUSG00000018446	C1qbp	1.80923	0.500686	0.00162412	1.5802	0.167302	1	1.44824	0.0354886	1	0.718146	-1.03801	0.000133725	1.00833	-0.553488	0.0275711	1.20349	-0.253576	1	1.68204	0.304118	0.143784	1.56401	0.146411	1	1.34084	-0.0847543	0.990321	0.88606	-0.67585	1	1.56801	0.161863	1	0.234909	-2.59241	0.12516	1.49892	0.0853595	1	0.473082	-1.57659	1	0.714213	-0.985007	1
ENSMUSG00000021270	Hsp90aa1	7.72406	0.498329	0.00166197	7.31577	0.287301	1	7.14092	0.244311	1	2.71432	-1.22281	5.8833e-06	4.40731	-0.517559	0.0438343	4.70498	-0.392923	0.704554	6.6501	0.16666	0.52524	6.82776	0.175723	1	6.24645	0.0544715	1	2.97126	-1.03026	1	7.55053	0.3492	0.574171	0.997511	-2.6097	0.117944	6.26927	0.0527419	1	2.33051	-1.38072	1	2.6012	-1.22217	1
ENSMUSG00000032803	Cdv3	1.07869	0.495819	0.00192167	0.906734	0.106662	1	0.940146	0.157447	1	0.498791	-0.810745	0.00350247	0.636678	-0.464742	0.085139	0.676107	-0.349987	0.815908	0.760342	-0.178219	0.53408	0.740386	-0.189974	1	1.00408	0.283407	0.399055	0.516869	-0.707379	1	0.927956	0.14681	1	0.365981	-1.20995	0.600803	1.73467	1.05516	0.338781	0.608802	-0.470177	1	0.519428	-0.697963	1
ENSMUSG00000073676	Hspe1	2.92338	0.481364	0.00263793	2.49248	0.117339	1	2.43799	0.0818228	1	1.28448	-0.898633	0.00102817	1.60962	-0.587531	0.0168562	1.95906	-0.256263	1	2.58595	0.200143	0.40661	2.34821	0.0257574	1	2.349	0.0311495	1	1.48858	-0.63451	1	2.69088	0.241951	0.878019	0.394919	-2.55242	0.131629	2.44193	0.0835699	1	1.33006	-0.796686	1	1.46089	-0.661337	1
ENSMUSG00000076437	Selenoh	1.61103	0.480805	0.00273389	1.55341	0.302173	1	1.44714	0.190816	1	0.53871	-1.30899	1.34751e-06	1.30735	0.0486599	1	1.0117	-0.35811	0.79309	1.44595	0.225276	0.333693	1.4742	0.215726	1	1.0567	-0.294635	0.43822	0.626149	-1.02192	1	1.07084	-0.263099	0.907784	0.291083	-2.13028	0.231921	1.74777	0.465881	1	0.581658	-1.12602	1	0.661459	-0.941048	1
ENSMUSG00000056612	Ppp1r14b	1.77882	0.477873	0.0029344	1.60284	0.19805	1	1.58932	0.180833	1	0.784275	-0.895782	0.00108687	0.96517	-0.613556	0.0115531	1.31706	-0.101822	1	1.54673	0.16722	0.52524	1.48515	0.080343	1	1.34946	-0.0643984	1	0.936271	-0.587267	1	1.55883	0.162437	1	0.376194	-1.90651	0.291017	1.97625	0.498585	1	0.64758	-1.11701	1	0.750735	-0.904282	1
ENSMUSG00000005846	Rsl1d1	1.07253	0.47611	0.00314877	0.939992	0.155399	1	0.915899	0.113984	1	0.616533	-0.493212	0.099932	0.624842	-0.500704	0.0558889	0.775431	-0.140623	1	0.806856	-0.0837641	0.880995	0.698767	-0.278855	1	0.958712	0.201266	0.626402	0.578893	-0.549285	1	0.905122	0.102419	1	0.177033	-2.25882	0.200619	0.765468	-0.147722	1	0.364506	-1.21098	1	0.377397	-1.16069	1
ENSMUSG00000024097	Srsf7	1.2293	0.468297	0.00379695	1.08457	0.159765	1	1.01509	0.0591845	1	0.528428	-0.940716	0.000595718	0.728693	-0.478729	0.0723258	0.87247	-0.175629	1	1.04108	0.113397	0.733524	1.04706	0.103698	1	1.02631	0.0834541	0.957649	0.617289	-0.659613	1	1.04825	0.112825	1	0.287678	-1.7646	0.333894	1.16421	0.258953	1	0.52737	-0.884246	1	0.592472	-0.716778	1
ENSMUSG00000023004	Tuba1b	2.96461	0.462065	0.00428995	2.6657	0.183528	1	2.62866	0.158323	1	0.526815	-2.25801	7.02646e-16	2.85513	0.326981	0.240469	1.40636	-0.804437	0.0129216	2.25064	-0.0796305	0.896683	1.99992	-0.240819	1	2.1695	-0.134267	0.8567	0.688174	-1.78046	1	3.09978	0.428864	0.355069	0.493649	-2.26453	0.197157	4.29594	0.877436	0.602382	1.3572	-0.800963	1	1.65162	-0.517707	1
ENSMUSG00000025364	Pa2g4	1.6391	0.459723	0.00461259	1.37049	0.0729751	1	1.24434	-0.070151	1	0.596573	-1.1971	9.97337e-06	0.998587	-0.441078	0.108642	1.10083	-0.268736	0.98583	1.57485	0.328414	0.105843	1.36687	0.0663347	1	1.26326	-0.0527303	1	0.632056	-1.04777	1	1.4981	0.214904	0.942526	0.267251	-2.29237	0.190086	1.48873	0.191509	1	0.469204	-1.47355	1	0.608704	-1.09978	1
ENSMUSG00000063229	Ldha	2.51642	0.457492	0.00475608	2.33035	0.224617	1	2.23629	0.158559	1	1.00121	-1.06515	8.61399e-05	1.31362	-0.690532	0.00318087	1.66952	-0.289565	0.94474	2.32144	0.254305	0.248241	2.27154	0.179168	1	2.03416	0.022631	1	1.10758	-0.860798	1	2.5833	0.396331	0.444515	0.309807	-2.70113	0.101061	2.16689	0.111636	1	0.713501	-1.49291	1	1.12002	-0.843874	1
ENSMUSG00000042462	Dctpp1	1.50432	0.456241	0.00499713	1.39729	0.228435	1	1.35676	0.179825	1	0.530646	-1.24637	4.19728e-06	0.913999	-0.448098	0.100669	1.20789	0.0106592	1	1.25659	0.0796619	0.869218	1.19601	-0.00510934	1	1.27279	0.095897	0.924924	0.643871	-0.899329	1	1.34415	0.176899	1	0.200864	-2.58043	0.128238	1.15548	-0.0551859	1	0.25593	-2.21768	1	0.689865	-0.798271	1
ENSMUSG00000001056	Nhp2	1.73337	0.44382	0.00674199	1.61716	0.226157	1	1.54744	0.156044	1	0.559678	-1.38736	3.07716e-07	0.95902	-0.60812	0.0126255	1.10505	-0.361877	0.79309	1.90778	0.561203	0.00157873	1.9123	0.462159	1	1.21321	-0.21921	0.634171	0.72657	-0.938817	1	1.56637	0.185302	1	0.270656	-2.3659	0.170275	1.44799	0.0583393	1	0.519615	-1.41892	1	0.580298	-1.26008	1
ENSMUSG00000036781	Rps27l	1.789	0.439809	0.00737024	1.46149	0.0240455	1	1.24875	-0.206754	1	0.878428	-0.759978	0.00636721	1.04013	-0.531675	0.0373088	1.30387	-0.155117	1	1.57454	0.15694	0.561996	1.32306	-0.12182	1	1.56539	0.138053	0.799434	0.794501	-0.858442	1	1.54589	0.112404	1	0.69962	-1.04556	0.715408	1.49892	0.0598693	1	0.651457	-1.14269	1	1.10378	-0.383507	1
ENSMUSG00000037601	Nme1	2.6833	0.433539	0.00844902	2.62089	0.287747	1	2.50191	0.212302	1	0.881856	-1.36843	4.23557e-07	1.61299	-0.482814	0.0677223	1.78362	-0.304369	0.934355	2.56197	0.295108	0.16	2.65707	0.29716	1	2.12187	-0.0313367	1	1.06032	-1.03305	1	2.50609	0.229294	0.908091	1.07581	-1.01499	0.737002	2.49869	0.209271	1	1.24087	-0.805541	1	0.917115	-1.24087	1
ENSMUSG00000053398	Phgdh	1.64351	0.432429	0.00879951	1.51831	0.203239	1	1.41849	0.0986644	1	0.708267	-0.962668	0.000424359	1.04929	-0.38611	0.186361	1.19699	-0.161746	1	1.62911	0.361066	0.0678822	1.6363	0.305018	1	1.25404	-0.0896832	0.975615	0.953992	-0.476754	1	1.09062	-0.300693	0.829027	0.58557	-1.18493	0.615751	1.54258	0.220557	1	0.531248	-1.31805	1	0.454499	-1.54126	1
ENSMUSG00000033307	Mif	5.2538	0.422246	0.0107487	4.5175	0.0879595	1	4.36347	0.0345006	1	1.83367	-1.28678	1.85404e-06	3.27448	-0.433093	0.116406	3.89667	-0.140811	1	5.63848	0.496071	0.00640222	5.48937	0.366926	1	3.87144	-0.153467	0.802077	2.27422	-0.911053	1	3.90462	-0.134323	1	0.801754	-2.41982	0.160589	5.55183	0.385966	1	1.20209	-1.83008	1	1.43248	-1.57742	1
ENSMUSG00000015937	H2afy	9.21716	0.419414	0.0113722	7.87653	0.0766025	1	7.6402	0.0295019	1	5.87037	-0.377274	0.234117	7.68678	0.0456066	1	8.82332	0.264842	0.94474	8.18443	0.15543	0.564688	7.56596	0.013715	1	6.10158	-0.326251	0.375315	6.8138	-0.139081	1	3.44794	-1.1749	0.000193929	0.587272	-3.68227	0.00855459	3.34128	-1.17335	0.719366	0.981064	-2.93599	1	3.42904	-1.1327	1
ENSMUSG00000054766	Set	3.68153	0.419737	0.0113757	2.89758	-0.0461572	1	2.8513	-0.0693739	1	1.65827	-0.905253	0.000931907	2.33391	-0.407457	0.150551	2.57258	-0.236414	1	3.3802	0.214315	0.359494	2.81916	-0.0863497	1	3.27474	0.149265	0.769925	1.52402	-0.97649	1	3.21818	0.115426	1	0.536205	-2.48748	0.145444	3.4577	0.211952	1	1.3921	-1.10655	1	1.47306	-1.02499	1
ENSMUSG00000029430	Ran	5.40084	0.417794	0.0118025	5.08935	0.222319	1	4.85063	0.146046	1	1.7369	-1.41209	1.75694e-07	3.81577	-0.231966	0.542982	3.64757	-0.291267	0.94474	5.20601	0.298712	0.152333	5.31852	0.277605	1	4.10099	-0.108777	0.930222	2.23287	-0.980577	1	4.80762	0.142301	1	0.754091	-2.55116	0.131629	5.33354	0.283775	1	1.50456	-1.54973	1	1.94785	-1.17738	1
ENSMUSG00000109324	Prmt1	1.26884	0.418835	0.0119628	1.16633	0.186103	1	1.18372	0.203517	1	0.580646	-0.881676	0.00133768	0.84171	-0.334279	0.285784	0.929428	-0.162859	1	1.18062	0.237077	0.296918	1.17629	0.192496	1	0.950244	-0.130018	0.869689	0.626149	-0.718876	1	1.09203	0.0906758	1	0.205971	-2.3241	0.181495	1.00122	-0.0415324	1	0.325729	-1.65379	1	0.523486	-0.974189	1
ENSMUSG00000058799	Nap1l1	2.01468	0.415994	0.0124604	1.80423	0.1447	1	1.76346	0.107598	1	0.820767	-1.05917	9.55499e-05	1.37674	-0.28803	0.397358	1.42763	-0.217216	1	1.43872	-0.219832	0.391237	1.30553	-0.33011	1	2.16905	0.463328	0.0785789	0.82699	-0.98896	1	1.81425	0.15912	1	0.292785	-2.48948	0.146273	2.03882	0.318905	1	1.27189	-0.367386	1	1.28234	-0.355582	1
ENSMUSG00000078713	Tomm5	1.07156	0.400192	0.0179863	0.943687	0.10854	1	0.899366	0.0358134	1	0.499396	-0.867472	0.00164856	0.615792	-0.580581	0.0191203	0.757149	-0.233442	1	1.11529	0.421254	0.0265854	1.09087	0.315977	1	0.832446	-0.0854561	0.988641	0.510962	-0.779903	1	0.940903	0.108065	1	0.165117	-2.40935	0.161402	0.963384	0.135988	1	0.399405	-1.13094	1	0.519428	-0.753894	1
ENSMUSG00000057113	Npm1	13.6799	0.396236	0.0185741	12.5673	0.168519	1	12.4071	0.145094	1	7.20364	-0.685503	0.0146383	9.33504	-0.305866	0.350016	9.75134	-0.222868	1	12.0312	0.119416	0.704846	11.9031	0.0822032	1	11.7214	0.0698118	0.992278	7.7678	-0.537517	1	11.5608	0.045259	1	1.64606	-2.78272	0.0253723	11.3758	0.0173679	1	4.26937	-1.40288	1	5.31196	-1.08741	1
ENSMUSG00000030189	Ybx3	1.60572	0.396129	0.0192312	1.38481	0.0740365	1	1.27741	-0.0459709	1	0.604235	-1.19249	1.0737e-05	0.910054	-0.605945	0.0130738	1.19523	-0.1547	1	1.66322	0.409022	0.032086	1.53992	0.225408	1	1.33176	0.0169653	1	0.750198	-0.814891	1	1.58614	0.289424	0.76469	0.219589	-2.58828	0.125953	1.03469	-0.35258	1	0.283074	-2.20969	1	0.616821	-1.09475	1
ENSMUSG00000026020	Nop58	1.02592	0.395389	0.0198917	0.874862	0.0568753	1	0.824419	-0.0310813	1	0.561291	-0.627434	0.0283552	0.653155	-0.419285	0.137263	0.786682	-0.10827	1	0.788767	-0.111917	0.779074	0.635243	-0.407894	1	1.00831	0.294611	0.382357	0.516869	-0.703685	1	1.00305	0.27279	0.801099	0.165117	-2.34976	0.176141	0.905173	0.10531	1	0.39165	-1.09942	1	0.300294	-1.4782	1
ENSMUSG00000025613	Cct8	1.56811	0.388779	0.0224263	1.53032	0.254394	1	1.54303	0.260389	1	0.70867	-0.922398	0.000755148	1.01913	-0.391077	0.178259	1.0604	-0.310858	0.916367	1.5088	0.270881	0.210238	1.51363	0.229744	1	1.25222	-0.0499677	1	0.930363	-0.475145	1	1.403	0.128712	1	0.255336	-2.34271	0.176141	1.53676	0.253213	1	0.608802	-1.08469	1	0.738561	-0.806731	1
ENSMUSG00000030869	Ndufab1	1.0558	0.387883	0.0232391	0.889181	0.0327815	1	0.846462	-0.0398109	1	0.487097	-0.89169	0.00118677	0.682511	-0.400403	0.16433	0.749238	-0.235937	1	1.03136	0.297002	0.158602	0.854292	-0.0258844	1	0.877055	0.013177	1	0.49324	-0.817796	1	0.941845	0.123525	1	0.306403	-1.50907	0.433488	0.99831	0.200969	1	0.345117	-1.32703	1	0.519428	-0.741008	1
ENSMUSG00000078812	Eif5a	5.50314	0.379668	0.0263223	4.97803	0.133441	1	4.52879	-0.00881007	1	2.44617	-0.954258	0.000458614	3.52697	-0.420897	0.13191	4.00232	-0.203793	1	5.73244	0.404904	0.033627	5.33166	0.227302	1	3.99635	-0.209382	0.658392	2.97421	-0.619697	1	5.13436	0.187231	1	1.07752	-2.08974	0.242082	4.61173	0.0172937	1	1.79151	-1.35159	1	2.62149	-0.802297	1
ENSMUSG00000030057	Cnbp	1.69233	0.379862	0.0266788	1.5026	0.105916	1	1.46367	0.0648525	1	1.11169	-0.358607	0.267779	1.19202	-0.266754	0.455077	1.30528	-0.110946	1	1.19116	-0.272962	0.249896	1.04925	-0.418758	1	1.579	0.196383	0.640109	1.08985	-0.363236	1	1.59956	0.207839	0.957467	0.478329	-1.55571	0.412436	1.38104	-0.0202747	1	1.00433	-0.480759	1	0.880592	-0.670072	1
ENSMUSG00000020180	Snrpd3	1.27675	0.379617	0.0270711	1.13169	0.103318	1	1.04155	-0.0205255	1	0.629235	-0.797873	0.00403988	0.885686	-0.291905	0.388996	0.966169	-0.14115	1	1.1523	0.150627	0.587268	1.18287	0.164222	1	1.01995	-0.0564057	1	0.697034	-0.600479	1	1.16147	0.147854	1	0.245122	-2.11054	0.237646	1.31992	0.32518	1	0.573903	-0.878675	1	0.624937	-0.756	1
ENSMUSG00000093904	Tomm20	1.54743	0.371058	0.0317138	1.42361	0.152878	1	1.45706	0.183268	1	0.929437	-0.502776	0.091161	0.969347	-0.464471	0.0842589	1.19083	-0.12118	1	1.31199	0.0351636	1	1.24201	-0.0505205	1	1.37637	0.111095	0.880626	1.04555	-0.29964	1	1.40841	0.142152	1	0.355768	-1.85891	0.305939	1.33011	0.0493847	1	0.7833	-0.715432	1	0.860302	-0.58029	1
ENSMUSG00000051223	Bzw1	0.865778	0.371424	0.0322236	0.756613	0.0764352	1	0.74837	0.0590601	1	0.469557	-0.658223	0.020665	0.606741	-0.281621	0.415572	0.581178	-0.33519	0.857693	0.676308	-0.104482	0.812821	0.714101	-0.00880091	1	0.820349	0.215153	0.582561	0.546404	-0.39456	1	0.825556	0.215442	0.943423	0.262145	-1.45777	0.459244	1.14093	0.675456	0.795655	0.581658	-0.303113	1	0.657401	-0.126809	1
ENSMUSG00000034192	Lsm3	1.01029	0.369104	0.033448	0.912277	0.123702	1	0.908183	0.114499	1	0.555041	-0.640366	0.0247318	0.887891	0.0936109	0.928824	0.772795	-0.13211	1	0.804169	-0.0744703	0.916425	0.751339	-0.161061	1	0.823827	-0.0314143	1	0.720662	-0.220594	1	0.787656	-0.0994908	1	0.120859	-2.79136	0.0866495	0.743639	-0.176981	1	0.345117	-1.27641	1	0.482906	-0.794937	1
ENSMUSG00000021024	Psma6	0.924517	0.369229	0.0334939	0.850843	0.152371	1	0.796865	0.0532036	1	0.512501	-0.626538	0.0287124	0.656868	-0.260842	0.470682	0.646398	-0.273238	0.980131	0.85337	0.181221	0.477058	0.834578	0.120269	1	0.690908	-0.171423	0.759506	0.629103	-0.288003	1	0.82532	0.110689	1	0.231504	-1.73297	0.345994	1.15984	0.60164	0.925776	0.372261	-1.03982	1	0.531602	-0.52867	1
ENSMUSG00000006442	Srm	1.05982	0.366396	0.0353649	1.02683	0.227497	1	0.935738	0.0861835	1	0.338105	-1.46016	8.10514e-08	0.448703	-1.08782	3.2869e-07	0.734471	-0.289264	0.94474	1.34228	0.754819	7.09528e-06	1.32963	0.596355	1	0.820651	-0.116776	0.906878	0.481426	-0.873129	1	1.05743	0.282754	0.781458	0.386408	-1.19522	0.612171	0.825134	-0.0973459	1	0.244296	-1.84001	1	0.154205	-2.4897	1
ENSMUSG00000071072	Ptges3	1.36778	0.363037	0.0370265	1.24023	0.125382	1	1.12641	-0.018473	1	0.666936	-0.826181	0.00280693	0.982343	-0.248093	0.495364	1.03455	-0.154516	1	1.18238	0.0619338	0.930911	1.0821	-0.0767182	1	1.26402	0.16737	0.723352	0.652731	-0.806386	1	1.2208	0.105635	1	0.25874	-2.144	0.227309	1.18749	0.0585092	1	0.492471	-1.2094	1	0.702039	-0.699915	1
ENSMUSG00000028367	Txn1	2.27401	0.361666	0.0375561	1.9077	0.00770293	1	1.85384	-0.034816	1	1.13428	-0.792942	0.00419504	1.77775	-0.109054	0.913664	1.65159	-0.219485	1	1.66074	-0.22595	0.372998	1.67135	-0.185655	1	2.30771	0.320763	0.314911	1.14893	-0.727545	1	2.11532	0.169079	1	0.966871	-0.979499	0.768418	2.2251	0.231461	1	0.849221	-1.16228	1	2.01278	0.0825116	1
ENSMUSG00000004264	Phb2	1.24758	0.357864	0.040902	1.15709	0.155584	1	1.15948	0.155034	1	0.610888	-0.823564	0.00291834	0.782532	-0.472612	0.0772902	0.951051	-0.146099	1	1.29959	0.386054	0.046652	1.23106	0.24061	1	0.95841	-0.13612	0.852202	0.732477	-0.510657	1	1.10521	0.0901072	1	0.229802	-2.18492	0.22143	1.02451	-0.0260766	1	0.469204	-1.14946	1	0.51537	-1.01447	1
ENSMUSG00000068882	Ssb	1.17166	0.357922	0.0409469	1.03607	0.084129	1	1.05036	0.102345	1	0.642743	-0.650911	0.0220112	0.872923	-0.191747	0.661474	0.849617	-0.224698	1	0.942159	-0.0663384	0.950266	0.823625	-0.251046	1	1.05655	0.123208	0.848661	0.670452	-0.547297	1	1.16053	0.264843	0.827325	0.270656	-1.85906	0.306603	1.09436	0.16179	1	0.488593	-1.00059	1	0.560008	-0.804463	1
ENSMUSG00000039640	Mrpl12	1.26962	0.353887	0.0440609	1.31876	0.32315	1	1.3248	0.32206	1	0.479638	-1.21697	7.18065e-06	0.768608	-0.532829	0.0371108	0.914837	-0.237721	1	1.41029	0.499032	0.00625906	1.47639	0.476596	1	0.942078	-0.194694	0.700208	0.73543	-0.533001	1	1.17913	0.160795	1	0.19746	-2.43055	0.160813	1.10745	0.059025	1	0.352873	-1.58539	1	0.454499	-1.22272	1
ENSMUSG00000053907	Mat2a	0.875633	0.352611	0.0458258	0.853614	0.226863	1	0.86079	0.234157	1	0.591735	-0.334969	0.316072	0.515422	-0.578772	0.0198074	0.623017	-0.258408	1	0.572117	-0.41799	0.0485292	0.536671	-0.451712	1	0.984872	0.485823	0.061024	0.5848	-0.326224	1	0.931722	0.373859	0.50314	0.21278	-1.78709	0.328811	1.04779	0.520702	1	0.670846	-0.127356	1	0.608704	-0.267056	1
ENSMUSG00000040681	Hmgn1	1.30839	0.351554	0.0459229	1.33031	0.289223	1	1.33803	0.290783	1	0.679436	-0.739095	0.00824089	0.985011	-0.17962	0.706409	1.08993	-0.0104862	1	0.768301	-0.59341	0.00288062	0.683434	-0.685496	1	1.37743	0.373833	0.204272	0.818129	-0.42443	1	1.3006	0.265586	0.823795	0.330234	-1.73699	0.342918	1.73176	0.667191	0.993456	0.806566	-0.444148	1	0.82378	-0.413606	1
ENSMUSG00000028410	Dnaja1	1.78608	0.350952	0.0459306	1.75065	0.233467	1	1.60034	0.0961423	1	1.09899	-0.480675	0.109408	1.36595	-0.15411	0.779652	1.23092	-0.30973	0.919232	1.40564	-0.108675	0.792211	1.51582	0.0160215	1	1.56842	0.0743733	0.979608	1.22867	-0.288276	1	1.67583	0.174502	1	0.396621	-1.92387	0.285505	1.72594	0.205876	1	1.0625	-0.497787	1	1.16465	-0.36536	1
ENSMUSG00000027203	Dut	1.71476	0.349625	0.0472667	1.55387	0.114603	1	1.58271	0.138714	1	0.518347	-1.55266	1.12009e-08	1.06449	-0.495771	0.0585265	1.47738	0.0416355	1	1.51676	0.0904301	0.832042	1.34934	-0.0945136	1	1.74201	0.312865	0.335844	0.652731	-1.14286	1	1.74645	0.302298	0.720663	0.209375	-2.78385	0.086241	1.98934	0.472286	1	0.531248	-1.43678	1	0.543776	-1.40295	1
ENSMUSG00000027533	Fabp5	1.05438	0.349765	0.0477884	1.05316	0.261263	1	1.01179	0.19644	1	0.387097	-1.26261	3.28028e-06	0.633429	-0.548308	0.0302079	0.874404	-0.018934	1	1.20791	0.552012	0.00200216	1.16972	0.405642	1	0.799784	-0.162657	0.783834	0.540497	-0.710752	1	0.870282	-0.0257605	1	0.0936231	-3.22955	0.0332199	0.707258	-0.325707	1	0.13572	-2.675	1	0.353049	-1.31852	1
ENSMUSG00000068039	Tcp1	1.16933	0.346529	0.0500943	1.18342	0.278633	1	1.06249	0.114	1	0.536493	-0.930223	0.000687576	0.847743	-0.245743	0.503521	0.802504	-0.319516	0.89648	1.08046	0.163829	0.539773	1.07991	0.136638	1	1.00725	0.0396666	1	0.546404	-0.847136	1	1.12334	0.208185	0.958081	0.272358	-1.85514	0.307324	1.07253	0.127257	1	0.523492	-0.906681	1	0.57624	-0.76852	1
ENSMUSG00000001416	Cct3	1.53408	0.344376	0.0516441	1.51507	0.240128	1	1.65766	0.366426	1	0.787098	-0.762708	0.00616818	1.05533	-0.333391	0.286784	1.12386	-0.218983	1	1.45257	0.204823	0.391106	1.45011	0.168221	1	1.2185	-0.0930537	0.966895	0.980574	-0.39846	1	1.45267	0.183928	1	0.282571	-2.19634	0.218166	1.38978	0.107224	1	0.601047	-1.10234	1	0.758852	-0.766977	1
ENSMUSG00000028333	Anp32b	4.23806	0.341997	0.053008	4.19555	0.241729	1	4.24113	0.251368	1	1.87823	-0.986147	0.000285404	3.33841	-0.112291	0.907282	2.98306	-0.283596	0.948593	3.59302	0.0108655	1	3.61431	0.0155996	1	3.81474	0.107546	0.89005	2.22401	-0.688189	1	4.07293	0.205161	0.963033	0.682597	-2.39705	0.160813	4.39489	0.302044	1	1.47353	-1.28209	1	1.93162	-0.891665	1
ENSMUSG00000031167	Rbm3	2.87035	0.338519	0.0564695	2.72944	0.178716	1	2.53828	0.0677043	1	1.80666	-0.455199	0.133903	2.34446	-0.0546748	1	2.19164	-0.158443	1	1.89259	-0.414341	0.0493575	1.69325	-0.521007	1	2.6918	0.171917	0.71027	2.17676	-0.157171	1	2.77045	0.209321	0.953957	0.90559	-1.42782	0.469964	3.35875	0.4766	1	2.0009	-0.279439	1	2.33337	-0.0573717	1
ENSMUSG00000002477	Snrpd1	1.57174	0.338193	0.0573543	1.45826	0.141708	1	1.45265	0.132649	1	0.682662	-1.01906	0.000180277	1.13922	-0.252803	0.482942	1.17923	-0.186229	1	1.45402	0.158821	0.554804	1.35153	0.0263602	1	1.34613	0.0237416	1	0.880153	-0.59393	1	1.56119	0.254176	0.854862	0.301296	-2.14352	0.227309	1.57605	0.251026	1	0.632069	-1.06944	1	0.726387	-0.869268	1
ENSMUSG00000037894	H2afz	8.94227	0.334325	0.060105	8.93754	0.250434	1	8.60901	0.1889	1	2.59577	-1.62427	2.17491e-09	8.46363	0.191246	0.623611	5.54598	-0.486434	0.415697	8.28748	0.158667	0.552799	8.66997	0.196263	1	6.70947	-0.192224	0.705063	3.21345	-1.24201	1	9.18752	0.304274	0.709906	1.87416	-2.024	0.15947	8.85673	0.229167	1	3.22239	-1.23781	1	4.75195	-0.676839	1
ENSMUSG00000020018	Snrpf	1.00199	0.334458	0.0622239	0.716426	-0.249801	1	0.613906	-0.469677	1	0.613509	-0.500303	0.0943073	0.723239	-0.262557	0.470682	0.853309	0.0114902	1	0.876006	0.0575687	0.951165	0.611147	-0.472203	1	0.947824	0.182975	0.677608	0.440077	-0.943416	1	0.882523	0.0635051	1	0.136179	-2.63347	0.117361	0.892076	0.0755988	1	0.469204	-0.848923	1	0.584356	-0.533523	1
ENSMUSG00000074656	Eif2s2	0.874077	0.332059	0.0649504	0.714579	-0.0518067	1	0.688853	-0.103938	1	0.589114	-0.354446	0.278205	0.596414	-0.356339	0.242487	0.629346	-0.255395	1	0.725509	-0.0335908	1	0.565147	-0.388867	1	0.825037	0.177532	0.695719	0.516869	-0.516012	1	0.838032	0.194151	0.989364	0.463009	-0.678717	1	1.03615	0.492348	1	0.608802	-0.278882	1	0.547834	-0.430323	1
ENSMUSG00000059796	Eif4a1	3.0653	0.324717	0.0711812	2.7008	0.0542407	1	2.64189	0.0201922	1	1.87399	-0.510164	0.0845441	2.20743	-0.274218	0.433154	2.34264	-0.167563	1	2.93604	0.208259	0.378611	2.78631	0.0963868	1	2.49915	-0.0664586	1	1.99068	-0.39146	1	2.7189	0.066884	1	0.686002	-1.93362	0.282698	2.61947	0.00737042	1	1.17883	-1.14756	1	1.65568	-0.657732	1
ENSMUSG00000004268	Emg1	0.907531	0.320909	0.0780641	0.903963	0.236074	1	0.838747	0.121067	1	0.497581	-0.678956	0.0166055	0.692142	-0.182722	0.694754	0.56061	-0.502365	0.38481	0.90071	0.26774	0.219256	0.893721	0.212562	1	0.675181	-0.215934	0.646233	0.437123	-0.819348	1	0.904416	0.246289	0.873321	0.216184	-1.83832	0.313964	1.04197	0.437565	1	0.445938	-0.788192	1	0.588414	-0.389841	1
ENSMUSG00000044533	Rps2	21.6034	0.317555	0.0796249	20.2641	0.142691	1	19.9889	0.118601	1	14.8897	-0.331203	0.31859	16.7899	-0.154374	0.779281	17.0547	-0.121966	1	15.994	-0.238977	0.339197	14.8033	-0.320107	1	19.2592	0.0724666	0.984243	16.9385	-0.125293	1	21.133	0.214281	0.941256	4.7952	-1.95359	0.172963	25.1309	0.452518	1	11.9162	-0.6353	1	11.0865	-0.739788	1
ENSMUSG00000069744	Psmb3	1.28071	0.317363	0.0817776	1.22222	0.168931	1	1.19254	0.128981	1	0.638307	-0.826536	0.002803	0.920845	-0.28257	0.410619	0.944722	-0.228745	1	1.34745	0.368636	0.0610471	1.4063	0.367315	1	0.88507	-0.33585	0.357377	0.797454	-0.454438	1	1.19396	0.139037	1	0.423857	-1.37041	0.499866	1.43198	0.3957	1	0.639824	-0.770475	1	0.961753	-0.183545	1
ENSMUSG00000071172	Srsf3	3.10984	0.309485	0.0907081	2.95532	0.156532	1	2.87334	0.111208	1	1.74859	-0.649399	0.0218123	2.55669	-0.0673868	1	2.37235	-0.182118	1	2.70709	0.0291053	1	2.59792	-0.0370669	1	2.57643	-0.0525955	1	2.09996	-0.345789	1	2.91216	0.139873	1	0.623019	-2.10412	0.237486	3.03131	0.188603	1	1.70232	-0.649234	1	1.8464	-0.531977	1
ENSMUSG00000020219	Timm13	1.61764	0.309241	0.0918118	1.58113	0.198807	1	1.55846	0.172824	1	0.740323	-0.961496	0.000429087	1.0841	-0.403716	0.156753	1.1272	-0.324145	0.882442	1.84576	0.508458	0.00504957	2.01306	0.543289	1	1.1875	-0.24639	0.555982	0.953992	-0.539725	1	1.47786	0.101232	1	0.394919	-1.8161	0.316704	1.69102	0.291211	1	0.853099	-0.700082	1	0.917115	-0.595749	1
ENSMUSG00000035726	Supt16	0.97969	0.30799	0.0950348	0.946459	0.180593	1	0.917001	0.130287	1	0.45988	-0.923918	0.000763133	0.786826	-0.107461	0.919927	0.698257	-0.289685	0.94474	0.800137	-0.0811204	0.891349	0.784196	-0.0974391	1	1.00377	0.293485	0.38515	0.519822	-0.689938	1	0.972447	0.230126	0.908874	0.134477	-2.63752	0.117361	1.02159	0.287485	1	0.387772	-1.10812	1	0.511312	-0.711332	1
ENSMUSG00000060073	Psma3	1.45757	0.306486	0.0963389	1.34278	0.107951	1	1.26749	0.0208676	1	0.863307	-0.572103	0.04851	1.03177	-0.316809	0.324332	1.08676	-0.220286	1	1.48782	0.305074	0.142412	1.37782	0.141556	1	1.15363	-0.128336	0.874112	0.921503	-0.440782	1	1.30931	0.0728455	1	0.417048	-1.58871	0.399506	1.36067	0.124143	1	0.740645	-0.754782	1	1.0348	-0.272943	1
ENSMUSG00000039067	Psmd7	1.13419	0.306245	0.0972245	1.10305	0.189247	1	1.10657	0.189604	1	0.608468	-0.723025	0.00999743	0.809684	-0.303131	0.361303	0.859813	-0.194318	1	1.1185	0.243794	0.278834	1.04925	0.110707	1	0.915918	-0.0961986	0.959211	0.702941	-0.468324	1	1.13487	0.241352	0.883436	0.25874	-1.91306	0.290577	0.94301	-0.0443839	1	0.294707	-1.713	1	0.474789	-1.03056	1
ENSMUSG00000006589	Aprt	1.54607	0.305094	0.0983182	1.57651	0.259468	1	1.69182	0.356858	1	0.904437	-0.592108	0.039794	0.901931	-0.630155	0.0090057	1.18134	-0.182852	1	1.57785	0.303519	0.14489	1.6582	0.323997	1	1.36942	0.0521626	1	1.08985	-0.284756	1	1.46279	0.152717	1	0.190651	-2.79972	0.0837123	1.34175	0.0166752	1	0.511859	-1.37174	1	0.478848	-1.46688	1
ENSMUSG00000079197	Psme2	1.04277	0.304143	0.100516	0.92013	0.0418607	1	0.939044	0.0708342	1	0.536291	-0.788659	0.00456021	0.7548	-0.282144	0.412665	0.829576	-0.119912	1	1.0448	0.270049	0.213244	1.01639	0.18527	1	0.850743	-0.0814079	1	0.537543	-0.734728	1	0.903474	0.0150288	1	0.359172	-1.32089	0.527967	0.972116	0.12107	1	0.903509	0.0146523	1	1.32292	0.565494	1
ENSMUSG00000019179	Mdh2	1.25147	0.301038	0.104935	1.23608	0.208618	1	1.16389	0.11553	1	0.604235	-0.886634	0.00125057	0.909009	-0.278975	0.420907	0.882491	-0.311746	0.913866	1.3398	0.385591	0.0469587	1.39096	0.373408	1	0.94601	-0.206065	0.664225	0.756105	-0.509356	1	1.24834	0.232452	0.904118	0.314914	-1.77654	0.329965	0.977937	-0.138623	1	0.589414	-0.866532	1	0.653343	-0.718288	1
ENSMUSG00000040824	Snrpd2	1.83425	0.300344	0.105089	1.56173	-0.0146403	1	1.43943	-0.133924	1	1.02319	-0.668219	0.0180374	1.5103	-0.0722625	1	1.49707	-0.0824785	1	1.69992	0.129808	0.668537	1.48953	-0.0838107	1	1.49689	-0.0840225	0.992566	1.05737	-0.579445	1	1.68807	0.105859	1	0.452795	-1.80713	0.318585	1.52948	-0.0452106	1	0.938409	-0.750861	1	1.16871	-0.434471	1
ENSMUSG00000034024	Cct2	1.30256	0.300454	0.105599	1.22407	0.133404	1	1.18372	0.0812104	1	0.839315	-0.447481	0.143855	0.991045	-0.203185	0.639839	1.00273	-0.174639	1	1.14827	0.043282	1	1.07553	-0.0587263	1	1.16452	0.0636301	1	0.853572	-0.392729	1	1.20832	0.11841	1	0.231504	-2.27701	0.195325	1.06962	-0.0669021	1	0.597169	-0.906021	1	0.766968	-0.545963	1
ENSMUSG00000023456	Tpi1	1.16317	0.29945	0.107497	1.13769	0.192798	1	1.07241	0.101767	1	0.529638	-0.976213	0.000351885	0.837881	-0.293842	0.383867	0.92556	-0.12321	1	1.2169	0.342877	0.0880504	1.17629	0.235145	1	1.01572	0.0246493	1	0.564125	-0.826698	1	1.0313	0.0472493	1	0.168522	-2.56914	0.131629	0.790208	-0.343146	1	0.294707	-1.75424	1	0.361165	-1.46329	1
ENSMUSG00000015671	Psma2	1.08569	0.296897	0.112074	0.95893	0.0379821	1	0.9677	0.0505396	1	0.634477	-0.599656	0.0374217	0.773482	-0.313934	0.333799	0.868954	-0.115975	1	1.05534	0.21034	0.374751	1.07553	0.203558	1	0.895352	-0.0697802	1	0.697034	-0.423816	1	0.967974	0.0539723	1	0.379599	-1.30469	0.538942	1.29227	0.472836	1	0.666968	-0.4862	1	0.819722	-0.189145	1
ENSMUSG00000063480	Snu13	1.45679	0.296186	0.11239	1.39174	0.154936	1	1.30717	0.0593984	1	0.781049	-0.731547	0.00894569	1.00752	-0.36293	0.226751	1.16745	-0.114578	1	1.47738	0.284564	0.180686	1.36249	0.118756	1	1.17949	-0.0999823	0.952539	1.02488	-0.293712	1	1.3724	0.139191	1	0.323425	-1.96136	0.275686	1.54112	0.299427	1	0.744523	-0.753777	1	0.771026	-0.703259	1
ENSMUSG00000071644	Eef1g	4.53746	0.292848	0.116634	4.53644	0.220518	1	4.6864	0.262544	1	2.75504	-0.544532	0.0620476	3.50144	-0.186082	0.679843	3.69767	-0.0907927	1	3.80605	-0.0483715	1	3.68441	-0.0905026	1	4.13819	0.0899005	0.940559	3.06872	-0.355966	1	4.1226	0.080055	1	1.24774	-1.65971	0.369927	4.35415	0.153629	1	2.60971	-0.590593	1	2.28061	-0.785297	1
ENSMUSG00000052833	Sae1	0.547838	0.294541	0.118697	0.554757	0.241936	1	0.486054	0.0436626	1	0.236895	-1.057	0.000113151	0.452764	-0.0706254	1	0.387276	-0.312536	0.917672	0.492734	0.0730243	0.889647	0.422765	-0.156757	1	0.486161	0.0470563	1	0.298307	-0.655982	1	0.526124	0.168322	1	0.0987298	-2.24708	0.208616	1.01577	1.12378	0.184021	0.205519	-1.18257	1	0.239424	-0.964686	1
ENSMUSG00000000184	Ccnd2	0.624211	0.293228	0.121058	0.607877	0.182112	1	0.586351	0.12586	1	0.536694	-0.00504597	1	0.389062	-0.53327	0.0383163	0.484139	-0.168211	1	0.364667	-0.647553	0.00110337	0.335145	-0.682048	1	0.649021	0.305959	0.358231	0.44303	-0.27766	1	0.618166	0.215338	0.944842	1.32604	1.32019	0.0980253	0.878979	0.717602	0.729426	1.21373	1.17914	0.557433	0.365223	-0.551977	1
ENSMUSG00000029836	Cbx3	1.27085	0.291165	0.121628	1.06748	-0.0414193	1	1.05036	-0.0642591	1	0.769557	-0.549684	0.0604575	1.08828	-0.0140791	1	1.02295	-0.111462	1	0.929549	-0.280634	0.233864	0.779815	-0.495192	1	1.26477	0.231763	0.543208	0.646824	-0.763681	1	1.27258	0.230932	0.906162	0.245122	-2.16591	0.223753	1.58769	0.539397	1	0.744523	-0.559808	1	0.641169	-0.774535	1
ENSMUSG00000030357	Fkbp4	1.0936	0.288492	0.126342	1.06147	0.173245	1	1.01289	0.10069	1	0.479436	-1.04135	0.000131023	0.725792	-0.435906	0.115579	0.844343	-0.179211	1	1.28181	0.539164	0.00265543	1.28144	0.441627	1	0.837588	-0.194913	0.699755	0.564125	-0.745206	1	1.00493	0.0945821	1	0.177033	-2.41726	0.160813	1.13365	0.264687	1	0.271441	-1.7901	1	0.417977	-1.173	1
ENSMUSG00000000088	Cox5a	2.52628	0.286154	0.128884	2.42874	0.156843	1	2.30573	0.0766431	1	1.10645	-1.04483	0.000117313	1.79562	-0.326407	0.300461	1.95396	-0.178341	1	2.90007	0.498889	0.0060923	3.08859	0.500452	1	1.86707	-0.253678	0.544813	1.48858	-0.558897	1	2.20996	0.0161089	1	0.582165	-1.91789	0.286703	2.88579	0.404001	1	1.17883	-0.895186	1	1.59481	-0.459249	1
ENSMUSG00000028691	Prdx1	2.52381	0.284808	0.131001	2.45599	0.174079	1	2.35422	0.107605	1	1.29012	-0.812492	0.00325716	2.10497	-0.0635104	1	2.08124	-0.0782231	1	2.22046	0.0266439	1	2.10068	-0.0596326	1	2.02963	-0.119844	0.897095	1.53584	-0.513266	1	2.40864	0.150662	1	0.971978	-1.17713	0.617659	3.38203	0.63704	1	1.18271	-0.889996	1	2.0493	-0.0966321	1
ENSMUSG00000021282	Eif5	1.07311	0.285197	0.132216	1.00789	0.121469	1	1.08453	0.226225	1	0.751614	-0.330485	0.323697	0.788914	-0.271908	0.442676	0.769806	-0.297039	0.94474	0.960971	0.0574934	0.951153	0.911245	-0.0283637	1	0.980941	0.0876579	0.948073	0.788594	-0.237098	1	0.920658	-0.0146189	1	0.674086	-0.466036	1	1.03324	0.154576	1	1.01984	0.134464	1	0.827838	-0.166377	1
ENSMUSG00000022956	Atp5o	1.31585	0.283896	0.134104	1.26425	0.154473	1	1.23002	0.110629	1	0.618347	-0.940223	0.000591223	1.05811	-0.125039	0.866202	0.954742	-0.280275	0.958776	1.36771	0.317656	0.121975	1.27268	0.158988	1	1.00377	-0.204938	0.668213	0.815176	-0.485621	1	1.26081	0.156298	1	0.577059	-0.98781	0.762008	1.25007	0.133709	1	0.61268	-0.89558	1	0.856244	-0.413855	1
ENSMUSG00000005610	Eif4g2	1.33069	0.28367	0.134317	1.20559	0.0662262	1	1.24765	0.11487	1	0.963106	-0.280992	0.428934	1.09838	-0.0817501	0.984033	0.881963	-0.421563	0.609017	1.06475	-0.1361	0.683436	0.998865	-0.208909	1	1.25419	0.136354	0.804606	0.779733	-0.566173	1	1.26552	0.144415	1	0.5328	-1.11954	0.659945	1.62116	0.497108	1	1.07025	-0.108672	1	1.1606	0.00828252	1
ENSMUSG00000028639	Ybx1	4.64288	0.280793	0.13796	4.32396	0.105079	1	4.1739	0.0503144	1	1.85061	-1.19038	1.04491e-05	3.45688	-0.254731	0.474258	3.61012	-0.174188	1	5.28384	0.478258	0.00912385	5.2769	0.389856	1	3.66231	-0.153998	0.800653	2.27718	-0.829298	1	4.27914	0.0931246	1	0.900484	-2.17249	0.22143	4.10384	0.025038	1	1.74497	-1.2133	1	2.1751	-0.895419	1
ENSMUSG00000028837	Psmb2	0.96964	0.278708	0.144881	0.86701	0.0430859	1	0.818908	-0.0411727	1	0.575202	-0.59037	0.0410297	0.736467	-0.223565	0.575335	0.768927	-0.144615	1	1.00397	0.306261	0.141581	1.04706	0.316159	1	0.751394	-0.183856	0.730649	0.655685	-0.361172	1	0.873342	0.0559538	1	0.28938	-1.54484	0.415749	0.880434	0.0646268	1	0.438183	-0.938898	1	0.620879	-0.43829	1
ENSMUSG00000016319	Slc25a5	2.55163	0.276746	0.14651	2.28693	0.0447339	1	2.17788	-0.028273	1	1.16512	-0.989028	0.000278027	1.90087	-0.257071	0.470682	2.06788	-0.112007	1	2.8363	0.431878	0.021484	2.71621	0.292115	1	2.03658	-0.138277	0.850013	1.2966	-0.779518	1	2.39804	0.120486	1	0.491947	-2.18173	0.219985	1.80016	-0.305844	1	1.03923	-1.09789	1	1.23364	-0.850715	1
ENSMUSG00000006057	Atp5g1	2.69789	0.271906	0.157169	2.43058	0.0489182	1	2.32667	-0.0166486	1	1.08488	-1.18361	1.20118e-05	1.86246	-0.385322	0.186533	1.96117	-0.286679	0.94474	3.34205	0.626463	0.000299916	3.06888	0.385137	1	1.96158	-0.290751	0.446626	1.30251	-0.857065	1	2.75585	0.247223	0.86977	0.898781	-1.39612	0.487085	2.37499	0.0130936	1	1.07413	-1.13432	1	1.20929	-0.963467	1
ENSMUSG00000090553	Snrpe	2.00249	0.271356	0.158697	1.76959	0.0196988	1	1.64443	-0.0884456	1	1.31754	-0.437435	0.154821	1.72519	-0.0203002	1	1.59165	-0.146808	1	1.70136	-0.0444768	1	1.43696	-0.284004	1	1.79539	0.0450348	1	1.29365	-0.435748	1	1.81919	0.0635401	1	0.394919	-2.1516	0.223987	2.41574	0.473425	1	1.01209	-0.789453	1	1.28234	-0.448205	1
ENSMUSG00000028964	Park7	2.8625	0.270874	0.159256	3.08234	0.316163	1	3.06843	0.301486	1	1.59617	-0.690876	0.0139578	2.30931	-0.130324	0.844508	2.41876	-0.0504572	1	2.92167	0.273929	0.201933	2.93526	0.233374	1	2.12504	-0.258504	0.532692	2.04975	-0.288121	1	2.35332	-0.0916469	1	0.628126	-1.99986	0.263021	2.21928	-0.172842	1	0.853099	-1.55224	1	1.3148	-0.929275	1
ENSMUSG00000057666	Gapdh	6.03665	0.269704	0.161199	5.24825	-0.00614275	1	4.96084	-0.0891966	1	3.2248	-0.757032	0.00641513	4.379	-0.30637	0.34937	4.98888	-0.0865828	1	7.06108	0.518431	0.00395773	6.68538	0.344021	1	4.68862	-0.187458	0.716169	3.81301	-0.471674	1	4.65602	-0.190927	1	1.39924	-1.92359	0.284488	5.7803	0.133773	1	2.16765	-1.28772	1	3.23831	-0.708294	1
ENSMUSG00000029632	Ndufa4	2.77718	0.268756	0.163466	2.37192	-0.0332862	1	2.05333	-0.243986	1	1.67722	-0.570768	0.0485812	2.34087	-0.059054	1	2.59491	0.108207	1	2.78875	0.243247	0.277835	2.28468	-0.0882084	1	2.18493	-0.167616	0.766843	1.80461	-0.43007	1	2.10709	-0.216836	1	0.832394	-1.55117	0.413533	1.83218	-0.409213	1	1.24087	-0.970522	1	1.65973	-0.551015	1
ENSMUSG00000061613	U2af1	1.09315	0.268876	0.164902	1.06471	0.163964	1	0.979824	0.0385926	1	0.560686	-0.818973	0.00310038	0.780096	-0.333654	0.287022	0.876689	-0.134497	1	1.15188	0.328911	0.105667	1.08429	0.185378	1	0.93482	-0.0334387	1	0.764966	-0.319446	1	1.00799	0.0849593	1	0.265549	-1.84891	0.309434	1.11037	0.220904	1	0.488593	-0.963083	1	0.57624	-0.725915	1
ENSMUSG00000018770	Atp5g3	1.10294	0.268503	0.165875	1.02683	0.0959636	1	0.961087	-0.00298528	1	0.553428	-0.852477	0.00200257	0.831615	-0.243844	0.509626	0.846453	-0.204095	1	1.12015	0.26309	0.228996	1.00325	0.0593755	1	0.993643	0.050646	1	0.596614	-0.691071	1	1.03247	0.10817	1	0.35747	-1.43426	0.468621	1.1191	0.219039	1	0.701868	-0.455771	1	0.722329	-0.414241	1
ENSMUSG00000004610	Etfb	1.275	0.266911	0.168783	1.3243	0.25912	1	1.21789	0.130117	1	0.640928	-0.850981	0.00203076	0.943935	-0.275157	0.433133	0.900246	-0.335876	0.852061	1.28471	0.247719	0.267736	1.22668	0.139255	1	1.06683	-0.0701545	1	0.815176	-0.452035	1	1.536	0.504608	0.188071	0.255336	-2.12921	0.232749	0.780021	-0.518773	1	0.286951	-1.94791	1	0.59653	-0.900133	1
ENSMUSG00000020738	Sumo2	2.31175	0.265875	0.169447	2.16776	0.104495	1	2.15142	0.0906388	1	1.4875	-0.475817	0.112939	1.89889	-0.104456	0.928131	1.88101	-0.114103	1	1.93228	-0.0769226	0.905456	1.79401	-0.174641	1	2.10765	0.0678539	0.999708	1.70714	-0.246641	1	2.23938	0.159433	1	0.597485	-1.76645	0.331906	2.49578	0.306894	1	1.35332	-0.582185	1	1.35944	-0.575659	1
ENSMUSG00000040204	Pclaf	0.784348	0.267821	0.169949	0.699335	0.0309778	1	0.654686	-0.0657261	1	0.040121	-4.20274	1.59639e-37	0.679378	-0.014101	1	0.47658	-0.567972	0.225676	0.941952	0.565251	0.00156243	0.746958	0.126683	1	0.728258	0.099244	0.916742	0.082699	-3.01116	1	0.636057	-0.114778	1	0.188948	-1.85806	0.310201	1.92531	1.51974	0.0245582	0.546759	-0.322118	1	0.649285	-0.0747054	1
ENSMUSG00000058773	Hist1h1b	0.866297	0.267702	0.170441	0.73675	-0.0398324	1	0.726326	-0.0595016	1	0.0395162	-4.36874	1.24708e-39	1.12866	0.698622	0.00042567	0.230116	-1.81658	1.06246e-11	0.941952	0.384126	0.049801	0.762291	0.011565	1	0.700737	-0.123833	0.890957	0.0413495	-4.10623	1	0.975272	0.397567	0.450813	0.177033	-2.0952	0.248476	0.977937	0.37477	1	0.248174	-1.59582	1	0.511312	-0.561976	1
ENSMUSG00000028851	Nudc	1.35378	0.262777	0.17732	1.31229	0.152198	1	1.35897	0.199853	1	0.671372	-0.87457	0.00145698	0.993366	-0.293087	0.385221	1.11999	-0.0901685	1	1.46539	0.37165	0.0581335	1.44134	0.283366	1	1.17329	-0.0167157	1	0.821083	-0.531391	1	1.157	-0.0376873	1	0.180437	-2.71665	0.0994031	1.16421	-0.0266769	1	0.403283	-1.55139	1	0.600588	-0.980007	1
ENSMUSG00000024661	Fth1	8.70284	0.261603	0.17771	8.66502	0.191159	1	8.75449	0.201124	1	7.57682	-0.0101956	1	6.86004	-0.176329	0.71558	8.02451	0.0812766	1	6.83698	-0.185396	0.504321	7.07091	-0.112335	1	7.34549	-0.0604888	1	8.73656	0.193746	1	6.94343	-0.145013	1	3.32617	-1.20649	0.432855	5.75411	-0.411905	1	5.87863	-0.381287	1	12.3608	0.695244	1
ENSMUSG00000026434	Nucks1	1.02079	0.261621	0.181487	0.931677	0.0611929	1	0.883936	-0.017011	1	0.361291	-1.38156	3.67409e-07	1.19886	0.50602	0.0246592	0.582936	-0.668265	0.0776099	0.828769	-0.129769	0.709854	0.777625	-0.202353	1	0.844846	-0.0918849	0.970588	0.404634	-1.14246	1	1.18784	0.445263	0.317521	0.27406	-1.70965	0.353708	1.24279	0.480631	1	0.519615	-0.780891	1	0.600588	-0.572582	1
ENSMUSG00000066551	Hmgb1	4.10087	0.25954	0.182609	3.24032	-0.156236	1	3.08275	-0.226618	1	2.20081	-0.757605	0.00640343	4.11537	0.228979	0.493298	3.00732	-0.282501	0.950336	3.70155	0.0493475	0.980532	3.0404	-0.246189	1	3.158	-0.209071	0.658392	1.7928	-1.01036	1	4.02585	0.175364	1	0.983893	-1.88021	0.296367	7.368	1.05019	0.337221	1.69844	-1.08797	1	2.08583	-0.791529	1
ENSMUSG00000031715	Smarca5	1.04543	0.257004	0.191127	0.91782	-0.000336492	1	0.923614	0.00895957	1	0.614315	-0.621165	0.03003	0.89613	-0.0405401	1	0.782287	-0.252652	1	0.838072	-0.15505	0.617617	0.738196	-0.315606	1	1.10524	0.303976	0.358771	0.564125	-0.702407	1	1.05178	0.211998	0.950865	0.262145	-1.81136	0.318585	1.14093	0.317285	1	0.694112	-0.402467	1	0.750735	-0.289422	1
ENSMUSG00000022234	Cct5	1.47171	0.256247	0.191809	1.46611	0.188349	1	1.48682	0.204409	1	0.891533	-0.575373	0.0469097	1.12112	-0.236924	0.52856	1.14302	-0.194896	1	1.52348	0.2862	0.177474	1.51801	0.232427	1	1.18463	-0.140823	0.842449	1.10758	-0.224742	1	1.39123	0.113941	1	0.309807	-2.06633	0.25138	1.2166	-0.0890688	1	0.566147	-1.19051	1	0.718271	-0.848297	1
ENSMUSG00000028495	Rps6	8.84327	0.248595	0.208416	8.30057	0.0929776	1	8.77543	0.171721	1	6.75525	-0.224329	0.568004	6.66847	-0.259923	0.470682	8.15091	0.0704067	1	7.0066	-0.181893	0.517059	6.48605	-0.270243	1	8.64897	0.168576	0.716169	6.61001	-0.243266	1	8.44882	0.124434	1	2.30313	-1.77075	0.226748	7.42912	-0.0724834	1	4.91695	-0.672028	1	4.91833	-0.671727	1
ENSMUSG00000023944	Hsp90ab1	15.3555	0.247696	0.210903	16.0981	0.258433	1	15.6629	0.211384	1	9.56473	-0.539488	0.0646198	12.4516	-0.140814	0.81684	12.4598	-0.132718	1	14.9875	0.175032	0.492979	16.3936	0.274576	1	13.1468	-0.0485609	1	11.4449	-0.248313	1	13.2388	-0.0358873	1	2.34058	-2.54594	0.0507589	12.8063	-0.0838686	1	5.83209	-1.22392	1	7.53576	-0.853731	1
ENSMUSG00000007739	Cct4	1.11188	0.248374	0.212327	1.06009	0.116752	1	1.06359	0.118978	1	0.814517	-0.289146	0.408813	0.963661	-0.0292126	1	0.883545	-0.164949	1	0.945673	-0.061967	0.964657	0.867435	-0.177664	1	0.93981	-0.0685541	1	0.883107	-0.151296	1	1.12405	0.212869	0.947316	0.253633	-1.95409	0.277883	0.94301	-0.0568749	1	0.500226	-0.96851	1	0.608704	-0.686381	1
ENSMUSG00000021660	Btf3	3.43556	0.247183	0.212844	2.99874	-0.0167292	1	2.92955	-0.0511639	1	2.8867	-0.0769367	1	2.57734	-0.269497	0.44648	3.03721	0.00278942	1	2.93573	-0.0550336	0.993071	2.64831	-0.198336	1	3.15135	0.0627217	1	2.59616	-0.227459	1	3.15086	0.0597154	1	0.852821	-1.83939	0.309771	3.318	0.130342	1	2.03968	-0.57657	1	2.32119	-0.389893	1
ENSMUSG00000027566	Psma7	2.24088	0.245573	0.217794	2.20009	0.158411	1	2.12277	0.101949	1	1.23649	-0.725779	0.00943596	1.69885	-0.253544	0.479224	1.78362	-0.164657	1	2.43907	0.366315	0.0623509	2.54316	0.363075	1	1.81248	-0.141594	0.839326	1.36453	-0.539976	1	2.04682	0.0521842	1	0.64685	-1.62134	0.385786	1.97043	-0.00734092	1	0.977186	-1.02101	1	1.64756	-0.267689	1
ENSMUSG00000015656	Hspa8	7.26666	0.243579	0.221264	6.77117	0.0783492	1	6.70667	0.0618359	1	4.61533	-0.512749	0.0820911	5.8987	-0.142425	0.813182	5.51943	-0.239839	1	7.22935	0.204976	0.387898	6.95262	0.112382	1	6.05017	-0.0967622	0.958036	4.90582	-0.394168	1	7.02393	0.138768	1	1.5184	-2.09236	0.240497	7.4655	0.217725	1	4.23447	-0.607542	1	5.41747	-0.251432	1
ENSMUSG00000036371	Serbp1	3.67732	0.243307	0.22269	3.26849	0.00751097	1	3.27563	0.00989783	1	2.40766	-0.466298	0.121894	2.85258	-0.217656	0.588743	2.89921	-0.18145	1	3.45245	0.103558	0.772486	3.15212	-0.0471011	1	3.50263	0.121011	0.852202	2.28899	-0.511006	1	3.71206	0.206462	0.960715	0.592379	-2.46611	0.149122	3.28307	0.0128137	1	1.91947	-0.76541	1	1.92756	-0.759351	1
ENSMUSG00000024991	Eif3a	1.34963	0.243765	0.223612	1.26749	0.0906134	1	1.25757	0.0769502	1	0.874396	-0.481921	0.108588	1.02957	-0.244736	0.505628	1.02611	-0.238009	1	1.13597	-0.0836095	0.880995	1.04486	-0.192717	1	1.46876	0.341223	0.271922	0.844711	-0.499588	1	1.37569	0.222193	0.926553	0.405133	-1.56374	0.40956	1.2719	0.0930817	1	0.860854	-0.471512	1	0.917115	-0.3802	1
ENSMUSG00000027404	Snrpb	1.67366	0.242887	0.223613	1.64117	0.154664	1	1.61688	0.129013	1	0.939316	-0.701922	0.0124426	1.35063	-0.152667	0.784317	1.3981	-0.0904245	1	1.54012	0.0684922	0.903702	1.55744	0.0730086	1	1.48328	0.0035006	1	1.14006	-0.378868	1	1.71137	0.226424	0.917401	0.331936	-2.16257	0.223753	1.76087	0.2529	1	0.903509	-0.713792	1	1.18494	-0.322869	1
ENSMUSG00000028044	Cks1b	1.02663	0.24314	0.224854	1.04115	0.20563	1	0.921409	0.0220166	1	0.231855	-2.06038	1.25928e-13	1.22787	0.522214	0.0187666	0.589265	-0.674451	0.072248	1.07446	0.294203	0.163566	1.07115	0.240554	1	0.704215	-0.405077	0.223058	0.301261	-1.58684	1	1.05672	0.237087	0.893649	0.280869	-1.6958	0.35932	0.988123	0.123886	1	0.34124	-1.40461	1	0.746677	-0.280868	1
ENSMUSG00000004897	Hdgf	1.13393	0.242578	0.225692	1.14323	0.196331	1	0.97762	-0.0373379	1	0.592339	-0.810935	0.003445	0.946604	-0.0966202	0.953094	0.816216	-0.324509	0.882616	0.908566	-0.167907	0.566849	0.773244	-0.376744	1	1.08029	0.120866	0.852202	0.505054	-0.989501	1	1.62969	0.769576	0.00551217	0.238313	-2.0761	0.24935	1.01723	0.0206743	1	0.407161	-1.29605	1	0.539718	-0.891634	1
ENSMUSG00000058558	Rpl5	3.90845	0.240175	0.229009	3.72856	0.11114	1	3.62833	0.0680977	1	2.67218	-0.402149	0.201119	2.99135	-0.242345	0.511059	3.24517	-0.102228	1	3.70145	0.11595	0.720432	3.71946	0.102487	1	3.49325	0.0149512	1	2.3835	-0.543006	1	3.77844	0.136397	1	1.02985	-1.75858	0.332963	3.26998	-0.0841961	1	2.60583	-0.414323	1	2.18322	-0.669981	1
ENSMUSG00000025794	Rpl14	10.4575	0.237612	0.235713	10.0133	0.114708	1	9.55907	0.0433182	1	7.79033	-0.271677	0.443918	8.48857	-0.147386	0.797972	9.39132	0.020217	1	8.50445	-0.147101	0.643122	7.30748	-0.348464	1	9.40611	0.023152	1	8.53867	-0.123189	1	10.9735	0.262844	0.828255	2.76954	-1.75455	0.232626	8.53948	-0.12181	1	5.21554	-0.837185	1	5.51892	-0.755574	1
ENSMUSG00000032399	Rpl4	4.252	0.236236	0.240306	3.94704	0.0672721	1	3.81128	0.0138626	1	3.16492	-0.273958	0.438653	3.29791	-0.223649	0.571236	3.88964	0.0486105	1	3.66713	-0.0485081	1	3.37336	-0.164655	1	3.88052	0.0456684	1	3.30205	-0.196076	1	4.08941	0.125293	1	1.14731	-1.72728	0.344094	3.83171	0.0212284	1	2.95482	-0.357417	1	2.29279	-0.723955	1
ENSMUSG00000030007	Cct7	1.20686	0.236793	0.241318	1.22592	0.203252	1	1.19475	0.16075	1	0.684275	-0.690896	0.0142857	0.891604	-0.302953	0.361303	0.927318	-0.226825	1	1.2906	0.326954	0.10824	1.32525	0.309854	1	0.96839	-0.161233	0.787597	0.818129	-0.388788	1	1.278	0.276719	0.789472	0.316616	-1.76201	0.334403	1.11037	0.0532091	1	0.597169	-0.840977	1	0.616821	-0.794174	1
ENSMUSG00000009013	Dynll1	1.87023	0.235682	0.243016	1.89153	0.195728	1	1.83841	0.149124	1	1.08911	-0.651172	0.0216162	1.59407	-0.06769	1	1.44292	-0.221341	1	1.83636	0.175121	0.495169	2.03935	0.298034	1	1.4302	-0.23892	0.574824	1.27002	-0.388907	1	1.85144	0.170084	1	0.694513	-1.26396	0.563231	2.22364	0.426416	1	1.25638	-0.404315	1	1.48524	-0.162789	1
ENSMUSG00000020267	Hint1	3.88868	0.234422	0.245103	3.88976	0.178027	1	3.69666	0.0986997	1	2.18428	-0.707181	0.0115289	3.13918	-0.159101	0.769919	3.31075	-0.0670429	1	4.05568	0.280298	0.187685	4.00203	0.212195	1	3.28442	-0.0809813	1	2.85607	-0.278031	1	3.28174	-0.0790389	1	0.788136	-2.14154	0.225771	3.67308	0.0886113	1	1.98539	-0.803853	1	2.17916	-0.66945	1
ENSMUSG00000062070	Pgk1	1.13328	0.234881	0.246729	1.12152	0.16266	1	1.07241	0.0933409	1	0.600606	-0.794841	0.00419553	0.869442	-0.242626	0.512879	0.919583	-0.142505	1	1.24419	0.372316	0.057848	1.30991	0.38318	1	1.03039	0.0385835	1	0.838804	-0.262961	1	0.931251	-0.119607	1	0.280869	-1.84471	0.310865	0.823679	-0.291223	1	0.403283	-1.31443	1	0.564066	-0.83298	1
ENSMUSG00000001525	Tubb5	4.52274	0.232495	0.251727	4.54707	0.184211	1	4.38221	0.125202	1	1.37924	-1.62512	2.21902e-09	5.77675	0.630836	0.00199864	2.54199	-0.715055	0.0420085	4.15697	0.0575413	0.949069	4.01079	-0.00570426	1	3.19218	-0.368567	0.285204	1.57128	-1.36171	1	4.75748	0.262725	0.829769	0.897079	-2.17449	0.22143	6.16158	0.623148	1	2.10173	-0.941473	1	3.42092	-0.237819	1
ENSMUSG00000006728	Cdk4	1.60915	0.232109	0.25366	1.54925	0.119155	1	1.53311	0.100872	1	0.948993	-0.634569	0.0257572	1.34669	-0.101115	0.939313	1.48723	0.0618375	1	1.65216	0.25055	0.258161	1.45887	0.02747	1	1.31679	-0.133545	0.85893	1.08395	-0.402591	1	1.35592	-0.0830605	1	0.245122	-2.5491	0.133464	1.29227	-0.148757	1	0.364506	-1.96747	1	0.547834	-1.3836	1
ENSMUSG00000046865	Fbl	1.10715	0.230837	0.25885	1.09196	0.154576	1	1.10547	0.169101	1	0.633065	-0.682498	0.0157265	0.876752	-0.193716	0.653215	0.955973	-0.0473938	1	1.07622	0.153376	0.575699	1.04486	0.085762	1	1.00755	0.0368203	1	0.699988	-0.493194	1	1.07343	0.133888	1	0.149797	-2.71503	0.100576	0.966295	-0.027786	1	0.480837	-1.03159	1	0.616821	-0.673732	1
[truncated: 222 more rows]

## Sheet: Cluster 5
FeatureID	FeatureName	Cluster 5 Average	Cluster 5 Log2 Fold Change	Cluster 5 P-Value	Cluster 1 Average	Cluster 1 Log2 Fold Change	Cluster 1 P-Value	Cluster 2 Average	Cluster 2 Log2 Fold Change	Cluster 2 P-Value	Cluster 3 Average	Cluster 3 Log2 Fold Change	Cluster 3 P-Value	Cluster 4 Average	Cluster 4 Log2 Fold Change	Cluster 4 P-Value	Cluster 6 Average	Cluster 6 Log2 Fold Change	Cluster 6 P-Value	Cluster 7 Average	Cluster 7 Log2 Fold Change	Cluster 7 P-Value	Cluster 8 Average	Cluster 8 Log2 Fold Change	Cluster 8 P-Value	Cluster 9 Average	Cluster 9 Log2 Fold Change	Cluster 9 P-Value	Cluster 10 Average	Cluster 10 Log2 Fold Change	Cluster 10 P-Value	Cluster 11 Average	Cluster 11 Log2 Fold Change	Cluster 11 P-Value	Cluster 12 Average	Cluster 12 Log2 Fold Change	Cluster 12 P-Value	Cluster 13 Average	Cluster 13 Log2 Fold Change	Cluster 13 P-Value	Cluster 14 Average	Cluster 14 Log2 Fold Change	Cluster 14 P-Value	Cluster 15 Average	Cluster 15 Log2 Fold Change	Cluster 15 P-Value
[truncated: 265 more rows]

[truncated: 10 more sheets: Cluster 6, Cluster 7, Cluster 8, Cluster 9, Cluster 10, Cluster 11, Cluster 12, Cluster 13, Cluster 14, Cluster 15]
