# Supplementary material for: Nucleoporin Nup358 drives the differentiation of myeloid-biased multipotent progenitors by modulating HDAC3 nuclear translocation
Source: Sci Adv. 2024 Jun 5;10(23):eadn8963. doi: 10.1126/sciadv.adn8963 (PMC11152124; doi:10.1126/sciadv.adn8963)
Supplement: Supplementary file 2 — Tables S1 to S5 [file sciadv.adn8963_tables_s1_to_s5.zip › adn8963_table_s3.xlsx]

## Sheet: Literature Refs
Refereences from the literature used in cluster annotation (markers listed in Table Literature Markers)
Hérault L. et al.	2021	BMC Biology	Single-cell RNA-seq reveals a concomitant delay in differentiation and cell cycle of aged hematopoietic stem cells
Pietras E.M. et al.	2015	Cell Stem Cell	Functionally Distinct Subsets of Lineage-Biased Multipotent Progenitors Control Blood Production in Normal and Regenerative Conditions
Cabezas-Wallscheid N. et al.	2014	Cell Stem Cell	Identification of Regulatory Networks in HSCs and Their Immediate Progeny via Integrated Proteome, Transcriptome, and DNA Methylome Analysis
Wu J.Q. et al.	2012	Plos Genetics	Tcf7 Is an Important Regulator of the Switch of Self- Renewal and Differentiation in a Multipotential Hematopoietic Cell Line
Akashi K. et al.	2003	Blood	Transcriptional accessibility for genes of multiple tissues and hematopoietic lineages is hierarchically controlled during early hematopoiesis

## Sheet: Table Literature Markers
The expression of these genes has been evaluated across clusters using Loupe Browser to help defining the identity of each cluster.
Signature/Lineage/Cell type	Gene	Literature Reference	Literature Reference
HSC	Bmi1	Akashi K. et al., 2003. Blood
HSC	Gata2	Akashi K. et al., 2003. Blood
HSC	HoxA9	Akashi K. et al., 2003. Blood
HSC	Meis1	Akashi K. et al., 2003. Blood
HSC	Smad4	Akashi K. et al., 2003. Blood
HSC	Tal1	Akashi K. et al., 2003. Blood
HSC	Kit	Pietras E.M. et al., 2015. Cell Stem Cell
HSC	Ly6a	Pietras E.M. et al., 2015. Cell Stem Cell
HSC	Slamf1	Pietras E.M. et al., 2015. Cell Stem Cell
HSC	Cd48	Pietras E.M. et al., 2015. Cell Stem Cell
HSC	Flt3	Pietras E.M. et al., 2015. Cell Stem Cell
HSC	Ldhb	Cabezas-Wallscheid N. et al., 2014. Cell Stem Cell
HSC	Ldhd	Cabezas-Wallscheid N. et al., 2014. Cell Stem Cell
HSC	Pygm	Cabezas-Wallscheid N. et al., 2014. Cell Stem Cell
HSC	Ftl2	Cabezas-Wallscheid N. et al., 2014. Cell Stem Cell
HSC	Rrm1	Cabezas-Wallscheid N. et al., 2014. Cell Stem Cell
HSC	Rrm2	Cabezas-Wallscheid N. et al., 2014. Cell Stem Cell
HSC	Mecp2	Cabezas-Wallscheid N. et al., 2014. Cell Stem Cell
HSC	Hmga1	Cabezas-Wallscheid N. et al., 2014. Cell Stem Cell
HSC	Hmga2	Cabezas-Wallscheid N. et al., 2014. Cell Stem Cell
HSC	Gstm1	Cabezas-Wallscheid N. et al., 2014. Cell Stem Cell
HSC	Gstm5	Cabezas-Wallscheid N. et al., 2014. Cell Stem Cell
HSC	Ifitm1	Cabezas-Wallscheid N. et al., 2014. Cell Stem Cell
HSC	Ifitm2	Cabezas-Wallscheid N. et al., 2014. Cell Stem Cell
HSC	Itga2b	Cabezas-Wallscheid N. et al., 2014. Cell Stem Cell
HSC	Thy1	Cabezas-Wallscheid N. et al., 2014. Cell Stem Cell
HSC	CD82	Cabezas-Wallscheid N. et al., 2014. Cell Stem Cell
Lymphoid	Blnk	Akashi K. et al., 2003. Blood
Lymphoid	Ikzf1	Akashi K. et al., 2003. Blood
Lymphoid	Klrd1	Akashi K. et al., 2003. Blood
Lymphoid	Lck	Akashi K. et al., 2003. Blood
Lymphoid	Rag1	Akashi K. et al., 2003. Blood
Lymphoid	Tcf3	Akashi K. et al., 2003. Blood
Lymphoid	Il7r	Pietras E.M. et al., 2015. Cell Stem Cell
Lymphoid	Cd79a	Pietras E.M. et al., 2015. Cell Stem Cell
Lymphoid	Dntt	Pietras E.M. et al., 2015. Cell Stem Cell
Lymphoid	Rag1	Pietras E.M. et al., 2015. Cell Stem Cell
Lymphoid	Rag2	Pietras E.M. et al., 2015. Cell Stem Cell
MPP	Bcra2	Akashi K. et al., 2003. Blood
MPP	Ccna2	Akashi K. et al., 2003. Blood
MPP	Ccnb1	Akashi K. et al., 2003. Blood
MPP	Ccnb2	Akashi K. et al., 2003. Blood
MPP	Dnmt1	Akashi K. et al., 2003. Blood
MPP	Rad50	Akashi K. et al., 2003. Blood
MPP	Zfp61	Akashi K. et al., 2003. Blood
Myeloid	Cebpa	Akashi K. et al., 2003. Blood
Myeloid	Cebpb	Akashi K. et al., 2003. Blood
Myeloid	Bebpg	Akashi K. et al., 2003. Blood
Myeloid	Csr3r	Akashi K. et al., 2003. Blood
Myeloid	Zfpm1	Akashi K. et al., 2003. Blood
Neutrophil	Elane	Akashi K. et al., 2003. Blood
Neutrophil	Lcn2	Akashi K. et al., 2003. Blood
Erythroid	Epor	Wu J.Q. et al., 2021. Plos Genetics
Erythroid	Klf1	Hérault L. et al., 2021. BMC Biology
Erythroid	Car1	Hérault L. et al., 2021. BMC Biology
Granulocyte-monocyte	C3	Pietras E.M. et al., 2015. Cell Stem Cell
Granulocyte-monocyte	Cebpe	Pietras E.M. et al., 2015. Cell Stem Cell
Granulocyte-monocyte	Fcgr2b	Pietras E.M. et al., 2015. Cell Stem Cell
Granulocyte-monocyte	Saa3	Pietras E.M. et al., 2015. Cell Stem Cell
Granulocyte-monocyte	Ticam1	Pietras E.M. et al., 2015. Cell Stem Cell
HSC LT	Pbx1	Pietras E.M. et al., 2015. Cell Stem Cell
HSC LT	Ctnnd1	Pietras E.M. et al., 2015. Cell Stem Cell
HSC LT	Hey1	Pietras E.M. et al., 2015. Cell Stem Cell
HSC LT	Hoxa5	Pietras E.M. et al., 2015. Cell Stem Cell
HSC LT	Meis1	Pietras E.M. et al., 2015. Cell Stem Cell
HSC LT	Gata1	Pietras E.M. et al., 2015. Cell Stem Cell
MPP2	Pf4	Pietras E.M. et al., 2015. Cell Stem Cell	Cabezas-Wallscheid N. et al., 2014. Cell Stem Cell
MPP2	P2rx1	Pietras E.M. et al., 2015. Cell Stem Cell
MPP2	Gp5	Pietras E.M. et al., 2015. Cell Stem Cell
MPP2	Gp9	Pietras E.M. et al., 2015. Cell Stem Cell
MPP2	F2r	Pietras E.M. et al., 2015. Cell Stem Cell
MPP2	C9	Pietras E.M. et al., 2015. Cell Stem Cell
MPP2	Gata2	Pietras E.M. et al., 2015. Cell Stem Cell
MPP2	Ghib	Pietras E.M. et al., 2015. Cell Stem Cell
MPP2	Gata1	Pietras E.M. et al., 2015. Cell Stem Cell	Cabezas-Wallscheid N. et al., 2014. Cell Stem Cell
MPP2	Fog1	Pietras E.M. et al., 2015. Cell Stem Cell
MPP2	Slamf1	Cabezas-Wallscheid N. et al., 2014. Cell Stem Cell
MPP2	Nckap1	Cabezas-Wallscheid N. et al., 2014. Cell Stem Cell
MPP2	Slc14a1	Cabezas-Wallscheid N. et al., 2014. Cell Stem Cell
MPP2	Vwf	Cabezas-Wallscheid N. et al., 2014. Cell Stem Cell
MPP2	Gp1bb	Cabezas-Wallscheid N. et al., 2014. Cell Stem Cell
MPP2	Epor	Cabezas-Wallscheid N. et al., 2014. Cell Stem Cell	Wu J.Q. et al., 2021. Plos Genetics
MPP2	Gm15915	Cabezas-Wallscheid N. et al., 2014. Cell Stem Cell
MPP2	Nupr1	Cabezas-Wallscheid N. et al., 2014. Cell Stem Cell
MPP3	Csf2	Pietras E.M. et al., 2015. Cell Stem Cell
MPP3	Cebpe	Pietras E.M. et al., 2015. Cell Stem Cell
MPP3	Tirap	Pietras E.M. et al., 2015. Cell Stem Cell
MPP3	Kit	Pietras E.M. et al., 2015. Cell Stem Cell
MPP3	Irf4	Pietras E.M. et al., 2015. Cell Stem Cell
MPP3	Cd300lf	Pietras E.M. et al., 2015. Cell Stem Cell
MPP3	Hp	Cabezas-Wallscheid N. et al., 2014. Cell Stem Cell	Hérault L. et al. 2021. BMC Biology
MPP3	Elane	Cabezas-Wallscheid N. et al., 2014. Cell Stem Cell	Hérault L. et al. 2021. BMC Biology
MPP3	Ly6c2	Hérault L. et al. 2021. BMC Biology
MPP4	Flt3	Pietras E.M. et al., 2015. Cell Stem Cell
MPP4	Pou2f2	Pietras E.M. et al., 2015. Cell Stem Cell
MPP4	Bcl6	Pietras E.M. et al., 2015. Cell Stem Cell
MPP4	Malt1	Pietras E.M. et al., 2015. Cell Stem Cell
MPP4	Cd24a	Pietras E.M. et al., 2015. Cell Stem Cell
MPP4	Ada	Pietras E.M. et al., 2015. Cell Stem Cell
MPP4	Rag1	Pietras E.M. et al., 2015. Cell Stem Cell
MPP4	Ikzf1	Pietras E.M. et al., 2015. Cell Stem Cell
Myeloid Erythroid	Fcgr3	Pietras E.M. et al., 2015. Cell Stem Cell
Myeloid Erythroid	Ly6g	Pietras E.M. et al., 2015. Cell Stem Cell
Myeloid Erythroid	Itgam	Pietras E.M. et al., 2015. Cell Stem Cell
Myeloid Erythroid	Mpo	Pietras E.M. et al., 2015. Cell Stem Cell
Myeloid Erythroid	Mpi	Pietras E.M. et al., 2015. Cell Stem Cell
Myeloid Erythroid	Pf4	Pietras E.M. et al., 2015. Cell Stem Cell
Myeloid Erythroid	Gp5	Pietras E.M. et al., 2015. Cell Stem Cell
Granulocyte	Ctsg	Hérault L. et al. 2021. BMC Biology
Granulocyte	Elane	Hérault L. et al., 2021. BMC Biology
Granulocyte	Ms4a3	Hérault L. et al., 2021. BMC Biology
Granulocyte	Clec12a	Hérault L. et al., 2021. BMC Biology
Granulocyte	Dmkn	Hérault L. et al., 2021. BMC Biology
Megakaryocyte	Mfsd2b	Hérault L. et al., 2021. BMC Biology
Megakaryocyte	Gata1	Hérault L. et al., 2021. BMC Biology
Megakaryocyte	Treml1	Hérault L. et al., 2021. BMC Biology
Megakaryocyte	Pf4	Hérault L. et al., 2021. BMC Biology

## Sheet: Table Annotation
Cluster	Lineage signature	Cell-type/state signature	Markers
1
2
3	non-primed	HSC	Gata2,Meis1, Ltb, Pdzk1ip1
		MPP3
4	megacayocyte/erythrocyte-primed	HSC	Bmi1, Socs3, Meis1, Hmga2
		MPP3
5	non-primed	HSC	Meis1, Gata2
		MPP3
6	non-primed	HSC	Meis1, Gata2
		MPP3
7	neutrophil-primed	HSC
		MPP3	Elane, Hp, Cebpe
		Granulocyes-Neutrophil	Ctsg, Elane, Ms4a3, Clec12a, Dmkn
		Monocyte
8	neutrophil-primed	MPP3	Elane, Hp, Cebpe
		Granulocyes-Neutrophils	Ctsg, Elane, Ms4a3
9	megacayocyte/erythrocyte-primed	HSC	Pdzk1ip1, Gata2, Socs3, Bmi1, Meis1, Hmga2, Ltb
		MPP2	Slamf1
		MPP3
10
11	megacayocyte/erythrocyte-primed	HSC	Pdzk1ip1, Bmi1, Meis1
		MPP2	Pf4, Epor, Slc12a1, Gata1, Gata2, F2r, Gp9, Itga2b
		MPP3
		Megakaryocyte	Mfsd2b, Gata1, Pf4
		Erythrocyte	Klf1, Car1, Epor
12	lymphoid	B cell	Cd79a
13		B cell, T cell	Il7r, Pou2af1, Cd79a
14		B cell	Pou2af1, Cd79a
15		HSC	Ltb
		B cell, T cell	Ccr9
		MPP3	Ly6c2
		Granulocyes	Clec12a
