# Supplementary material for: Nucleoporin Nup358 drives the differentiation of myeloid-biased multipotent progenitors by modulating HDAC3 nuclear translocation
Source: Sci Adv. 2024 Jun 5;10(23):eadn8963. doi: 10.1126/sciadv.adn8963 (PMC11152124; doi:10.1126/sciadv.adn8963)
Supplement: Supplementary file 2 — Tables S1 to S5 [file sciadv.adn8963_tables_s1_to_s5.zip › adn8963_table_s4.xlsx]

## Sheet: Notes
	Differentially expressed genes between control and Nup358 knockout LSK cells belonging to cluster 4 and 9
	Analysis was performed with Rosalind
	Fold change >=1.25
	p<0.05

## Sheet: Cluster 4
Name	Description	Fold Change	Log Fold Change	p-Value	Average Log2 Expression	Gene ID	Alias
Wfdc17	WAP four-disulfide core domain 17	-2.69647	-1.43107	7.07e-12	6.2185	100000000	AMWAP, GM11428, OTTMUSG00000000971
Ccl3	chemokine (C-C motif) ligand 3	-2.39855	-1.26216	1.83e-09	5.1308	20302	AI323804, G0S19-1, LD78ALPHA, MIP-1ALPHA, MIP1-(A), MIP1-ALPHA, MIP1A, SCYA3
Ccl4	chemokine (C-C motif) ligand 4	-1.85385	-0.890523	2.17e-05	5.2968	20303	AT744.1, ACT-2, MIP-1B, MIP1B, SCYA4
Jun	jun proto-oncogene	-1.69429	-0.760684	1.88e-05	7.5933	16476	AP-1, JUNC, C-JUN
2810417H13Rik	RIKEN cDNA 2810417H13 gene	-1.67331	-0.742702	1.24e-05	8.1063	68026	AA409629, NS5APT9, NS5ATP9, PAF15, PAF, MKIAA0101, P15(PAF), PCLAF
Ifitm1	interferon induced transmembrane protein 1	-1.63276	-0.707311	2.82e-06	9.7677	68713	1110036C17RIK, DSPA2A, MIL-2, MIL2
H2afj	H2A histone family, member J	-1.61934	-0.695409	5.99e-05	8.3218	232440	E130307C13
Hist1h2ae	histone cluster 1, H2ae	-1.61813	-0.694329	0.00093	8.6104	319166	1190022L06
Egr1	early growth response 1	-1.61006	-0.687114	0.00093	5.5625	13653	A530045N19RIK, ETR103, EGR-1, KROX-1, KROX-24, KROX24, NGF1-A, NGFI-A, NGFIA, TIS8, ZENK, ZFP-6, ZIF268, EGR
Fos	FBJ osteosarcoma oncogene	-1.60399	-0.681665	0.00036	8.3042	14281	D12RFJ1, C-FOS, CFOS
Ung	uracil DNA glycosylase	-1.60243	-0.680257	0.0012	5.1493	22256	UNG1, UNG2
Tk1	thymidine kinase 1	-1.59016	-0.669169	0.00102	6.104	21877	D530002A18RIK, TK-1, TK1A, TK1B
Tyms	thymidylate synthase	-1.58835	-0.66753	0.00025	7.24	22171	TS
Cd52	CD52 antigen	-1.56282	-0.644155	0.00125	6.5408	23833	AI463198, B7, B7-AG, CAMPATH-1, CLS1, MB7
Pcp4l1	Purkinje cell protein 4-like 1	-1.55978	-0.641338	0.00225	4.9194	66425	1500036F01RIK
Irf8	interferon regulatory factor 8	-1.55836	-0.64003	0.00222	5.6893	15900	AI893568, ICSBP, IRF-8, ICSBP1, MYLS
Lig1	ligase I, DNA, ATP-dependent	-1.54324	-0.625961	0.00059	7.217	16881	AL033288, LIGI
Lsp1	lymphocyte specific 1	-1.52664	-0.610363	0.00295	5.7635	16985	LSP-1, WP34, P50, PP52
Nrm	nurim (nuclear envelope membrane protein)	-1.49228	-0.577523	0.00442	6.0317	106582	2610307M02RIK, AI429796
Macrod1	MACRO domain containing 1	-1.48835	-0.573712	0.00627	5.137	107227	AI604841, AW743046, D930010J01RIK, LRP16
Hes6	hairy and enhancer of split 6	-1.48592	-0.571352	0.00528	5.8453	55927	AI326893, BHLHB41
Stmn1	stathmin 1	-1.47129	-0.557077	0.00025	10.9408	16765	19K, LAG, LAP18, OP18, P18, P19, PIG, PP17, PP18, PP19, PR22, SMN
Hcst	hematopoietic cell signal transducer	-1.46915	-0.554978	0.00758	4.5921	23900	DAP10, KAP10
Dpm3	dolichyl-phosphate mannosyltransferase polypeptide 3	-1.45514	-0.541157	0.00556	6.6734	68563	1110001H19RIK, AV117483
Rgs1	regulator of G-protein signaling 1	-1.45019	-0.536241	0.00853	5.8785	50778	BL34
Haghl	hydroxyacylglutathione hydrolase-like	-1.44538	-0.531449	0.00876	4.125	68977	1500017E18RIK, 2810014I23RIK, C330022E15RIK
Mef2c	myocyte enhancer factor 2C	-1.44431	-0.530382	0.00214	7.8545	17260	5430401D19RIK, 9930028G15RIK, AV011172, MEF2
Malat1	metastasis associated lung adenocarcinoma transcript 1 (non-coding RNA)	-1.4374	-0.523464	0.00036	11.0212	72289	2210401K01RIK, 9430072K23RIK, AI647968, NEAT2
Bmyc	brain expressed myelocytomatosis oncogene	-1.4266	-0.512576	0.01269	5.7631	107771	2900002K07RIK, AW060705, MYCB
Ldhb	lactate dehydrogenase B	-1.41503	-0.50083	0.01685	5.3259	16832	AI790582, H-LDH, LDH-B, LDH-H, LDH-2, LDH2
Ypel3	yippee-like 3 (Drosophila)	-1.40779	-0.493436	0.01847	4.7793	66090	0610043B10RIK, 1190001G19RIK, SUAP
Pcna	proliferating cell nuclear antigen	-1.40436	-0.489909	0.01585	6.2538	18538	-
Nelfe	negative elongation factor complex member E, Rdbp	-1.40391	-0.489455	0.01639	5.8762	27632	D17H6S45, NELF-E, RD, RDBP
Tssc4	tumor-suppressing subchromosomal transferable fragment 4	-1.40374	-0.489278	0.01864	5.5747	56844	AA241958, ESTM671070
Rfc2	replication factor C (activator 1) 2	-1.40314	-0.488656	0.00493	7.783	19718	2610008M13RIK, 40KDA, AI326953, RECC2
Zeb2	zinc finger E-box binding homeobox 2	-1.40261	-0.488114	0.01467	6.4994	24136	9130203F04RIK, D130016B08RIK, SIP1, ZFHX1B, ZFX1B, ZFXH1B
Ucp2	uncoupling protein 2 (mitochondrial, proton carrier)	-1.40248	-0.487984	0.00593	7.4875	22228	SLC25A8
Fam173a	family with sequence similarity 173, member A	-1.39451	-0.479754	0.01846	5.9339	214917	-
Gstp1	glutathione S-transferase, pi 1	-1.39073	-0.47584	0.02234	5.6202	14870	GSTPIB
0610012G03Rik	RIKEN cDNA 0610012G03 gene	-1.38996	-0.475042	0.01538	6.5592	106264	AI839730
Pou2f2	POU domain, class 2, transcription factor 2	-1.38575	-0.470667	0.0188	6.373	18987	OCT-2, OCT2A, OCT2B, OTF-2, OTF2
Ccne1	cyclin E1	-1.38274	-0.467526	0.01706	3.9099	12447	AW538188, CYCE1
Fbxo5	F-box protein 5	-1.38077	-0.465469	0.02596	5.3413	67141	2510044I10RIK, C85305, EMI1, FBXO31
Prim1	DNA primase, p49 subunit	-1.37463	-0.459041	0.02263	6.1184	19075	AI324982
Slbp	stem-loop binding protein	-1.37073	-0.454947	0.01546	7.0049	20492	-
Cd37	CD37 antigen	-1.3673	-0.451335	0.02718	5.8587	12493	TSPAN26
Pola1	polymerase (DNA directed), alpha 1	-1.36653	-0.450512	0.02462	6.2455	18968	AW321876, POLA
B3gnt8	UDP-GlcNAc:betaGal beta-1,3-N-acetylglucosaminyltransferase 8	-1.36349	-0.447305	0.01896	3.5691	232984	B3GALT7, B7GALT7, BC025206
AC149090.1		-1.36294	-0.446721	0.02062	6.6596
Rad51ap1	RAD51 associated protein 1	-1.35989	-0.443486	0.03331	5.4683	19362	2510006L10RIK, RAB22
Xist	inactive X specific transcripts	-1.3593	-0.442861	0.00334	9.9035	213742	A430022B11, AI314753
Spc24	SPC24, NDC80 kinetochore complex component, homolog (S. cerevisiae)	-1.3583	-0.4418	0.02029	6.8054	67629	2410030K01RIK, AV109292, SPBC24
Clspn	claspin	-1.3556	-0.438935	0.02797	6.3734	269582	B130025E01, C85083, E130314M08RIK
Matk	megakaryocyte-associated tyrosine kinase	-1.35525	-0.438554	0.03385	4.7587	17179	CHK, HYL, NTK, P56NTK
Dhfr	dihydrofolate reductase	-1.35295	-0.436105	0.03045	6.0946	13361	8430436I03RIK, AA607882, AI662710, AW555094
Flt3	FMS-like tyrosine kinase 3	-1.35073	-0.433741	0.0387	5.5093	14255	B230315G04, CD135, FLK-2, FLK2, FLT-3, LY72, WMFL
Rrm2	ribonucleotide reductase M2	-1.34975	-0.432693	0.03398	6.2887	20135	AA407299, R2
Slc16a11	solute carrier family 16 (monocarboxylic acid transporters), member 11	-1.34963	-0.432567	0.02549	3.7267	216867	AB041591, MCT 11, MNCB-2717
Ccne2	cyclin E2	-1.34935	-0.43226	0.03191	4.3569	12448	-
Esco2	establishment of cohesion 1 homolog 2 (S. cerevisiae)	-1.34923	-0.432133	0.03908	5.2566	71988	2410004I17RIK, D030072L07RIK
Uhrf1	ubiquitin-like, containing PHD and RING finger domains, 1	-1.34681	-0.429542	0.02216	6.9324	18140	AL022808, ICBP90, NP95, RNF106
Tyrobp	TYRO protein tyrosine kinase binding protein	-1.34617	-0.428864	0.03725	5.9164	22177	DAP12, KARAP, LY83
Tecr	trans-2,3-enoyl-CoA reductase	-1.3455	-0.428138	0.01383	7.8226	106529	2410016D23RIK, A230102P12RIK, AI173355, D17ERTD178E, GPSN2, SC2
Brca1	breast cancer 1	-1.34388	-0.426401	0.04193	4.9151	12189	-
Ywhah	tyrosine 3-monooxygenase/tryptophan 5-monooxygenase activation protein, eta polypeptide	-1.34368	-0.426185	0.0174	7.5074	22629	-
Tmed3	transmembrane emp24 domain containing 3	-1.34327	-0.425744	0.0239	6.8675	66111	1200002G13RIK, AW546672, P24B
Hp	haptoglobin	-1.3415	-0.423843	0.01396	3.3806	15439	HP-1, PREHP2
Pkmyt1	protein kinase, membrane associated tyrosine/threonine 1	-1.34058	-0.42286	0.04364	4.8359	268930	6230424P17, AW209059, MYT1
Mcm6	minichromosome maintenance deficient 6 (MIS5 homolog, S. pombe) (S. cerevisiae)	-1.34001	-0.422239	0.0152	7.7117	17219	ASP-L1, D1WSU22E, MCMD6
E2f1	E2F transcription factor 1	-1.33769	-0.419741	0.04557	5.1031	13555	E2F-1, MKIAA4009
Prim2	DNA primase, p58 subunit	-1.3361	-0.418031	0.04652	5.1284	19076	AI323589
Toporsos	topoisomerase I binding, arginine/serine-rich, opposite strand	-1.33604	-0.417961	0.04145	4.3815	100000000	2010003O02RIK, SMIM27
Csrp1	cysteine and glycine-rich protein 1	-1.33596	-0.417873	0.02972	6.7093	13007	AA408841, AA959891, AW545626, CRP1, CSRP
Shisa8	shisa family member 8	-1.33456	-0.416361	0.04736	5.1656	435145	ORF26
Hist1h1a	histone cluster 1, H1a	-1.33392	-0.41567	0.04566	5.9636	80838	H1.1, H1A, H1F1, H1VAR3
Atp6v1f	ATPase, H+ transporting, lysosomal V1 subunit F	-1.33298	-0.414651	0.02114	7.496	66144	1110004G16RIK
Myl10	myosin, light chain 10, regulatory	-1.33231	-0.413926	0.03435	7.536	59310	1700027I08RIK, MYLC2PL, PLRLC
Ssbp2	single-stranded DNA binding protein 2	-1.32914	-0.410498	0.0371	6.3533	66970	1500004K09RIK, 2310079I02RIK, 9330163K02RIK, A830008M03RIK, AU067692, AW558684, HSPC116, SSDP2
Gria3	glutamate receptor, ionotropic, AMPA3 (alpha 3)	-1.32242	-0.403183	0.03946	3.9845	53623	2900064I19RIK, GLUA3, GLUR-C, GLUR-K3, GLUR-3, GLUR3, GLURALPHA3
Dnajc9	DnaJ (Hsp40) homolog, subfamily C, member 9	-1.32126	-0.401913	0.02587	7.2885	108671	5330419I01RIK, AU020082
Tcf19	transcription factor 19	-1.32114	-0.401784	0.01843	2.8951	106795	5730403J10RIK, AW495861
Dusp2	dual specificity phosphatase 2	-1.31515	-0.395222	0.04928	6.2435	13537	PAC1
AA467197	expressed sequence AA467197	-1.31262	-0.39245	0.04124	4.2752	433470	NMES1, MIR-147
Atad2	ATPase family, AAA domain containing 2	-1.31248	-0.392293	0.03762	6.9799	70472	2610509G12RIK
H2afx	H2A histone family, member X	-1.30736	-0.386656	0.03246	7.7267	15270	AW228881, H2A.X, H2AX, HIST5-2AX, GAMMAH2AX
Nop10	NOP10 ribonucleoprotein	-1.3045	-0.383502	0.01982	9.051	66181	1110036B12RIK, NOP10P, NOLA3
ND4L	NADH dehydrogenase subunit 4L	-1.30259	-0.381383	0.04387	8.285	17720	-, MT-ND4L
Siva1	SIVA1, apoptosis-inducing factor	-1.29993	-0.378438	0.0256	8.3734	30954	CD27BP, SIVA
Cox8a	cytochrome c oxidase subunit VIIIa	-1.29649	-0.374611	0.01406	9.7109	12868	COX8L
Sumo3	small ubiquitin-like modifier 3	-1.29479	-0.372722	0.04462	7.1671	20610	2810014B19RIK, D10ERTD345E, SMT3A, SUMO-3, SMT3H1
Rbbp4	retinoblastoma binding protein 4	-1.29265	-0.370335	0.04875	7.3979	19646	RBAP48, MRBAP48
Eno1	enolase 1, alpha non-neuron	-1.29072	-0.368174	0.04657	7.2448	13806	0610008I15, AL022784, ENO-1, MBP-1
Ramp1	receptor (calcitonin) activity modifying protein 1	-1.28996	-0.367322	0.0227	8.7243	51801	9130218E19RIK
Erp29	endoplasmic reticulum protein 29	-1.28218	-0.358602	0.03232	8.3696	67397	1200015M03RIK, 2810446M09RIK, AW209030, ERP28, ERP31, PDI-DB
Pycard	PYD and CARD domain containing	-1.27867	-0.354645	0.04968	7.2982	66824	9130417A21RIK, ASC, CARD5, TMS-1, TNS1, MASC
Coro1a	coronin, actin binding protein 1A	-1.27091	-0.345865	0.03334	8.4928	12721	CLABP, LMB3, TACO, P57
Rbm39	RNA binding motif protein 39	-1.26304	-0.336905	0.04462	8.3521	170791	1500012C14RIK, 2310040E03RIK, B330012G18RIK, C79248, R75070, RNPC2, CAPER
Zfp580	zinc finger protein 580	-1.2605	-0.333991	0.03956	2.6534	68992	1500015O20RIK, AI838225, ZNF580
Ifitm2	interferon induced transmembrane protein 2	-1.25096	-0.323041	0.04822	8.9544	80876	DSPA2C, IFITM3L, FRAGILIS3, MIL-3
Grb10	growth factor receptor bound protein 10	1.25824	0.331412	0.02896	2.4134	14783	5730571D09RIK, AI325020, MEG1, MKIAA0207
Rps2	ribosomal protein S2	1.26923	0.343948	0.03378	12.2786	16898	LLREP3, S4
Cd79a	CD79A antigen (immunoglobulin-associated alpha)	1.2771	0.35287	0.01092	2.3334	12518	IG-ALPHA, IGA, IGALPHA, LY-54, LY54, MB-1
Cks2	CDC28 protein kinase regulatory subunit 2	1.28122	0.357515	0.0451	7.7229	66197	1110038L14RIK, CKSHS2
Lgals9	lectin, galactose binding, soluble 9	1.2841	0.360762	0.0497	7.2206	16859	AA407335, AI194909, AI265545, LGALS35, LGALS5, GAL-9, GALECTIN-9
Msi2	musashi RNA-binding protein 2	1.28954	0.366851	0.04886	7.1365	76626	1700105C15RIK, AI451722, AI563628, AW489193, MSI2H
Gadd45g	growth arrest and DNA-damage-inducible 45 gamma	1.29474	0.37266	0.03695	3.2194	23882	AI327420, C86281, CR6, DDIT2, OIG37
Gch1	GTP cyclohydrolase 1	1.31228	0.39208	0.04431	3.8105	14528	GTP-CH, GTPCH, GCH
Etfb	electron transferring flavoprotein, beta polypeptide	1.31575	0.395888	0.02763	8.1593	110826	0610009I16RIK, 2810441H06RIK
Ccnd2	cyclin D2	1.31998	0.400521	0.03085	7.1563	12444	2600016F06RIK, AI256817, BF642806, C86853, VIN-1, VIN1, CD2
Cd74	CD74 antigen (invariant polypeptide of major histocompatibility complex, class II antigen-associated)	1.32945	0.41083	0.04866	4.7077	16149	CLIP, DHLAG, HLADG, IA-GAMMA, II
Cd9	CD9 antigen	1.3356	0.417485	0.04433	4.8484	12527	TSPAN29
Mzb1	marginal zone B and B1 cell-specific protein 1	1.34178	0.424147	0.00404	2.5054	69816	2010001M09RIK, AV064572, PACAP, PERP1
Rassf1	Ras association (RalGDS/AF-6) domain family member 1	1.3426	0.425029	0.04208	5.4032	56289	123F2, AA536941, AU044980, NORE2A, RDA32, REH3P21, RASSF1A, RASSF1B, RASSF1C
S100a6	S100 calcium binding protein A6 (calcyclin)	1.34539	0.428022	0.04102	5.15	20200	2A9, 5B10, CALCYCLIN, CACY, PRA
Fam46a	family with sequence similarity 46, member A	1.34858	0.431445	0.03971	5.1598	212943	D930050G01RIK
Lgals1	lectin, galactose binding, soluble 1	1.35258	0.435719	0.01401	8.08	16852	AA410090, GAL-1, GALBP, L-14.5, L14, LECT14, GALECTIN-1
Mt1	metallothionein 1	1.36434	0.448204	0.02897	6.1024	17748	MT-I, MT-1
Kpnb1	karyopherin (importin) beta 1	1.37454	0.458947	0.01509	6.897	16211	AA409963, IPOB, IMPNB
Tuba1c	tubulin, alpha 1C	1.37485	0.459269	0.02824	5.2331	22146	M[A]6, TUBA6
Serpina3g	serine (or cysteine) peptidase inhibitor, clade A, member 3G	1.37845	0.463051	0.02086	6.4853	20715	2A2, AI119734, SPI2-1, SPI2/EB.1, SPI2A, SPI2
Fam84b	family with sequence similarity 84, member B	1.37998	0.464651	0.01007	3.3368	399603	BF642811, D330050I23RIK
Ccnb1	cyclin B1	1.41059	0.4963	0.01677	5.6292	268697	CCNB1-RS1, CCNB1-RS13, CYCB1, CYCB-4, CYCB-5, CYCB1-RS1
Pttg1	pituitary tumor-transforming gene 1	1.43104	0.51706	0.01379	5.182	30939	AW555095, C87862, PTTG, PTTG3
Id1	inhibitor of DNA binding 1	1.43657	0.522625	0.01279	5.2438	15901	AI323524, D2WSU140E, IDB1, BHLHB24
Ccnb2	cyclin B2	1.44666	0.532724	0.00995	5.7382	12442	CYCB2
Ddx39	DEAD (Asp-Glu-Ala-Asp) box polypeptide 39	1.46825	0.554099	0.00264	7.5543	68278	2610307C23RIK, BAT1, DDXL, DDX39A, URH49
4930519L02Rik	RIKEN cDNA 4930519L02 gene	1.51861	0.602748	0.00344	4.5318	75085	-
Cenpa	centromere protein A	1.55252	0.634608	0.00131	6.4093	12615	CENP-A
Cdc20	cell division cycle 20	1.56113	0.642592	0.00166	5.9595	107995	2310042N09RIK, C87100, P55CDC
Hbb-bt	hemoglobin, beta adult t chain	1.58969	0.668746	0.00126	6.4061	100000000	BETA-T
B930036N10Rik	RIKEN cDNA B930036N10 gene	1.68621	0.753783	0.00033	5.2004	100000000	-
Jchain	immunoglobulin joining chain	1.73952	0.79869	6.94e-06	3.5078	16069	9530090F24RIK, AI323815, IGJ, JCH
Ighm	immunoglobulin heavy constant mu	1.87365	0.905849	4.43e-06	7.273	16019	AI326478, IGH-6, IGH-M, IGH6, IGM, MUH
Ube2c	ubiquitin-conjugating enzyme E2C	1.93896	0.955281	7.22e-07	7.1305	68612	1110015A16RIK, D2ERTD695E

## Sheet: Cluster 9
Name	Description	Fold Change	Log Fold Change	p-Value	Average Log2 Expression	Alias
Prss34	protease, serine 34	2.02001	1.01436	8.1e-05	3.3228	C130091P12, MCP11, MMCP-11
Ube2c	ubiquitin-conjugating enzyme E2C	1.989	0.992046	0.000239	5.1358	1110015A16RIK, D2ERTD695E
Lgals1	lectin, galactose binding, soluble 1	1.87754	0.908843	2.38e-05	7.3013	AA410090, GAL-1, GALBP, L-14.5, L14, LECT14, GALECTIN-1
Gem	GTP binding protein (gene overexpressed in skeletal muscle)	1.8112	0.856949	0.001692	3.8544	AV020497
Gch1	GTP cyclohydrolase 1	1.77245	0.825749	0.002814	4.3217	GTP-CH, GTPCH, GCH
Ddx39	DEAD (Asp-Glu-Ala-Asp) box polypeptide 39	1.75375	0.810443	0.000294	6.9656	2610307C23RIK, BAT1, DDXL, DDX39A, URH49
Cdc20	cell division cycle 20	1.75199	0.808994	0.00335	4.6201	2310042N09RIK, C87100, P55CDC
S100a6	S100 calcium binding protein A6 (calcyclin)	1.72719	0.788423	0.0018	5.8611	2A9, 5B10, CALCYCLIN, CACY, PRA
Cenpa	centromere protein A	1.72531	0.786856	0.003083	5.3149	CENP-A
Esam	endothelial cell-specific adhesion molecule	1.64365	0.716904	0.009208	4.7421	2310008D05RIK, ESAM1, W117M
Procr	protein C receptor, endothelial	1.6372	0.711228	0.007847	3.5112	AI325044, CCCA, CCD41, EPCR
Ccnd1	cyclin D1	1.63635	0.710477	0.007288	5.3417	AI327039, CYCD1, CYL-1, PRAD1, BCL-1, CD1
Fam46a	family with sequence similarity 46, member A	1.61265	0.689431	0.011788	4.8585	D930050G01RIK
4930519L02Rik	RIKEN cDNA 4930519L02 gene	1.61112	0.688065	0.012798	4.2918	-
Hbb-bt	hemoglobin, beta adult t chain	1.60981	0.686891	0.003812	7.2561	BETA-T
Ifi27l2a	interferon, alpha-inducible protein 27 like 2A	1.60787	0.685151	0.013186	5.334	2310061N23RIK, IFI27, ISG12, ISG12(B1)
Tcf15	transcription factor 15	1.60726	0.684604	0.011759	3.9487	MESO1, BHLH-EC2
2410004B18Rik	RIKEN cDNA 2410004B18 gene	1.5969	0.675273	0.01457	4.3361	4930572C24RIK
Tgm2	transglutaminase 2, C polypeptide	1.58231	0.66203	0.015059	3.761	G[A]H, TG2, TGASE2, TTG, TTGAS
Cd74	CD74 antigen (invariant polypeptide of major histocompatibility complex, class II antigen-associated)	1.58043	0.660313	0.009007	5.9777	CLIP, DHLAG, HLADG, IA-GAMMA, II
Lgals9	lectin, galactose binding, soluble 9	1.57531	0.655636	0.002623	7.0838	AA407335, AI194909, AI265545, LGALS35, LGALS5, GAL-9, GALECTIN-9
Mospd3	motile sperm domain containing 3	1.56784	0.648779	0.010752	6.0211	1190005J19RIK, 5133401H10RIK, GTIG2, R124
Id1	inhibitor of DNA binding 1	1.56365	0.644915	0.017917	5.1955	AI323524, D2WSU140E, IDB1, BHLHB24
Ccnb2	cyclin B2	1.55577	0.637625	0.020547	4.6443	CYCB2
Elac2	elaC homolog 2 (E. coli)	1.544	0.626676	0.020967	3.7218	1110017O07RIK, D11WSU80E, HPC2
Scarf1	scavenger receptor class F, member 1	1.54068	0.623565	0.022952	3.8857	AA986099, SREC, SREC-I, MKIAA0149
Ly6d	lymphocyte antigen 6 complex, locus D	1.52485	0.60867	0.006677	2.5673	LY-61, LY61, THB
Ccnb1	cyclin B1	1.4979	0.58294	0.034764	4.1394	CCNB1-RS1, CCNB1-RS13, CYCB1, CYCB-4, CYCB-5, CYCB1-RS1
Hes1	hairy and enhancer of split 1 (Drosophila)	1.47676	0.562436	0.010774	2.2557	HRY, BHLHB39
Tuba1c	tubulin, alpha 1C	1.47055	0.556354	0.044138	4.308	M[A]6, TUBA6
Arrdc4	arrestin domain containing 4	1.46785	0.553702	0.025143	2.7751	2410003C09RIK, AV216361
Degs1	degenerative spermatocyte homolog 1 (Drosophila)	1.46609	0.551977	0.045601	4.5483	AA536663, DEGS, DES1, MDES
Itpkb	inositol 1,4,5-trisphosphate 3-kinase B	1.46484	0.550742	0.045519	4.6047	1110033J02RIK, E130307H12RIK
Ak6	adenylate kinase 6	1.46229	0.548226	0.036967	5.399	2810046E22RIK, 4921516M08RIK, AK/ATPASE
Hmmr	hyaluronan mediated motility receptor (RHAMM)	1.46059	0.546548	0.046841	4.0662	AA386826, CD168, RHAMM
Etv5	ets variant 5	1.4582	0.544188	0.034653	3.0756	1110005E01RIK, 8430401F14RIK, ERM
Clec4e	C-type lectin domain family 4, member e	1.45766	0.543651	0.048539	4.0167	C86253, CLECSF9, MINCLE
Kpnb1	karyopherin (importin) beta 1	1.44808	0.534141	0.01815	6.8125	AA409963, IPOB, IMPNB
Nufip2	nuclear fragile X mental retardation protein interacting protein 2	1.44055	0.526616	0.040076	5.8441	1110001M19RIK, 9530056D24RIK, AI256692, AI461731, PIG1, MKIAA1321
Pabpc4	poly(A) binding protein, cytoplasmic 4	1.43636	0.522422	0.04212	5.7442	-
Mrps15	mitochondrial ribosomal protein S15	1.43439	0.520438	0.024715	6.5417	1500003E24RIK, 2410002B11RIK, MPRS15
Eif2s3x	eukaryotic translation initiation factor 2, subunit 3, structural gene X-linked	1.42482	0.510776	0.028631	6.5289	AA409828, AA547477, AI314668, EIF-2GX
Tomm22	translocase of outer mitochondrial membrane 22 homolog (yeast)	1.4136	0.499378	0.026184	6.8837	2310047D01, TOM22
Sin3b	transcriptional regulator, SIN3B (yeast)	1.40393	0.489466	0.032383	6.7293	2810430C10RIK
Il18rap	interleukin 18 receptor accessory protein	1.40182	0.487306	0.049694	2.808	ACPL, IL-18R-BETA, IL-18RACP, IL-18RBETA, IL-1RACPL
Usp7	ubiquitin specific peptidase 7	1.4006	0.486049	0.038382	6.4651	2210010O09RIK, AA409944, AA617399, AU019296, AW548146, C80752, HAUSP
Noct	nocturnin	1.37787	0.462444	0.045906	2.3526	AU043840, CCR4, CCRN4L
Myo7a	myosin VIIA	1.37059	0.454797	0.038112	2.096	HDB, MYO7, USH1B, NMF371, POLKA, SH-1, SH1
Tardbp	TAR DNA binding protein	1.35416	0.4374	0.040581	7.3761	1190002A23RIK, C85084, TDP-43, TDP43
Rps2	ribosomal protein S2	1.35365	0.436854	0.022244	12.0628	LLREP3, S4
Ccnd2	cyclin D2	1.34895	0.431838	0.047109	7.1678	2600016F06RIK, AI256817, BF642806, C86853, VIN-1, VIN1, CD2
Bst2	bone marrow stromal cell antigen 2	1.34793	0.430749	0.042575	7.3915	2310015I10RIK, BST-2, C87040, CD317, DAMP-1, GREG
Ighm	immunoglobulin heavy constant mu	1.34737	0.430142	0.032394	7.9406	AI326478, IGH-6, IGH-M, IGH6, IGM, MUH
Iglc2	immunoglobulin lambda constant 2	1.3276	0.408822	0.036298	2.0236	IGL-C2
Gm42418	predicted gene, 42418	1.31255	0.392377	0.037523	10.4005
Calm1	calmodulin 1	1.30798	0.387339	0.041243	8.5751	AI256814, AI327027, AI461935, AL024000, CAM, CALM
Ifitm3	interferon induced transmembrane protein 3	1.28744	0.364507	0.044031	9.8314	1110004C05RIK, CD225, CDW217, DSPA2B, FGLS, IP15, MIL-1
Card6	caspase recruitment domain family, member 6	-1.28424	-0.360912	0.022836	0.8422	D730008L15
Ifitm2	interferon induced transmembrane protein 2	-1.30038	-0.378932	0.043498	8.9317	DSPA2C, IFITM3L, FRAGILIS3, MIL-3
Cox8a	cytochrome c oxidase subunit VIIIa	-1.30365	-0.382554	0.033806	9.5285	COX8L
Gm12976	predicted gene 12976	-1.30444	-0.38343	0.029689	1.1861	OTTMUSG00000009620
Tecr	trans-2,3-enoyl-CoA reductase	-1.32887	-0.410204	0.046579	7.4829	2410016D23RIK, A230102P12RIK, AI173355, D17ERTD178E, GPSN2, SC2
Ctla2a	cytotoxic T lymphocyte-associated protein 2 alpha	-1.32957	-0.410962	0.038589	9.2848	CTLA-2A
Elavl4	ELAV (embryonic lethal, abnormal vision, Drosophila)-like 4 (Hu antigen D)	-1.33111	-0.412628	0.028167	1.4444	ELAV, HUD, PNEM
Mtl5	metallothionein-like 5, testis-specific (tesmin)	-1.33361	-0.415342	0.045584	1.9879	TESMIN, TESMIN
Tra2a	transformer 2 alpha homolog (Drosophila)	-1.33642	-0.418372	0.04796	7.1691	1500010G04RIK, AL022798, G430041M01RIK, MAWMS1
Nop10	NOP10 ribonucleoprotein	-1.33736	-0.419383	0.025355	8.7764	1110036B12RIK, NOP10P, NOLA3
Upk3bl	uroplakin 3B-like	-1.34512	-0.427735	0.032822	1.6617	2310043J07RIK
Nr4a3	nuclear receptor subfamily 4, group A, member 3	-1.34715	-0.429911	0.031843	1.6873	AI573420, CHN, CSMF, MINOR, NOR-1, NOR1, TEC
Gm10457	predicted gene 10457	-1.35166	-0.434727	0.010971	1.4232	ENSMUSG00000073041
Ccnl1	cyclin L1	-1.35269	-0.435833	0.039265	7.1792	2610030E23RIK, AU018493, CCNL, ANIA-6A
H2afx	H2A histone family, member X	-1.35506	-0.43836	0.047085	6.8411	AW228881, H2A.X, H2AX, HIST5-2AX, GAMMAH2AX
Ddx5	DEAD (Asp-Glu-Ala-Asp) box polypeptide 5	-1.36464	-0.448519	0.011822	9.2816	2600009A06RIK, G17P1, HUMP68, HLR1, P68
Rps27	ribosomal protein S27	-1.36632	-0.450295	0.041639	10.3337	3200001M24RIK
2810417H13Rik	RIKEN cDNA 2810417H13 gene	-1.37425	-0.45864	0.020137	7.8069	AA409629, NS5APT9, NS5ATP9, PAF15, PAF, MKIAA0101, P15(PAF), PCLAF
Mcm6	minichromosome maintenance deficient 6 (MIS5 homolog, S. pombe) (S. cerevisiae)	-1.37476	-0.459185	0.018698	8.1135	ASP-L1, D1WSU22E, MCMD6
Zeb2	zinc finger E-box binding homeobox 2	-1.37664	-0.461155	0.041621	6.6138	9130203F04RIK, D130016B08RIK, SIP1, ZFHX1B, ZFX1B, ZFXH1B
Ramp1	receptor (calcitonin) activity modifying protein 1	-1.37766	-0.462217	0.020006	8.2485	9130218E19RIK
Spint2	serine protease inhibitor, Kunitz type 2	-1.378	-0.462574	0.045934	6.5939	AL024025, C76321, HAI-2
Pdcd4	programmed cell death 4	-1.37994	-0.464604	0.048772	6.7143	D19UCLA1, MA3, TIS
Sbsn	suprabasin	-1.38284	-0.467637	0.036545	2.1836	1110005D19RIK, AI747508
Zfp53	zinc finger protein 53	-1.38397	-0.468811	0.043884	2.3603	D030067O06RIK, KRAZ1, ZFP-53, ZFP118, ZFAS8
Wfdc18	WAP four-disulfide core domain 18	-1.384	-0.468848	0.024521	1.8665	EXPI, KAL1, WDNM1
Atrx	alpha thalassemia/mental retardation syndrome X-linked homolog (human)	-1.38577	-0.470686	0.015086	8.1109	4833408C14RIK, AI447451, ATR2, DXHXS6677E, HP1-BP38, HP1BP2, HP1BP38, MRXS3, RAD54L, RAD54, XH2, XNP, ZNF-HX
Rfc2	replication factor C (activator 1) 2	-1.38846	-0.473488	0.017757	7.7881	2610008M13RIK, 40KDA, AI326953, RECC2
Git2	G protein-coupled receptor kinase-interactor 2	-1.38851	-0.47354	0.030208	6.8723	1500036H07RIK, 5830420E16RIK, 6430510B20RIK, 9630056M03RIK, B230104M05RIK, CAT2, MKIAA0148
Tmem256	transmembrane protein 256	-1.38898	-0.474025	0.038303	7.1043	1810027O10RIK, 3110009M16RIK
Stmn1	stathmin 1	-1.38903	-0.474079	0.008673	10.7908	19K, LAG, LAP18, OP18, P18, P19, PIG, PP17, PP18, PP19, PR22, SMN
Mri1	methylthioribose-1-phosphate isomerase homolog (S. cerevisiae)	-1.39414	-0.479376	0.047319	6.1382	2410018C20RIK
Hp	haptoglobin	-1.39732	-0.482662	0.011608	1.5499	HP-1, PREHP2
Tsacc	TSSK6 activating co-chaperone	-1.40362	-0.489152	0.049941	2.7577	1700021C14RIK, SIP
Mpo	myeloperoxidase	-1.40874	-0.494405	0.041055	7.2038	MKIAA4033
Emb	embigin	-1.40947	-0.495153	0.02265	7.3984	AL022799, GP70
Tmem205	transmembrane protein 205	-1.40958	-0.495269	0.046083	5.8788	-
Zcchc7	zinc finger, CCHC domain containing 7	-1.41348	-0.499256	0.037399	6.1392	4930572I07RIK, D4WSU132E
Rad51	RAD51 homolog	-1.41418	-0.499965	0.044191	5.8506	AV304093, RAD51A, RECA
Mef2c	myocyte enhancer factor 2C	-1.41582	-0.501634	0.009987	7.9846	5430401D19RIK, 9930028G15RIK, AV011172, MEF2, MEF2C_MM
Maml3	mastermind like 3 (Drosophila)	-1.41623	-0.502056	0.046489	5.6716	AV234550, BC049812, MAM-2, MKIAA1816
1110034G24Rik	RIKEN cDNA 1110034G24 gene	-1.41754	-0.503392	0.035506	2.4958	-
Atxn7l3b	ataxin 7-like 3B	-1.41759	-0.503439	0.021711	6.9976	4921506J03RIK, 6230409E21RIK, AI315132, ENSMUSG00000074747
Gm11808	ubiquitin A-52 residue ribosomal protein fusion product 1 pseudogene	-1.41832	-0.504188	0.048819	6.2902	OTTMUSG00000004411, UBA52
Gm10419	predicted gene 10419	-1.4247	-0.510655	0.011965	1.9622	6330405H19, ENSMUSG00000072769
Pcna	proliferating cell nuclear antigen	-1.42545	-0.511422	0.02956	6.6131	-
Smad7	SMAD family member 7	-1.42958	-0.515591	0.039849	5.8249	MADH7
Sell	selectin, lymphocyte	-1.43096	-0.516988	0.042848	5.6737	AI528707, CD62L, L-SELECTIN, LECAM-1, LNHR, LY-22, LY-M22, LYAM-1, LYAM1
Sdpr	serum deprivation response	-1.4311	-0.517121	0.040646	2.8697	-, CAVIN2
Pim1	proviral integration site 1	-1.43178	-0.517814	0.009989	8.0998	PIM-1
AC153891.1		-1.4318	-0.517834	0.007364	1.5683
Gm15545	predicted gene 15545	-1.43269	-0.518725	0.01447	1.951	OTTMUSG00000023473
Neat1	nuclear paraspeckle assembly transcript 1 (non-protein coding)	-1.43833	-0.524395	0.024228	7.2181	2310043N10RIK, VINC
Ucp2	uncoupling protein 2 (mitochondrial, proton carrier)	-1.43942	-0.525486	0.012214	7.4718	SLC25A8
Nelfe	negative elongation factor complex member E, Rdbp	-1.44172	-0.527789	0.030216	5.9708	D17H6S45, NELF-E, RD, RDBP
Ing2	inhibitor of growth family, member 2	-1.44236	-0.528434	0.029773	6.0366	2810011M06RIK, ING1L, ING2B, P33ING2
Stx3	syntaxin 3	-1.44525	-0.531317	0.036024	2.85	SYN-3
Smim10l1	small integral membrane protein 10 like 1	-1.44664	-0.532703	0.041962	5.2703	2700089E24RIK, AI662692
Usp11	ubiquitin specific peptidase 11	-1.44788	-0.533944	0.049665	3.5978	6230415D12RIK, MKIAA4085
Sclt1	sodium channel and clathrin linker 1	-1.44872	-0.53478	0.048958	4.8021	2610207F23RIK, 4931421F20RIK
Tsc22d1	TSC22 domain family, member 1	-1.45341	-0.539439	0.020452	6.4468	AA589566, AW105905, EGR5, TSC-22, TGFB1I4, TSC, TSC22
Ung	uracil DNA glycosylase	-1.45345	-0.539478	0.023353	6.1697	UNG1, UNG2
Spc24	SPC24, NDC80 kinetochore complex component, homolog (S. cerevisiae)	-1.45803	-0.544024	0.017917	6.4807	2410030K01RIK, AV109292, SPBC24
Pecr	peroxisomal trans-2-enoyl-CoA reductase	-1.4593	-0.545272	0.047979	3.9453	2400003B18RIK, TERP
Adgrg3	adhesion G protein-coupled receptor G3	-1.46005	-0.546019	0.034344	5.5717	A030001G24RIK, AW214383, GPR97, PB1, PB99
Brca2	breast cancer 2	-1.4628	-0.548729	0.019522	6.2695	FANCD1, RAB163
Lig1	ligase I, DNA, ATP-dependent	-1.46341	-0.54933	0.006924	7.5586	AL033288, LIGI
Lair1	leukocyte-associated Ig-like receptor 1	-1.46371	-0.549631	0.044268	4.6984	5133400O11RIK, BB115266, D7BWG0421E, LAIR-1
Apoe	apolipoprotein E	-1.46379	-0.549707	0.02703	7.0226	AI255918, APO-E
B3gat3	beta-1,3-glucuronyltransferase 3 (glucuronosyltransferase I)	-1.46491	-0.550815	0.04432	4.6207	2810405M13RIK
Tha1	threonine aldolase 1	-1.46493	-0.550831	0.031264	2.9386	1300017K07RIK, GLY1
Tmsb10	thymosin, beta 10	-1.46495	-0.550855	0.012304	8.8701	PTMB10, TB10
Gtpbp2	GTP binding protein 2	-1.46524	-0.551137	0.045158	3.8504	NMF205
Izumo4	IZUMO family member 4	-1.46555	-0.551445	0.028702	2.8345	9030607L17RIK, AI550407
Gm32036	predicted gene, 32036	-1.47291	-0.558671	0.040876	3.6558	-
Gm26917	predicted gene, 26917	-1.47306	-0.558817	0.002975	8.3717
Tssc4	tumor-suppressing subchromosomal transferable fragment 4	-1.47492	-0.560635	0.022185	5.9397	AA241958, ESTM671070
Zranb3	zinc finger, RAN-binding domain containing 3	-1.4752	-0.560909	0.042166	3.9901	4933425L19RIK, AH2, AI316834, C730006D09
Tcp11l1	t-complex 11 like 1	-1.47532	-0.561026	0.041773	4.3964	C130096D04RIK
Atr	ataxia telangiectasia and Rad3 related	-1.47896	-0.564586	0.0288	5.4571	-
Dusp1	dual specificity phosphatase 1	-1.48136	-0.566922	0.013464	6.8907	3CH134, MKP1, PTPN16, U19515, ERP, MKP-1
Gm5914	predicted gene 5914	-1.48307	-0.568586	0.03625	3.5699	-
Pnrc1	proline-rich nuclear receptor coactivator 1	-1.48469	-0.570159	0.008464	7.0808	5730463C12RIK, B4-2, PRR2, PROL2
Pde4b	phosphodiesterase 4B, cAMP specific	-1.4868	-0.572209	0.025033	5.719	DPDE4, R74983, DUNCE
BC051226	cDNA sequence BC051226	-1.48705	-0.57245	0.033283	3.4353	-
Ctxn1	cortexin 1	-1.48738	-0.572771	0.037573	3.877	BC028881, CTXN
Tspyl1	testis-specific protein, Y-encoded-like 1	-1.48833	-0.573696	0.033019	4.9285	TSPYL
Bpifc	BPI fold containing family C	-1.4925	-0.577727	0.023359	2.9009	4732454E24, BPIL2
Haus8	4HAUS augmin-like complex, subunit 8	-1.49255	-0.577781	0.024446	5.4821	2410004L22RIK, HICE1
S100a1	S100 calcium binding protein A1	-1.49298	-0.578193	0.021992	5.8287	AI266795, S100, S100A
Fahd2a	fumarylacetoacetate hydrolase domain containing 2A	-1.49445	-0.579611	0.036002	4.1696	1500003K14RIK, B430104H02RIK, CGI-105, FAHD2
Hist1h2ae	histone cluster 1, H2ae	-1.5007	-0.585636	0.005332	7.6834	1190022L06
Zfp367	zinc finger protein 367	-1.50426	-0.589054	0.025369	5.1869	8030486J21RIK, ZFF29A, ZFF29B, ZNF367
Snx14	sorting nexin 14	-1.50595	-0.590672	0.03261	4.1158	B830022K16, C330035N22RIK, YR-14
Ap4m1	adaptor-related protein complex AP-4, mu 1	-1.50967	-0.594229	0.027354	4.9146	4930443L05RIK, AP4M4
Nrm	nurim (nuclear envelope membrane protein)	-1.51069	-0.595205	0.015029	5.9649	2610307M02RIK, AI429796
Gm26825	predicted gene, 26825	-1.51415	-0.598506	0.027991	4.0194
Brca1	breast cancer 1	-1.5145	-0.598838	0.019849	5.478	-
Anxa4	annexin A4	-1.5158	-0.60008	0.025338	4.9446	AI265406, AIV, AW106930, ANX4, XANX-4
Slc43a1	solute carrier family 43, member 1	-1.5159	-0.600179	0.029051	4.525	2610016F07RIK, AA986141, LAT3, PB39, POV1, R00504
Sass6	spindle assembly 6 homolog (C. elegans)	-1.51867	-0.602804	0.026019	4.8662	2810453L12RIK
Flt3	FMS-like tyrosine kinase 3	-1.52061	-0.604648	0.022042	5.2886	B230315G04, CD135, FLK-2, FLK2, FLT-3, LY72, WMFL
Cirbp	cold inducible RNA binding protein	-1.52329	-0.607195	0.013485	6.0279	CIRP, R74941
Rmi2	RMI2, RecQ mediated genome instability 2, homolog (S. cerevisiae)	-1.52824	-0.611869	0.02344	4.8875	A630055G03RIK, GM537, GM929
Pou2f2	POU domain, class 2, transcription factor 2	-1.52865	-0.612258	0.009675	6.2954	OCT-2, OCT2A, OCT2B, OTF-2, OTF2
Auts2	autism susceptibility candidate 2	-1.52945	-0.613013	0.024784	3.6717	2700063G02RIK, A730011F23RIK, D830032G16RIK
Ppp1r15a	protein phosphatase 1, regulatory (inhibitor) subunit 15A	-1.53321	-0.616556	0.007339	6.5176	9630030H21, GADD34, MYD116
Toporsos	topoisomerase I binding, arginine/serine-rich, opposite strand	-1.53391	-0.617216	0.024847	4.6108	2010003O02RIK, SMIM27
Cacna1a	calcium channel, voltage-dependent, P/Q type, alpha 1A subunit	-1.53447	-0.617741	0.024359	4.612	APCA, BI, CACA1A, CACNL1A4, CAV2.1, CCHA1A, EA2, FHM, HPCA, MHP, MHP1, SCA6, ALPHA1A, LA, NMF352, RKR, SMRL, TG
Dpm3	dolichyl-phosphate mannosyltransferase polypeptide 3	-1.53552	-0.618725	0.010716	6.6664	1110001H19RIK, AV117483
Zcchc6	zinc finger, CCHC domain containing 6	-1.53598	-0.619155	0.005835	6.7036	6030448M23RIK, AA420405
B3gnt8	UDP-GlcNAc:betaGal beta-1,3-N-acetylglucosaminyltransferase 8	-1.5408	-0.62368	0.018645	3.2438	B3GALT7, B7GALT7, BC025206
Myl10	myosin, light chain 10, regulatory	-1.54316	-0.625888	0.00196	7.9416	1700027I08RIK, MYLC2PL, PLRLC
Pkmyt1	protein kinase, membrane associated tyrosine/threonine 1	-1.54324	-0.625961	0.020314	4.96	6230424P17, AW209059, MYT1
Clk1	CDC-like kinase 1	-1.54695	-0.629431	0.005821	6.9423	STY
Cd52	CD52 antigen	-1.55122	-0.633399	0.010101	6.1224	AI463198, B7, B7-AG, CAMPATH-1, CLS1, MB7
Cox6b2	cytochrome c oxidase subunit VIb polypeptide 2	-1.55321	-0.63525	0.017138	5.2971	1700067P11RIK, BC048670, COXVIB2
Elane	elastase, neutrophil expressed	-1.55643	-0.638238	0.009599	3.1638	ELA2, F430011M15RIK, NE
ND4L	NADH dehydrogenase subunit 4L	-1.56346	-0.644744	0.004018	8.6246	-, MT-ND4L
B3gnt5	UDP-GlcNAc:betaGal beta-1,3-N-acetylglucosaminyltransferase 5	-1.56553	-0.646647	0.015285	5.0462	BETA3GNT5
Fahd1	fumarylacetoacetate hydrolase domain containing 1	-1.56734	-0.648316	0.018913	4.0259	1110025H10RIK, AV002085
Lppr3	lipid phosphate phosphatase-related protein type 3	-1.57453	-0.654918	0.010827	5.469	PRG2, PLPPR3
H2-Ke6	H2-K region expressed gene 6	-1.57585	-0.65613	0.011036	5.4016	D17H6S112E, H-2KE6, HSD17B8, KE-6, KE6, RING2
Rasa4	RAS p21 protein activator 4	-1.5763	-0.656542	0.017299	4.0795	AA793972, AW112107, BB079060, CAPRI, GAPL
Scaper	S phase cyclin A-associated protein in the ER	-1.57739	-0.657537	0.017375	4.1907	C430017I08, D530014O03RIK, ZFP291
Ldhb	lactate dehydrogenase B	-1.58218	-0.661913	0.007831	5.9058	AI790582, H-LDH, LDH-B, LDH-H, LDH-2, LDH2
BC026585	cDNA sequence BC026585	-1.58231	-0.662035	0.016313	4.4592	-, CRYZL2
Timp3	tissue inhibitor of metalloproteinase 3	-1.58383	-0.663416	0.012356	3.5426	TIMP-3
Tcf19	transcription factor 19	-1.58497	-0.664453	0.014883	3.6801	5730403J10RIK, AW495861
Lst1	leukocyte specific transcript 1	-1.58614	-0.665521	0.008751	5.6189	B144
Cpq	carboxypeptidase Q	-1.59277	-0.671541	0.013263	4.7909	1190003P12RIK, 2610034C17RIK, HLS2, LAL-1, PGCP
Tnfaip8l2	tumor necrosis factor, alpha-induced protein 8-like 2	-1.5931	-0.671834	0.014979	4.0238	1810019A08RIK, AW610835, TIPE2
Tbc1d5	TBC1 domain family, member 5	-1.59328	-0.672003	0.010291	5.289	1600014N05RIK
Dnase2a	deoxyribonuclease II alpha	-1.59777	-0.676058	0.012803	4.7902	DNASE2
Dusp2	dual specificity phosphatase 2	-1.60279	-0.680583	0.003523	6.7028	PAC1
Slc12a6	solute carrier family 12, member 6	-1.60685	-0.684237	0.011988	4.6998	9530023I19RIK, KCC3, GAXP
Bmyc	brain expressed myelocytomatosis oncogene	-1.60811	-0.685367	0.00499	5.9313	2900002K07RIK, AW060705, MYCB
Olfr1369-ps1	olfactory receptor 1369, pseudogene 1	-1.61477	-0.691325	0.00574	2.803	GA_X5J8B7W36P1-1107539-1107771, GA_X6K02T2QHY8-12126170-12125935, MOR256-31
Fam173a	family with sequence similarity 173, member A	-1.61585	-0.692292	0.00654	5.5957	-
Xist	inactive X specific transcripts	-1.61956	-0.6956	5.08e-05	10.5461	A430022B11, AI314753
St8sia4	ST8 alpha-N-acetyl-neuraminide alpha-2,8-sialyltransferase 4	-1.62044	-0.696384	0.00544	5.7911	PST, PST-1, SIAT8-D, ST8SIAIV, SIAT8D
Hspbp1	HSPA (heat shock 70kDa) binding protein, cytoplasmic cochaperone 1	-1.6232	-0.698842	0.002259	6.6588	1500019G21RIK
Dnah8	dynein, axonemal, heavy chain 8	-1.62868	-0.703703	0.010902	4.2085	ATPASE, DNAHC8, HST6.7B, P1-LOOP
Rgs2	regulator of G-protein signaling 2	-1.63499	-0.70928	0.0016	7.0095	GOS8
Dntt	deoxynucleotidyltransferase, terminal	-1.63525	-0.709512	0.006371	6.1163	TDT
Arl4c	ADP-ribosylation factor-like 4C	-1.64303	-0.716355	0.009219	4.4903	A630084M22RIK, ARL7, LAK
Meg3	maternally expressed 3	-1.64372	-0.716968	0.006949	3.444	2900016C05RIK, 3110050O07RIK, 6330408G06RIK, AI425946, AW108224, D12BWG1266E, GTL2, R74756, R75394
Nr4a2	nuclear receptor subfamily 4, group A, member 2	-1.64449	-0.717641	0.006064	5.5488	HZF-3, NOT, NURR1, RNR-1, TINOR, TINUR
Junb	jun B proto-oncogene	-1.64752	-0.720295	0.003402	7.6883	-
Ccdc15	coiled-coil domain containing 15	-1.64768	-0.72044	0.008457	3.7132	A630039F14RIK, D030074L19
Macrod1	MACRO domain containing 1	-1.64945	-0.721982	0.007239	5.0069	AI604841, AW743046, D930010J01RIK, LRP16
Prtn3	proteinase 3	-1.65156	-0.723832	0.002836	8.1089	PR3, MPR3
Tmem215	transmembrane protein 215	-1.65284	-0.724951	0.004916	3.0511	A930001M12RIK
Tusc1	tumor suppressor candidate 1	-1.65362	-0.725629	0.00778	4.6723	2200001D17RIK, TSG-9
BC035044	cDNA sequence BC035044	-1.6609	-0.731961	0.004013	5.6154	-
ATP8	ATP synthase F0 subunit 8	-1.66439	-0.734992	0.005902	6.5895	-, MT-ATP8
H2-Ob	histocompatibility 2, O region beta locus	-1.67575	-0.744809	0.005426	3.3958	A-BETA-2, A-BETA2, H-2AB, H-2I, H-2OB, H2-AB, H2-AB2, H2-IAB2, OB
Klf6	Kruppel-like factor 6	-1.67687	-0.745772	0.001349	6.6702	AI448727, BCD1, C86813, CPBP, COPEB, FM2, FM6, IEREPO1, IEREPO3, R75280, ZF9
Ier2	immediate early response 2	-1.67712	-0.745985	0.00058	7.4942	AI317238, CH1, PIP92
Gm15657	predicted gene 15657	-1.6833	-0.751295	0.006529	4.4014
LOC101056073	zinc finger protein 501-like	-1.68453	-0.75235	0.004849	5.2377	-, ZFP990
Uba52	ubiquitin A-52 residue ribosomal protein fusion product 1	-1.70478	-0.769587	0.000654	8.3835	D8ERTD21E, GM1863, RPS27A, UBB, UBC
Itga2b	integrin alpha 2b	-1.70781	-0.772151	0.00424	4.9369	AI172977, CD41, CD41B, GPIIB, ALPHAIIB
Pbx1	pre B cell leukemia homeobox 1	-1.71523	-0.778406	0.000574	6.6241	2310056B04RIK, D230003C07RIK, PBX-1
Icam4	intercellular adhesion molecule 4, Landsteiner-Wiener blood group	-1.72056	-0.782877	0.004624	4.1983	1810015M19RIK, CD242, ICAM-4
Ifitm1	interferon induced transmembrane protein 1	-1.72372	-0.785525	7.07e-06	9.6957	1110036C17RIK, DSPA2A, MIL-2, MIL2
H2afj	H2A histone family, member J	-1.72708	-0.788336	4.46e-05	8.0185	E130307C13
Hcst	hematopoietic cell signal transducer	-1.72801	-0.78911	0.004274	4.4828	DAP10, KAP10
AC149090.1		-1.74017	-0.799229	0.000135	7.3527
Haghl	hydroxyacylglutathione hydrolase-like	-1.74207	-0.800801	0.003745	4.2548	1500017E18RIK, 2810014I23RIK, C330022E15RIK
Dusp5	dual specificity phosphatase 5	-1.75334	-0.810107	0.00162	5.6095	GM337
Malat1	metastasis associated lung adenocarcinoma transcript 1 (non-coding RNA)	-1.75418	-0.810794	3.62e-06	12.0088	2210401K01RIK, 9430072K23RIK, AI647968, NEAT2
Gm26532	predicted gene, 26532	-1.76617	-0.820621	0.002962	4.3944
Matk	megakaryocyte-associated tyrosine kinase	-1.77186	-0.825268	0.002074	5.0017	CHK, HYL, NTK, P56NTK
Pcp4l1	Purkinje cell protein 4-like 1	-1.8029	-0.850322	0.001203	5.2262	1500036F01RIK
Gm16152	predicted gene 16152	-1.80303	-0.850427	0.002084	4.1441	OTTMUSG00000030950
Zfp36	zinc finger protein 36	-1.81185	-0.857467	0.000362	6.21	GOS24, NUP475, TIS11D, TISII, TIS11, TTP, ZFP-36
Fosb	FBJ osteosarcoma oncogene B	-1.81226	-0.857791	1.43e-05	7.8879	-
Klf9	Kruppel-like factor 9	-1.81565	-0.860483	0.001196	5.0735	2310051E17RIK, AA589643, BTEB-1, BTEB1, ENSMUSG00000055440, GM9971
Cd37	CD37 antigen	-1.83085	-0.87251	0.000308	6.0127	TSPAN26
Btg2	B cell translocation gene 2, anti-proliferative	-1.83785	-0.878018	0.000932	5.7572	AA959598, APRO1, PC3, TIS21
Greb1	gene regulated by estrogen in breast cancer protein	-1.83944	-0.87927	0.00109	3.441	5730583K22RIK, 9130004E13, AF180470, AU023194, MKIAA0575
Skil	SKI-like	-1.88034	-0.910994	0.000528	5.2964	SKIR, SNON, SNO
Ypel3	yippee-like 3 (Drosophila)	-1.92318	-0.943495	0.000207	5.6328	0610043B10RIK, 1190001G19RIK, SUAP
Rhob	ras homolog gene family, member B	-2.03389	-1.02424	8.62e-05	5.3585	AA017882, ARH6, ARHB
Lag3	lymphocyte-activation gene 3	-2.06866	-1.0487	6.1e-05	3.4008	CD223, LAG-3, LY66
Nr4a1	nuclear receptor subfamily 4, group A, member 1	-2.1978	-1.13606	2.11e-05	5.0308	GFRP1, GFRP, HBR-1, HBR1, HMR, N10, NGFI-B, NGFIB, NP10, TIS1, TR3, NUR77
Jund	jun D proto-oncogene	-2.22182	-1.15174	1.09e-07	8.7635	JUND1
Rgs1	regulator of G-protein signaling 1	-2.2251	-1.15387	5.12e-08	7.1266	BL34
Fos	FBJ osteosarcoma oncogene	-2.45947	-1.29835	1.69e-11	9.2347	D12RFJ1, C-FOS, CFOS
Ccl4	chemokine (C-C motif) ligand 4	-2.65732	-1.40997	1.65e-08	5.8747	AT744.1, ACT-2, MIP-1B, MIP1B, SCYA4
Jun	jun proto-oncogene	-3.11528	-1.63936	7.47e-19	8.6566	AP-1, JUNC, C-JUN
Wfdc17	WAP four-disulfide core domain 17	-3.11672	-1.64003	3.64e-10	5.6146	AMWAP, GM11428, OTTMUSG00000000971
Egr1	early growth response 1	-3.59196	-1.84477	1.16e-16	7.4128	A530045N19RIK, ETR103, EGR-1, KROX-1, KROX-24, KROX24, NGF1-A, NGFI-A, NGFIA, TIS8, ZENK, ZFP-6, ZIF268, EGR
Ccl3	chemokine (C-C motif) ligand 3	-5.80059	-2.5362	8e-23	5.7676	AI323804, G0S19-1, LD78ALPHA, MIP-1ALPHA, MIP1-(A), MIP1-ALPHA, MIP1A, SCYA3
Egr3	early growth response 3	-6.33072	-2.66237	2.84e-22	4.8984	PILOT
