# Supplementary material for: Nucleoporin Nup358 drives the differentiation of myeloid-biased multipotent progenitors by modulating HDAC3 nuclear translocation
Source: Sci Adv. 2024 Jun 5;10(23):eadn8963. doi: 10.1126/sciadv.adn8963 (PMC11152124; doi:10.1126/sciadv.adn8963)
Supplement: Supplementary file 2 — Tables S1 to S5 [file sciadv.adn8963_tables_s1_to_s5.zip › adn8963_table_s5.xlsx]

## Sheet: Protein interaction
		IP HDAC3
Protein names	Gene names	Normalized intensity scr siRNA	Normalized intensity N358 siRNA	Sequence coverage (%)	Peptide counts
E3 SUMO-protein ligase RanBP2	RANBP2	263410000	0	10.6	27;9;8;7;7;5;5
Macrophage migration inhibitory factor	MIF	213290000	0	35.7	3
Small ubiquitin-related modifier 3	SUMO3	136970000	0	20.4	2
Dihydrofolate reductase	DHFR	111900000	0	38.5	7;2
Glutathione S-transferase P	GSTP1	100690000	0	51	6
